# Supplementary material for: Bacterial networks in Atlantic salmon with Piscirickettsiosis
Source: Sci Rep. 2023 Oct 13;13:17321. doi: 10.1038/s41598-023-43345-x (PMC10576039; doi:10.1038/s41598-023-43345-x)
Supplement: Supplementary file 2 — Supplementary Information 2. [file 41598_2023_43345_MOESM2_ESM.xlsx]

## Sheet: Hoja 1
ASV	D1-65	D1-68-MG1	D1-74-MG2	D1-75-MG3	D10P2	D11P2	D1P1	D2-65	D2-68-MG1	D2-74-MG2	D2-75-MG3	D2P1	D3-65	D3-68-MG1	D3-74-MG2	D3-75-MG3	D3P1	D4-65	D4-68-MG1	D4-74-MG2	D4-75-MG3	D4H1	D5-65	D5-68-MG1	D5-74-MG2	D5-75-MG3	D5H1	D6-65	D6-68-MG1	D6-74-MG2	D6-75-MG3	D6H1	D7H2	D8H2	D9H2	I1-65	I1-68-MG1	I1-74-MG2	I1-75-MG3	I10P2	I11P2	I1P1	I2-65	I2-68-MG1	I2-74-MG2	I2-75-MG3	I2P1	I3-65	I3-68-MG1
CCGCGGTAATACGGAGGGTGCGAGCGTTAATCGGAATTACTGGGCGTAAAGCGCATGCAGGTGGTTCATTAAGTCAGATGTGAAAGCCCGGGGCTCAACCTCGGAACCGCATTTGAAACTGGTGAACTAGAGTGCTGTAGAGGGGGGTAGAATTTCAGGTGTAGCGGTGAAATGCGTAGAGATCTGAAGGAATACCAGTGGCGAAGGCGGCCCCCTGGACAGACACTGACACTCAGATGCGAAAGCGTGGGGAGCAAACAGGATTAGAAACC	47.5789	30.6932	29.1917	0.0135766	0.0374906	30.2751	0.235348	28.9253	0.648239	1.53356	2.09818	10.2801	45.3251	0.139524	0.741744	0.155913	0.0580407	30.4653	28.6293	8.49067	0.00126115	0.191824	46.4162	2.60355	5.57947	0.0156478	43.5419	47.5237	0.434269	0.219925	0.435292	5.36647	0.216431	0.00859724	0.0011494	47.5768	0.427656	4.32646	10.6714	0.000782214	0.426601	0.0088703	0.811211	18.1357	0.81881	25.1765	5.37508	3.46669	1.18446
CCGCGGTAATACGGAGGGTGCGAGCGTTAATCGGAATTACTGGGCGTAAAGCGCATGCAGGTGGTTCATTAAGTCAGATGTGAAAGCCCGGGGCTCAACCTCGGAACCGCATTTGAAACTGGTGAACTAGAGTGCTGTAGAGGGGGGTAGAATTTCAGGTGTAGCGGTGAAATGCGTAGAGATCTGAAGGAATACCAGTGGCGAAGGCGGCCCCCTGGACAGACACTGACACTCAGATGCGAAAGCGTGGGGAGCAAACAGGATTAGATACC	41.6575	26.7631	25.6252	0.0176129	0.0311208	30.2975	0.227443	24.869	0.591703	1.16436	1.85547	10.2607	39.411	0.0902578	0.659028	0.127912	0.0588601	26.5294	25.019	7.42557	0.00189173	0.193388	40.2635	2.20386	4.76023	0.0180551	44.7013	41.9086	0.403904	0.197407	0.417669	5.46563	0.21142	0.0083768	0.000574701	40.9399	0.37683	3.59261	9.42195	0.000521476	0.44815	0.00679427	0.704619	15.7326	0.746629	21.9663	5.45799	2.95119	1.01151
CCGCGGTAATACAGAGGGTGCAAGCGTTAATCGGAATTACTGGGCGTAAAGCGCGCGTAGGTGGTTCGTTAAGTTGGATGTGAAATCCCCGGGCTCAACCTGGGAACTGCATTCAAAACTGACGAGCTAGAGTATGGTAGAGGGTGGTGGAATTTCCTGTGTAGCGGTGAAATGCGTAGATATAGGAAGGAACACCAGTGGCGAAGGCGACCACCTGGACTGATACTGACACTGAGGTGCGAAAGCGTGGGGAGCAAACAGGATTAGATACC	0.000215043	0.013359	0	0	47.0802	14.0923	0.00425695	0.000397189	0.102151	0	0	0.00490363	0.000740032	0.0146669	0	0	0.11813	0.00550754	0.0114855	0	0	0.484938	0	0	0	0	0.00223632	0.000175581	0.000481986	0	0.00616811	0.0186489	15.3898	23.1969	39.3572	0.000486066	0.2114	0	0	40.5984	40.8446	0.0018873	0.00046144	0.00151124	0.00261288	0.00120913	0.000632909	0.00438011	0.00221256
CCGCGGTAATACAGAGGGTGCAAGCGTTAATCGGAATTACTGGGCGTAAAGCGCGCGTAGGTGGTTCGTTAAGTTGGATGTGAAATCCCCGGGCTCAACCTGGGAACTGCATTCAAAACTGACGAGCTAGAGTATGGTAGAGGGTGGTGGAATTTCCTGTGTAGCGGTGAAATGCGTAGATATAGGAAGGAACACCAGTGGCGAAGGCGACCACCTGGACTGATACTGACACTGAGGTGCGAAAGCGTGGGGAGCAAACAGGATTAGAAACC	0.000215043	0.015928	0	0.000366935	46.5404	13.4242	0.00304068	0.000198594	0.116606	0.000366267	0	0.00455337	0.00092504	0.0127865	0	0	0.107205	0.00793086	0.00997422	0	0	0.484547	0.000455743	0	0	0	0.00149088	0.000526744	0	0	0.00998646	0.0171327	14.3188	21.5317	36.2058	0.000486066	0.21917	0	0.000282805	37.5708	41.0055	0.00113238	0	0.00120899	0.00391931	0.0018137	0.00147679	0.0074125	0.0018438
CCGCGGTAATACGGAGGGTGCGAGCGTTAATCGGAATTACTGGGCGTAAAGCGCATGCAGGTGGTTCGTTAAGTCAGATGTGAAAGCCCGGGGCTCAACCTCGGAATTGCATTTGAAACTGGCGGACTAGAGTACTGTAGAGGGGGGTAGAATTTCAGGTGTAGCGGTGAAATGCGTAGAGATCTGAAGGAATACCGGTGGCGAAGGCGGCCCCCTGGACAGATACTGACACTCAGATGCGAAAGCGTGGGGAGCAAACAGGATTAGAAACC	0	0.000513806	3.71149	33.0439	0.0118296	0.0115551	0	0	0.000321228	19.0345	0	2.4329	0	0	0.201946	0.000636379	0	0	0.000906747	4.70651	50.3768	0.061986	0	0.0144642	0.000342131	0.243945	0.0553117	0	0.000481986	0.00450358	0.381541	0.0018194	23.2734	18.6622	0.000191567	0	0	4.67245	0.574378	0	0.00571733	0	0	0.841758	21.7783	0.0507835	0.000421939	0	0.00036876
CCGCGGTAATACGGAGGGTGCGAGCGTTAATCGGAATTACTGGGCGTAAAGCGCATGCAGGTGGTTCGTTAAGTCAGATGTGAAAGCCCGGGGCTCAACCTCGGAATTGCATTTGAAACTGGCGGACTAGAGTACTGTAGAGGGGGGTAGAATTTCAGGTGTAGCGGTGAAATGCGTAGAGATCTGAAGGAATACCGGTGGCGAAGGCGGCCCCCTGGACAGATACTGACACTCAGATGCGAAAGCGTGGGGAGCAAACAGGATTAGATACC	0	0	3.24904	28.1909	0.0118296	0.0121234	0	0	0	14.3738	0	2.3984	0	0.000752148	0.18121	0.00031819	0	0	0.000302249	4.21878	43.8528	0.0610083	0	0.0115713	0.000342131	0.2293	0.0477082	0	0	0.00281474	0.341596	0.00303233	23.7497	19.0764	0.000191567	0	0	3.90654	0.503676	0	0.00571733	0	0	0.73567	18.9688	0.0411105	0.000843878	0	0
CCGCGGTAATACGTAGGGTCCAAGCGTTAATCGGAATTACTGGGCGTAAAGCGTGCGCAGGCGGTTGTGCAAGACCGATGTGAAATCCCCGGGCTTAACCTGGGAATTGCATTGGTGACTGCACGGCTAGAGTGTGTCAGAGGGGGGTAGAATTCCACGTGTAGCAGTGAAATGCGTAGAGATGTGGAGGAATACCGATGGCGAAGGCAGCCCCCTGGGATAACACTGACGCTCATGCACGAAAGCGTGGGGAGCAAACAGGATTAGAAACC	0.00365573	0.0323698	0.928733	0.0998063	0.00509581	0.00416742	6.68098	0.675817	0.423379	0.000366267	20.2144	4.99119	0.0610527	0	0.091732	7.94233	5.40775	0.215675	0.0154147	0.00467337	0.03279	1.60362	0.00987443	0.363533	6.25073	0.387182	0.0299667	0.00140465	0.0530184	6.35831	2.57181	0.0109164	0.0131243	0.0315232	0.874311	0.0179844	0.620603	9.34335	0.190328	0.178345	0.00923568	9.76186	2.19738	2.26534	0.137829	0.0435287	6.35187	7.17833	2.3715
CCGCGGTAATACGTAGGGTCCAAGCGTTAATCGGAATTACTGGGCGTAAAGCGTGCGCAGGCGGTTGTGCAAGACCGATGTGAAATCCCCGGGCTTAACCTGGGAATTGCATTGGTGACTGCACGGCTAGAGTGTGTCAGAGGGGGGTAGAATTCCACGTGTAGCAGTGAAATGCGTAGAGATGTGGAGGAATACCGATGGCGAAGGCAGCCCCCTGGGATAACACTGACGCTCATGCACGAAAGCGTGGGGAGCAAACAGGATTAGATACC	0.00107522	0.0298007	0.849871	0.0891652	0.00746172	0.00227314	7.10971	0.653574	0.360739	0	17.5362	5.15529	0.0527273	0.000376074	0.0806881	6.85158	5.77498	0.204881	0.0139035	0.00382367	0.0233313	1.75497	0.00455743	0.356783	5.43286	0.357692	0.028774	0.00140465	0.0510905	5.79893	2.36797	0.0118261	0.0178967	0.0381365	0.940785	0.0204148	0.563302	8.01536	0.172511	0.206765	0.0109949	10.1148	1.93159	2.02899	0.125745	0.0284146	6.55166	6.51929	2.13401
CCGCGGTAATACGGAGGGTGCGAGCGTTAATCGGAATTACTGGGCGTAAAGCGCATGCAGGCGGTCTGTTAAGCAAGATGTGAAAGCCCGGGGCTCAACCTCGGAACAGCATTTTGAACTGGCAGACTAGAGTCTTGTAGAGGGGGGTAGAATTTCAGGTGTAGCGGTGAAATGCGTAGAGATCTGAAGGAATACCGGTGGCGAAGGCGGCCCCCTGGACAAAGACTGACGCTCAGATGCGAAAGCGTGGGGAGCAAACAGGATTAGAAACC	0.0131176	0.00719328	4.64673	6.54502	0.00727973	0.000568284	0.34907	0.100092	0	0.283857	0	0.278281	0.022016	0.00789756	44.9908	0.310553	0.116628	0.151347	0.001209	21.4818	0.000630577	0.134922	0.0334211	0.0684638	14.6528	0.193792	0.175179	0.0135198	0	0	0.519002	30.933	0.568639	0.056874	0.0168579	0.0277057	0.23568	0.000291482	0.000282805	0	0	0	0	0.485107	0.0600962	0.0247872	0	0	0.0317134
CCGCGGTAATTCCAGCTCCAATAGCGTATCTTAAAGTTGCTGCAGTTAAAAAGCTCGTAGTTGGATCTCGGGATCGAGCTGGCGGTCCGCCGCGAGGCGAGCTACCGCCTGTCCCAGCCCCTGCCTCTCGGCGCCCCCTCGATGCTCTTAACTGAGTGTCCCGCGGGGTCCGAAGCGTTTACTTTGAAAAAATTAGAGTGTTCAAAGCAGGCCCGGTCGCCTGAATACCGCAGCTAGGAATAATGGAATAGGACTCCGGTTCTATTTTGTGGGTTTTTCTTCTGAACTGGGGCCATGATTAAGAGGGACGGCCGGGGGCATTCGTATTGTGCCGCTAGAGGTGAAATTCTTGGACCGGCGCAAGACGGACGAAAGCGAAAGCATTTGCCAAGAATGTTT…	0	0.00256903	0.00191412	0.0609112	0.00782571	0.00094714	0.603879	0.00655361	0.00256983	0.147239	0	1.9984	0.000555024	0	0.000450771	0.013364	1.08338	0.163464	0.00241799	0.00807219	0.457799	27.0495	0.000455743	0.0665352	1.40889	0.0048147	0.0214687	0.0207186	0.000963972	3.45143	0.000293719	0.315211	0.0350776	0.485193	0.0151338	0.695317	3.12892	2.16105	0.814762	7.52098	0.0646498	3.08177	1.83515	11.2134	0.00032661	0.496953	0.747465	1.41983	1.97102
CCGCGGTAATACGGAGGGTGCGAGCGTTAATCGGAATTACTGGGCGTAAAGCGCATGCAGGCGGTCTGTTAAGCAAGATGTGAAAGCCCGGGGCTCAACCTCGGAACAGCATTTTGAACTGGCAGACTAGAGTCTTGTAGAGGGGGGTAGAATTTCAGGTGTAGCGGTGAAATGCGTAGAGATCTGAAGGAATACCGGTGGCGAAGGCGGCCCCCTGGACAAAGACTGACGCTCAGATGCGAAAGCGTGGGGAGCAAACAGGATTAGATACC	0.0133327	0.0107899	4.14351	5.75904	0.0052778	0.000378856	0.394072	0.0953253	0	0.205476	0	0.294218	0.021831	0.00526504	39.2106	0.26537	0.113896	0.130859	0.00241799	19.0482	0.00126115	0.13414	0.0278003	0.0511068	12.5531	0.171724	0.195306	0.00965697	0.000481986	0	0.447335	31.8404	0.573888	0.0606216	0.0235627	0.0177414	0.215609	0.000388642	0	0.000260738	0	0.00018873	0	0.448535	0.0525841	0.0356694	0.00021097	0	0.0283945
CCGCGGTAATTCCAGCTCCAATAGCGTATCTTAAAGTTGCTGCAGTTAAAAAGCTCGTAGTTGGATCTCGGGATCGAGCTGGCGGTCCGCCGCGAGGCGAGCTACCGCCTGTCCCAGCCCCTGCCTCTCGGCGCCCCCTCGATGCTCTTAACTGAGTGTCCCGCGGGGTCCGAAGCGTTTACTTTGAAAAAATTAGAGTGTTCAAAGCAGGCCCGGTCGCCTGAATACCGCAGCTAGGAATAATGGAATAGGACTCCGGTTCTATTTTGTGGGTTTTTCTTCTGAACTGGGGCCATGATTAAGAGGGACGGCCGGGGGCATTCGTATTGTGCCGCTAGAGGTGAAATTCTTGGACCGGCGCAAGACGGACGAAAGCGAAAGCATTTGCCAAGAATGTTT…	0	0.00154142	0.00114847	0.056508	0.0100096	0.000189428	0.638542	0.0069508	0.00128491	0.129292	0	2.01697	0.000555024	0.00112822	0.000676157	0.0162277	1.13528	0.150686	0.00151125	0.00637278	0.397263	28.169	0.000151914	0.0612317	1.23834	0.00621899	0.0229596	0.0170314	0	2.89712	0	0.349173	0.034839	0.515834	0.0162832	0.612929	2.78964	1.87394	0.695701	7.90218	0.0474978	3.1616	1.56197	9.88953	0.00032661	0.435287	0.758225	1.23384	1.62365
CCGCGGTAAGACAGAGGATGCAAGCGTTATCCGGAATGATTGGGCGTAAAGCGTCTGTAGGTGGCTTTTTAAGTTCGCCGTCAAATCCCAGGGCTCAACCCTGGACAGGCGGTGGAAACTACCAAGCTGGAGTACGGTAGGGGCAGAGGGAATTTCCGGTGGAGCGGTGAAATGCGTAGAGATCGGAAAGAACACCAACGGCGAAAGCACTCTGCTGGGCCGACACTGACACTGAGAGACGAAAGCTAGGGGAGCGAATGGGATTAGAAACC	0.0030106	8.40895	0	0.0300887	0.000363986	0	0	0	3.86791	0	0	0	0	35.9843	0	0.00031819	0.000273133	0.000220302	9.86027	0	0.0126115	0	0.00987443	0	0	24.2878	0	0.00140465	35.8747	0	2.67931	0.000151617	1.15159	1.23095	1.50323	0.00340246	18.8735	0	0.154129	0.000260738	0	0.02378	0	0.27837	0	0	0	0	9.34733
CCGCGGTAAGACAGAGGATGCAAGCGTTATCCGGAATGATTGGGCGTAAAGCGTCTGTAGGTGGCTTTTTAAGTTCGCCGTCAAATCCCAGGGCTCAACCCTGGACAGGCGGTGGAAACTACCAAGCTGGAGTACGGTAGGGGCAGAGGGAATTTCCGGTGGAGCGGTGAAATGCGTAGAGATCGGAAAGAACACCAACGGCGAAAGCACTCTGCTGGGCCGACACTGACACTGAGAGACGAAAGCTAGGGGAGCGAATGGGATTAGATACC	0.00387078	7.35976	0	0.0267862	0	0	0	0	3.4002	0	0	0	0	27.423	0	0.000636379	0.000136566	0	8.54639	0	0.016395	0	0.00896294	0	0	21.2174	0	0.000877906	31.0664	0	2.34388	0	1.17522	1.26335	1.58886	0.00194426	16.7385	9.71606e-05	0.153281	0	0	0.0264222	0	0.246029	0	0	0	0	8.00209
CCGCGGTAATACGTAGGGTGCAAGCGTTAATCGGAATTACTGGGCGTAAAGCGTGCGCAGGCGGTTATGCAAGACAGAGGTGAAATCCCCGGGCTCAACCTGGGAACTGCCTTTGTGACTGCATGGCTAGAGTACGGTAGAGGGGGATGGAATTCCGCGTGTAGCAGTGAAATGCGTAGATATGCGGAGGAACACCGATGGCGAAGGCAATCCCCTGGACCTGTACTGACGCTCATGCACGAAAGCGTGGGGAGCAAACAGGATTAGAAACC	0.00107522	0.0200384	0.300709	0.0818265	0.00218392	0.00246256	10.1802	0.614054	0.31641	0.603974	6.073	1.03607	0.0149857	0.00112822	0.0108185	6.20056	2.22084	0.237265	0.0117877	0.00424852	0.00630577	1.08446	0.00410169	0.413675	1.51307	0.719598	0.0114798	0.00175581	0.0775997	4.0429	1.90213	0.0063679	0.00644282	0.0714232	0.626615	0.014825	0.348341	7.47641	0.108314	0.0552764	0.0114347	3.78196	4.01637	1.71646	0.146648	0.0344602	8.02697	0.971711	1.09891
CCGCGGTAATACGTAGGGTGCAAGCGTTAATCGGAATTACTGGGCGTAAAGCGTGCGCAGGCGGTTATGCAAGACAGAGGTGAAATCCCCGGGCTCAACCTGGGAACTGCCTTTGTGACTGCATGGCTAGAGTACGGTAGAGGGGGATGGAATTCCGCGTGTAGCAGTGAAATGCGTAGATATGCGGAGGAACACCGATGGCGAAGGCAATCCCCTGGACCTGTACTGACGCTCATGCACGAAAGCGTGGGGAGCAAACAGGATTAGATACC	0.00193539	0.0149004	0.271806	0.0682499	0.0027299	0.00378856	10.6631	0.547127	0.267583	0.385679	5.16341	1.01978	0.0155407	0.00225644	0.00879004	5.2619	2.34689	0.214794	0.00967197	0.00424852	0.00693634	1.1089	0.00410169	0.363533	1.30865	0.609261	0.00998891	0.00105349	0.0804916	3.5173	1.65423	0.00651952	0.00692007	0.06481	0.636577	0.0114225	0.314025	6.37305	0.0984163	0.0750925	0.0123142	3.90237	3.58769	1.51033	0.117579	0.0229735	8.2449	0.825146	0.943657
CCGCGGTAATACGTAGGGTCCAAGCGTTAATCGGAATTACTGGGCGTAAAGCGTGCGCAGGCGGTTGTGCAAGACCGATGTGAAATCCCCGAGCTTAACTTGGGAATTGCATTGGTGACTGCACGGCTAGAGTGTGTCAGAGGGGGGTAGAATTCCACGTGTAGCAGTGAAATGCGTAGAGATGTGGAGGAATACCGATGGCGAAGGCAGCCCCCTGGGATAACACTGACGCTCATGCACGAAAGCGTGGGGAGCAAACAGGATTAGAAACC	0.00172035	0.00462425	0.396798	0.0667821	0.0052778	0.00189428	4.30803	0.307027	0.479594	0	5.18496	2.29525	0.0185008	0	0.037414	3.4619	3.10961	0.152008	0.00906747	0.00467337	0.00945865	0.617122	0.00455743	0.129213	3.24648	0.302123	0.00805076	0.000877906	0.0727799	2.665	0.645302	0.0107648	0.0124084	0.00198398	0.448458	0.00899222	0.24086	7.5553	0.0483597	0.0547549	0.00175918	2.80132	0.317932	0.583942	0.0235159	0.0120913	2.9521	3.90369	1.69925
CCGCGGTAATACGTAGGGTCCAAGCGTTAATCGGAATTACTGGGCGTAAAGCGTGCGCAGGCGGTTGTGCAAGACCGATGTGAAATCCCCGAGCTTAACTTGGGAATTGCATTGGTGACTGCACGGCTAGAGTGTGTCAGAGGGGGGTAGAATTCCACGTGTAGCAGTGAAATGCGTAGAGATGTGGAGGAATACCGATGGCGAAGGCAGCCCCCTGGGATAACACTGACGCTCATGCACGAAAGCGTGGGGAGCAAACAGGATTAGATACC	0.00107522	0.00308284	0.371914	0.0638467	0.00163794	0.00189428	4.66805	0.286572	0.427234	0	4.45003	2.31381	0.0162807	0	0.0396679	3.10839	3.35065	0.129317	0.00755623	0.00382367	0.00567519	0.67598	0.00440551	0.115713	2.86705	0.270626	0.0119271	0.000526744	0.0751898	2.38483	0.562766	0.0103099	0.0174195	0.00308619	0.485622	0.00680492	0.228882	6.52424	0.040724	0.053712	0.00219897	2.87568	0.272711	0.51654	0.0274352	0.00967305	3.09703	3.50005	1.49717
CCGCGGTAATACGGAGGGTGCGAGCGTTAATCGGAATTACTGGGCGTAAAGCGCATGCAGGTGGTTTGTTAAGTCAGATGTGAAAGCCCGGGGCTCAACCTCGGAATTGCATTTGAAACTGGCAGACTAGAGTACTGTAGAGGGGGGTAGAATTTCAGGTGTAGCGGTGAAATGCGTAGAGATCTGAAGGAATACCGGTGGCGAAGGCGGCCCCCTGGACAGATACTGACACTCAGATGCGAAAGCGTGGGGAGCAAACAGGATTAGAAACC	0	0.000513806	0.000574237	0.078891	0.00582378	0	0	0.000397189	0	0.256021	0	0	0	0	0.0342586	0.0416828	0.000409699	0.00440603	0	0.00382367	0.0138727	0	0	0	0.00136852	0.827327	0	0	0	0.000187649	0.633259	0	0.000238623	0.00374751	0	0	0	9.71606e-05	0.00707014	0	0.00307856	0.000566189	0	0.000302247	20.5307	3.62074	0.00021097	0	0
CCGCGGTAATACGGAGGGTGCGAGCGTTAATCGGAATTACTGGGCGTAAAGCGCATGCAGGTGGTTTGTTAAGTCAGATGTGAAAGCCCGGGGCTCAACCTCGGAATTGCATTTGAAACTGGCAGACTAGAGTACTGTAGAGGGGGGTAGAATTTCAGGTGTAGCGGTGAAATGCGTAGAGATCTGAAGGAATACCGGTGGCGAAGGCGGCCCCCTGGACAGATACTGACACTCAGATGCGAAAGCGTGGGGAGCAAACAGGATTAGATACC	0	0	0.000382825	0.0594434	0.00727973	0	0	0.000595783	0	0.196319	0	0	0	0	0.0290747	0.0388191	0.000136566	0.00308422	0	0.00254911	0.0100892	0	0	0	0.00119746	0.74989	0	0	0	0.000187649	0.562766	0	0	0.00507017	0	0	0	0	0.00707014	0	0.00439794	0.00113238	0	0	17.9812	3.11291	0	0	0
CCGCGGTAAGACGGGGGGGGCAAGTGTTCTTCGGAATGACTGGGCGTAAAGGGCACGTAGGCGGTGAATCGGGTTGAAAGTGAAAGTCGCCAAAAAGTGGCGGAATGCTCTCGAAACCAATTCACTTGAGTGAGACAGAGGAGAGTGGAATTTCGTGTGTAGGGGTGAAATCCGTAGATCTACGAAGGAACGCCAAAAGCGAAGGCAGCTCTCTGGGTCCCTACCGACGCTGGGGTGCGAAAGCATGGGGAGCGAACAGGATTAGAAACC	0.0440838	2.16569	0	0.061645	0	0	0	1.41856	18.2914	0	0	0	0.0355215	6.94045	0	0.00031819	0	0	2.22334	0	0.00441404	0	0.331173	0	0	1.95517	0	0.00754999	3.79853	0	2.02461	0	0.666236	0.0908221	0.331219	0.0631885	5.41482	9.71606e-05	0.084276	0	0	0	0.390378	0.323102	0	0	0	0	0.387936
CCGCGGTAATACGGAGGGTGCGAGCGTTAATCGGAATTACTGGGCGTAAAGCGCATGCAGGTGGTTCATTAAGTCAGATGTGAAAGCCCGGGGCTCAACCTCGGAACTGCATTTGAAACTGGTGAACTAGAGTGCTGTAGAGGGGGGTAGAATTTCAGGTGTAGCGGTGAAATGCGTAGAGATCTGAAGGAATACCAGTGGCGAAGGCGGCCCCCTGGACAGACACTGACACTCAGATGCGAAAGCGTGGGGAGCAAACAGGATTAGAAACC	0.0535457	0.0405907	0.0396224	0.355193	0.0100096	0.0761501	0	0.0468683	0.00128491	0.427067	0.0275977	0.580905	0.0603126	0.00413682	0.146275	2.33647	2.67957	0.182189	0.0441284	0.177588	0.00504461	0.38795	0.0516509	5.14394	1.65814	0.697931	0.142677	0.051972	0.000481986	0.000187649	4.03365	0.0303233	0.00357935	0.00286575	0.000191567	0.0398574	0.415678	0.0036921	0.0825792	0.00651845	0.296421	0.246859	0	0.0151124	0.035927	4.60316	3.71876	0.0107818	0.0018438
CCGCGGTAAGACGGGGGGGGCAAGTGTTCTTCGGAATGACTGGGCGTAAAGGGCACGTAGGCGGTGAATCGGGTTGAAAGTGAAAGTCGCCAAAAAGTGGCGGAATGCTCTCGAAACCAATTCACTTGAGTGAGACAGAGGAGAGTGGAATTTCGTGTGTAGGGGTGAAATCCGTAGATCTACGAAGGAACGCCAAAAGCGAAGGCAGCTCTCTGGGTCCCTACCGACGCTGGGGTGCGAAAGCATGGGGAGCGAACAGGATTAGATACC	0.0341919	1.91495	0	0.0550402	0	0	0	1.24737	16.107	0	0	0	0.0373716	5.26504	0	0	0	0	1.99877	0	0.00441404	0	0.288181	0	0.000171065	1.74373	0	0.00579418	3.27461	0	1.80461	0	0.706563	0.0861928	0.35459	0.0549254	4.82206	9.71606e-05	0.0822964	0	0	0	0.348387	0.273231	0	0	0	0	0.337047
CCGCGGTAATACGGAGGGTGCGAGCGTTAATCGGAATTACTGGGCGTAAAGCGCATGCAGGTGGTTCATTAAGTCAGATGTGAAAGCCCGGGGCTCAACCTCGGAACTGCATTTGAAACTGGTGAACTAGAGTGCTGTAGAGGGGGGTAGAATTTCAGGTGTAGCGGTGAAATGCGTAGAGATCTGAAGGAATACCAGTGGCGAAGGCGGCCCCCTGGACAGACACTGACACTCAGATGCGAAAGCGTGGGGAGCAAACAGGATTAGATACC	0.0529006	0.0333974	0.0346457	0.309693	0.00946365	0.065921	0	0.0405132	0.00160614	0.327443	0.0219269	0.61558	0.0508772	0.00376074	0.122835	1.98614	2.80057	0.170954	0.0302249	0.152947	0.00756692	0.416108	0.0514989	4.67675	1.44773	0.594014	0.14551	0.0500406	0	0	3.67707	0.0351751	0.00692007	0.00198398	0.000957834	0.0352398	0.370679	0.00330346	0.0641968	0.00677918	0.317092	0.263278	0	0.0123921	0.034294	4.06329	3.86644	0.0131403	0.0018438
CCGCGGTAATACGTAGGGTGCAAGCGTTAATCGGAATTACTGGGCGTAAAGAGTGCGCAGGCGGAATTGTAAGCCAGATGTGAAATCCCCGGGCTTAACCTGGGAACTGCATTTGGAACTGCAAATCTAGAGTGCGGCAGAGGGAGATGGAATTCCACGTGTAGCAGTGAAATGCGTAGAGATGTGGAAGAACACCGATGGCGAAGGCAGTCTCCTGGGCCGACACTGACGCTCATGCACGAAAGCGTGGGTAGCAAACAGGATTAGAAACC	0	0.000513806	0.000382825	0.000366935	0	0	0	0	0.000321228	0	0	0	0	0.00827363	0	0	0	0	0.000302249	0.000424852	0	0	0	3.11896	0	0.000200613	0	0	0	0.000375299	0.000293719	0	0.000477246	0	0.000191567	0	0	0.000194321	0.000282805	0	0	0	0	0.22064	0.000653219	0.00906849	0	0	0.0468325
CCGCGGTAATACGTAGGGTGCAAGCGTTAATCGGAATTACTGGGCGTAAAGAGTGCGCAGGCGGAATTGTAAGCCAGATGTGAAATCCCCGGGCTTAACCTGGGAACTGCATTTGGAACTGCAAATCTAGAGTGCGGCAGAGGGAGATGGAATTCCACGTGTAGCAGTGAAATGCGTAGAGATGTGGAAGAACACCGATGGCGAAGGCAGTCTCCTGGGCCGACACTGACGCTCATGCACGAAAGCGTGGGTAGCAAACAGGATTAGATACC	0	0	0.00076565	0.00073387	0.000181993	0	0	0	0	0.000366267	0.00113415	0	0	0.00752148	0	0.00031819	0	0	0.000302249	0	0	0	0	2.79689	0	0	0	0	0	0	0.000293719	0	0	0	0	0	0	0.000485803	0.000848416	0	0	0	0	0.203412	0.00032661	0.00483653	0	0	0.0413011
CCGCGGTAAGACAGAGGATGCAAGCGTTATCCGGAATGATTGGGCGTAAAGCGTCTGTAGGTGGCTTTTCAAGTCCGCCGTCAAATCCCAGGGCTCAACCCTGGACAGGCGGTGGAAACTACCAAGCTGGAGTACGGTAGGGGCAGAGGGAATTTCCGGTGGAGCGGTGAAATGCATTGAGATCGGAAAGAACACCAACGGCGAAAGCACTCTGCTGGGCCGACACTGACACTGAGAGACGAAAGCTAGGGGAGCAAATGGGATTAGAAACC	0.0195689	1.80962	0	0.181633	0	0	0	2.02685	11.2876	0	0	0	0.0653078	1.75138	0	0	0	0.0193865	2.09187	0	0.00504461	0	0.149939	0	0.000171065	1.31903	0	0.00491627	3.38402	0	0.801267	0.000151617	0.193762	0.0674553	0.771823	0.0128807	1.88997	0	0.0328054	0	0	0	0.302704	0.211875	0	0	0	0.000336932	0.334097
CCGCGGTAATACGAAGGGTGCAAGCGTTAATCGGAATTATTGGGCGTAAAGCGAGTGTAGGCGGTTTCGTGTGTCGGATGTGAAAGCCCTGGGCTCAACCTGGGAGTTGCATTCGAAACTGCGGAGCTAGAATATGGTAGAGGAAGACGGAATTCCACGTGTAGCGGTGAAATGCGTAGATATGTGGAGGAACACCAATGGCGAAGGCAGTCTTCTGGGCCAATATTGACGCTGAGGCTCGAAAGCGTGGGTAGCAAACAGGATTAGAAACC	0.000430086	0.000513806	0	0.00550402	0.00163794	0	1.2412	0.0359456	0.10472	0.446846	1.73714	0.480906	0.0046252	0.00112822	0.0160024	3.3849	2.71726	0.0678529	0	0	0	0.28451	0.000151914	0.00578567	1.15281	0	0.00134179	0.000175581	0.0260272	1.14072	0.000587439	0.00515497	0.0031021	0.00705414	0.101914	0.00121516	0.00809342	9.71606e-05	0.00904977	0.00599697	0.000439794	2.9338	0.649246	0.582128	0	0.0018137	1.2905	0.274599	0.425918
CCGCGGTAATACGAAGGGTGCAAGCGTTAATCGGAATTATTGGGCGTAAAGCGAGTGTAGGCGGTTTCGTGTGTCGGATGTGAAAGCCCTGGGCTCAACCTGGGAGTTGCATTCGAAACTGCGGAGCTAGAATATGGTAGAGGAAGACGGAATTCCACGTGTAGCGGTGAAATGCGTAGATATGTGGAGGAACACCAATGGCGAAGGCAGTCTTCTGGGCCAATATTGACGCTGAGGCTCGAAAGCGTGGGTAGCAAACAGGATTAGATACC	0	0.000513806	0	0.00550402	0.000909966	0	1.32209	0.0280018	0.0931562	0.367366	1.46759	0.514355	0.00499522	0.0015043	0.0151008	2.93371	2.78923	0.0621251	0	0	0	0.30074	0.000151914	0.0101249	0.970796	0	0.000596353	0.000175581	0.0279552	1.00561	0	0.0045485	0.00405659	0.011463	0.0999979	0.00170123	0.00776968	0	0.010181	0.00990804	0	3.09309	0.539885	0.479364	0	0.00120913	1.33185	0.235515	0.392361
CCGCGGTAATACGGAGGGTGCGAGCGTTAATCGGAATTACTGGGCGTAAAGCGCATGCAGGTGGTTTGTTAAGTCAGATGTGAAAGCCCGGGGCTCAACCTCGGAATAGCATTTGAAACTGGCAGACTAGAGTACTGTAGAGGGGGGTAGAATTTCAGGTGTAGCGGTGAAATGCGTAGAGATCTGAAGGAATACCGGTGGCGAAGGCGGCCCCCTGGACAGATACTGACACTCAGATGCGAAAGCGTGGGGAGCAAACAGGATTAGAAACC	0.000215043	0	0.000191412	0.659015	0.0027299	0	0	0.241292	0	0.000366267	0	0	0.00111005	0	0.000901543	2.07301	0.0890412	0	0	0	0.09837	0	0.000151914	0	0.000171065	1.84363	0	0.000351162	0	0	13.6594	0.00121293	0	0.00529061	0	0	0	0	0.0503394	0	0.0109949	0.697545	0	0	0.00751202	0.000604566	0.331433	0.192388	0.00036876
CCGCGGTAAGACAGAGGATGCAAGCGTTATCCGGAATGATTGGGCGTAAAGCGTCTGTAGGTGGCTTTTCAAGTCCGCCGTCAAATCCCAGGGCTCAACCCTGGACAGGCGGTGGAAACTACCAAGCTGGAGTACGGTAGGGGCAGAGGGAATTTCCGGTGGAGCGGTGAAATGCATTGAGATCGGAAAGAACACCAACGGCGAAAGCACTCTGCTGGGCCGACACTGACACTGAGAGACGAAAGCTAGGGGAGCAAATGGGATTAGATACC	0.014838	1.57841	0	0.15558	0	0	0	1.75101	9.99727	0	0	0	0.0543924	1.46406	0	0.00031819	0	0.0222505	1.82407	0	0.00126115	0	0.127304	0	0.000171065	1.17419	0	0.0056186	3.03796	0	0.730774	0	0.197819	0.0731868	0.816266	0.0102074	1.69379	0	0.0243213	0	0	0	0.242256	0.158378	0	0	0	0.000336932	0.31824
CCGCGGTAATACGTAGGTCTCGAGCGTTGTCCGGATTTATTGGGCGTAAAGCGAGCGCAGGCGGTTCTATAAGTCTGAAGTAAAAGGCAGTGGCTCAACCATTGTATGCTTTGGAAACTGTAGAACTTGAGTGCAGAAGGGGAGAGTGGAATTCCATGTGTAGCGGTGAAATGCGTAGATATATGGAGGAACACCGGTGGCGAAAGCGGCTCTCTGGTCTGTAACTGACGCTGAGGCTCGAAAGCGTGGGGAGCAAACAGGATTAGAAACC	0.00494599	0	0	0.114484	0	0	0	2.70863	0	0	0	0	0.0142456	0	0	0.359872	0	0	0	0	0	0	0.128823	0	0	0.0369127	0	0.00245814	0	0	0	0	0.0186126	0.00462928	0.0865882	0.0250324	0	0	9.18609	0	0	0	2.49454	0	0	0	0	0	17.5235
CCGCGGTAATACGGAGGGTGCGAGCGTTAATCGGAATTACTGGGCGTAAAGCGCATGCAGGTGGTTTGTTAAGTCAGATGTGAAAGCCCGGGGCTCAACCTCGGAATAGCATTTGAAACTGGCAGACTAGAGTACTGTAGAGGGGGGTAGAATTTCAGGTGTAGCGGTGAAATGCGTAGAGATCTGAAGGAATACCGGTGGCGAAGGCGGCCCCCTGGACAGATACTGACACTCAGATGCGAAAGCGTGGGGAGCAAACAGGATTAGATACC	0.000215043	0	0	0.563245	0.00236591	0	0	0.236526	0	0.000366267	0	0	0.000555024	0	0.000225386	1.814	0.0908166	0	0	0	0.0933253	0	0	0	0.000171065	1.63218	0	0.000175581	0	0	11.9467	0.000303233	0	0.00551105	0	0	0	9.71606e-05	0.033371	0	0.0114347	0.758883	0	0	0.00914507	0.00241826	0.30253	0.173183	0
CCGCGGTAATACGTAGGTCTCGAGCGTTGTCCGGATTTATTGGGCGTAAAGCGAGCGCAGGCGGTTCTATAAGTCTGAAGTAAAAGGCAGTGGCTCAACCATTGTATGCTTTGGAAACTGTAGAACTTGAGTGCAGAAGGGGAGAGTGGAATTCCATGTGTAGCGGTGAAATGCGTAGATATATGGAGGAACACCGGTGGCGAAAGCGGCTCTCTGGTCTGTAACTGACGCTGAGGCTCGAAAGCGTGGGGAGCAAACAGGATTAGATACC	0.00580616	0	0	0.104576	0	0	0	2.43338	0	0.000366267	0.00037805	0	0.0172057	0	0	0.30578	0	0	0	0	0	0	0.114847	0	0	0.0329005	0	0.00263372	0	0	0	0	0.0221919	0.00374751	0.104979	0.0199287	0	9.71606e-05	8.11199	0	0	0	2.15862	0	0	0	0	0	15.416
CCGCGGTAATACAGAGGGTGCAAGCGTTAATCGGAATTACTGGGCGTAAAGCGCGCGTAGGTGGTTAGTTAAGTTGGATGTGAAATCCCCGGGCTCAACCTGGGAACTGCATTCAAAACTGACTGACTAGAGTATGGTAGAGGGTGGTGGAATTTCCTGTGTAGCGGTGAAATGCGTAGATATAGGAAGGAACACCAGTGGCGAAGGCGACCACCTGGACTGATACTGACACTGAGGTGCGAAAGCGTGGGGAGCAAACAGGATTAGATACC	0	0.0667948	0	0.0121088	0.0342147	0.140745	1.13417	0.0232355	0.523923	0.0249061	0	0.876873	0.000555024	0.0575393	0	0	2.25689	0.000220302	0.0994399	0	0	2.67517	0.0031902	0	0	0	0.0348866	0.000175581	0.0106037	0	0.000293719	0.0862699	0.0264872	0.116173	0.0628339	0.000243033	1.57174	0	0	0.0419788	0.0329846	0	0.0618329	0.432516	0.015024	0	0.0559069	0.131403	0.554615
CCGCGGTAATACAGAGGGTGCAAGCGTTAATCGGAATTACTGGGCGTAAAGCGCGCGTAGGTGGTTAGTTAAGTTGGATGTGAAATCCCCGGGCTCAACCTGGGAACTGCATTCAAAACTGACTGACTAGAGTATGGTAGAGGGTGGTGGAATTTCCTGTGTAGCGGTGAAATGCGTAGATATAGGAAGGAACACCAGTGGCGAAGGCGACCACCTGGACTGATACTGACACTGAGGTGCGAAAGCGTGGGGAGCAAACAGGATTAGAAACC	0.000215043	0.0791261	0	0.0121088	0.0351247	0.136009	1.02228	0.0248243	0.562792	0.0373592	0	0.846051	0.000185008	0.0804799	0	0	2.0515	0	0.0961152	0	0	2.42977	0.0031902	0	0	0	0.0330976	0.000351162	0.00819376	0	0.000881158	0.0739889	0.0267258	0.118377	0.0551713	0.000486066	1.74526	0	0	0.0448469	0.032105	0	0.0710617	0.483898	0.0169837	0	0.0548521	0.145555	0.632424
CCGCGGTAATACGTAGGGTGCAAGCGTTAATCGGAATTACTGGGCGTAAAGCGTGCGCAGGCGGTTATATAAGACAGATGTGAAATCCCCGGGCTCAACCTGGGAACTGCATTTGTGACTGTATAGCTAGAGTACGGCAGAGGGGGATGGAATTCCGCGTGTAGCAGTGAAATGCGTAGATATGCGGAGGAACACCGATGGCGAAGGCAATCCCCTGGGCCTGTACTGACGCTCATGCACGAAAGCGTGGGGAGCAAACAGGATTAGAAACC	0.000215043	0.00462425	0.133032	0.00330241	0	0	0	0	0.166075	1.85075	4.09164	0	0	0.0184276	0.0130724	5.80155	0	0	0.000906747	0.00212426	0.0081975	0	0.000151914	0.0265177	0.591031	0.127188	0	0	0.0260272	1.29741	0.522233	0	0	0	0	0	0.0958261	0.975298	0.00904977	0	0	0	0	0.835109	0.0447455	0.0223689	0	0	0.369498
CCGCGGTAATACGTAGGGTGCGAGCGTTAATCGGAATTACTGGGCGTAAAGCGTGCGCAGGCGGTTATGTAAGACAGATGTGAAATCCCCGGGCTCAACCTGGGAACTGCATTTGTGACTGCATGACTGGAGTGCGGCAGAGGGGGATGGAATTCCGCGTGTAGCAGTGAAATGCGTAGATATGCGGAGGAACACCGATGGCGAAGGCAATCCCCTGGGCCTGCACTGACGCTCATGCACGAAAGCGTGGGGAGCAAACAGGATTAGAAACC	0	0.00513806	0.119059	0.0440322	0	0	0	0	0.139413	4.92153	2.04828	0	0	0.0218123	0.00428233	1.43058	0	0	0.00483598	0.00127456	0.00693634	0	0.000303829	0.106553	0.559555	0.0678071	0	0	0.0424147	1.31655	0.181225	0	0.00572695	0	0	0	0.231148	1.56147	0.0582579	0	0	0	0	1.04487	0.0222094	0.00785935	0	0.000336932	0.552403
CCGCGGTAATACGGAGGGTGCGAGCGTTAATCGGAATTACTGGGCGTAAAGCGCATGCAGGTGGTTTGTTAAGTCAGATGTGAAAGCCCGGGGCTCAACCTCGGAACCGCATTTGAAACTGGCAAACTAGAGTGCTGTAGAGGGGGGTAGAATTTCAGGTGTAGCGGTGAAATGCGTAGAGATCTGAAGGAATACCAGTGGCGAAGGCGGCCCCCTGGACAGACACTGACACTCAGATGCGAAAGCGTGGGGAGCAAACAGGATTAGATACC	0	0	0.000191412	0.151911	0.000181993	0.000757712	0	0.000397189	0	0	0	0.147984	0.000185008	0	0.0545433	0.606788	6.27659	0.0339265	0	0.00169941	0	0.359597	0	0	2.77981	0	0.000596353	0	0	0.46218	0.000293719	0.00439688	0.00119312	0.000220442	0.000191567	0	0.0275176	0	0	0	0.0131938	0.591668	0	0	0.00032661	0.225503	0.000632909	0	0
CCGCGGTAATACGGAGGGTGCGAGCGTTAATCGGAATTACTGGGCGTAAAGCGCATGCAGGTGGTTTGTTAAGTCAGATGTGAAAGCCCGGGGCTCAACCTCGGAACCGCATTTGAAACTGGCAAACTAGAGTGCTGTAGAGGGGGGTAGAATTTCAGGTGTAGCGGTGAAATGCGTAGAGATCTGAAGGAATACCAGTGGCGAAGGCGGCCCCCTGGACAGACACTGACACTCAGATGCGAAAGCGTGGGGAGCAAACAGGATTAGAAACC	0.000430086	0	0	0.188604	0	0.000189428	0	0.000992972	0	0	0	0.141154	0	0	0.0513879	0.70829	5.89079	0.0378919	0	0.00254911	0	0.321467	0	0	3.08687	0	0.000149088	0	0	0.503088	0	0.00788407	0.000715869	0.000220442	0	0	0.0220141	0	0	0	0.0118744	0.560716	0	0	0.00032661	0.250895	0	0	0
CCGCGGTAATACGAAGGGGGCTAGCGTTGCTCGGAATCACTGGGCGTAAAGGGTGCGTAGGCGGGTCTTTAAGTCAGGGGTGAAATCCTGGAGCTCAACTCCAGAACTGCCTTTGATACTGAAGATCTTGAGTTCGGGAGAGGTGAGTGGAACTGCGAGTGTAGAGGTGAAATTCGTAGATATTCGCAAGAACACCAGTGGCGAAGGCGGCTCACTGGCCCGATACTGACGCTGAGGCACGAAAGCGTGGGGAGCAAACAGGATTAGAAACC	0.000215043	0.0102761	0.0254579	0.0106411	0.00181993	0.00094714	0.0766251	0.149542	0.000963685	0.154198	1.76625	0.247283	0.00259011	0.0015043	0.0214116	0.252643	0.190373	0.0259956	0.0105787	0.00212426	0	0.00293309	0.0021268	0.0882315	0.236241	0.0318974	0.00119271	0.000526744	0.0159055	0.356534	0.33249	0.00166778	0.00214761	0.00793591	0.189076	0	0.122049	1.72013	0.0311086	0.0461506	0	0.874196	0.363615	0.220943	0.0120846	0.00423196	0.0329113	1.35379	0.576372
CCGCGGTAATACGTAGGGTGCAAGCGTTAATCGGAATTACTGGGCGTAAAGCGTGCGCAGGCGGTTATATAAGACAGATGTGAAATCCCCGGGCTCAACCTGGGAACTGCATTTGTGACTGTATAGCTAGAGTACGGCAGAGGGGGATGGAATTCCGCGTGTAGCAGTGAAATGCGTAGATATGCGGAGGAACACCGATGGCGAAGGCAATCCCCTGGGCCTGTACTGACGCTCATGCACGAAAGCGTGGGGAGCAAACAGGATTAGATACC	0	0.00154142	0.129395	0.00587096	0	0	0	0	0.165433	1.45042	3.46975	0	0	0.0180516	0.00879004	5.18585	0	0	0.000604498	0.00169941	0.00882807	0	0	0.0197677	0.496261	0.109936	0	0	0.0178335	1.19945	0.440579	0	0	0	0	0	0.078668	0.8452	0.011595	0	0	0	0.00046144	0.747457	0.0362537	0.0163233	0	0	0.360279
CCGCGGTAATACGGAGGGTGCGAGCGTTAATCGGAATTACTGGGCGTAAAGCGCATGCAGGTGGTTCATTAAGTCAGATGTGAAAGCCCGGGGCTCAACCTCGGAACCGCATTTGAAACTGGTGAACTAGAGTGCTGTAGAGGGGGGTAGAATTTCAGGTGTAGCGGTGAAATGCGTAGAGATCTGAAGGAATACCAGTGGCGAAGGCGGCCCCCTGGACAGGCACTGACACTCAGATGCGAAAGCGTGGGGAGCAAACAGGATTAGAAACC	1.44057	2.02183	0.117527	0	0.00054598	0.093388	0.000608136	0.524686	0.00160614	0.00622654	0.00680491	0.0215409	0.68897	0.00188037	0.00180309	0.000636379	0.000136566	1.7503	1.91898	0.0280402	0	0.000586618	0.447843	0.0115713	0.0271994	0	0.138354	0.989049	0.00240993	0.00131355	0	0.0183456	0.000715869	0	0	1.5751	0.00097121	0.00893877	0.0410068	0	0.00659692	0	0.00276864	0.0483596	0.00489914	4.65153	0.0111814	0.00808636	0.0036876
CCGCGGTAATACCGACTCCAAGAGTGTCTAGGGTGGATGCTGCAGTTAAAAAGTCCGTAGTTTTTTTATACAATTAAATAACACTGATCAAAGGTGTTCAATTTGTTAATTGTAGCGGAATGGATAGGGAACATAGTATAGATAGGCGAGAGATGAAAGTACCAAGACCCTATCTGGACTAACGGAGGCGAAAGCGATGTTCTTATACAAATCTTAGGATCAAGGACGAAGGCTGGAGGATCGAAAGTGATTAGAAACC	0	0	0	0	0	0.00094714	0	0	0	0	0	0.0593689	0	0.000376074	0	0	0	11.609	0	0	0	0.0146655	0	0	0	0	0	0.000175581	0.000481986	0	0	0.0009097	0	0	0	0	0.157984	0	0	0	0	0	0	0.000604494	0	0	0.0822781	0	0.00036876
CCGCGGTAATACGTAGGGTGCGAGCGTTAATCGGAATTACTGGGCGTAAAGCGTGCGCAGGCGGTTATGTAAGACAGATGTGAAATCCCCGGGCTCAACCTGGGAACTGCATTTGTGACTGCATGACTGGAGTGCGGCAGAGGGGGATGGAATTCCGCGTGTAGCAGTGAAATGCGTAGATATGCGGAGGAACACCGATGGCGAAGGCAATCCCCTGGGCCTGCACTGACGCTCATGCACGAAAGCGTGGGGAGCAAACAGGATTAGATACC	0	0.00411045	0.111211	0.0436652	0	0	0	0	0.115642	3.76412	1.70425	0	0	0.0240687	0.00405694	1.23489	0	0	0.00211574	0.00127456	0.00882807	0	0	0.0973921	0.478641	0.069412	0	0	0.0395228	1.17037	0.152147	0	0.0062042	0	0	0	0.211076	1.33003	0.0619344	0	0	0	0	0.914298	0.0163305	0.00544109	0	0	0.453575
CCGCGGTAATACGAAGGGGGCTAGCGTTGCTCGGAATCACTGGGCGTAAAGGGTGCGTAGGCGGGTCTTTAAGTCAGGGGTGAAATCCTGGAGCTCAACTCCAGAACTGCCTTTGATACTGAAGATCTTGAGTTCGGGAGAGGTGAGTGGAACTGCGAGTGTAGAGGTGAAATTCGTAGATATTCGCAAGAACACCAGTGGCGAAGGCGGCTCACTGGCCCGATACTGACGCTGAGGCACGAAAGCGTGGGGAGCAAACAGGATTAGATACC	0.000860173	0.00359664	0.0248836	0.0106411	0.000727973	0.000189428	0.0839227	0.134846	0.000642457	0.119037	1.48801	0.251486	0.00111005	0.00225644	0.0200593	0.23546	0.198977	0.0218099	0.00876522	0.000424852	0.00189173	0.00371525	0.00349403	0.0814815	0.207844	0.0274839	0.000596353	0.000702325	0.0159055	0.32651	0.305174	0.00045485	0.00143174	0.0103608	0.193866	0	0.113308	1.4783	0.0234729	0.0391107	0	0.919114	0.324392	0.176815	0.00947168	0.00120913	0.0333332	1.14355	0.483076
CCGCGGTAATACGGAGGGTGCGAGCGTTAATCGGAATTACTGGGCGTAAAGCGCATGCAGGTGGTTCATTAAGTCAGATGTGAAAGCCCGGGGCTCAACCTCGGAACCGCATTTGAAACTGGTGAACTAGAGTGCTGTAGAGGGGGGTAGAATTTCAGGTGTAGCGGTGAAATGCGTAGAGATCTGAAGGAATACCAGTGGCGAAGGCGGCCCCCTGGACAGGCACTGACACTCAGATGCGAAAGCGTGGGGAGCAAACAGGATTAGATACC	1.26187	1.77417	0.104128	0	0.00054598	0.0895995	0	0.464711	0.00160614	0.00402894	0.00604881	0.0285461	0.605161	0.00225644	0.00112693	0.00031819	0	1.53925	1.6938	0.0263408	0	0.00136878	0.39999	0.00771423	0.0215542	0	0.137161	0.898098	0.00240993	0.000562948	0.000293719	0.0191037	0.000715869	0	0	1.37484	0.000323737	0.00728704	0.0316742	0	0.00351835	0	0.00138432	0.0380831	0.0032661	4.12314	0.0130801	0.00438011	0.00405636
CCGCGGTAATACGGAGGGTGCGAGCGTTAATCGGAATTACTGGGCGTAAAGCGCATGCAGGCGGTCTGTTAAGCAAGATGTGAAAGCCCGGGGCTCAACCTCGGAACAGCATTTTGAACTGGCAGACTAGAGTCTTGTAGAGGGGGGTAGAATTTCAGGTGTAGCGGTGAAATGCGTAGAGATCTGAAGGAATACCAGTGGCGAAGGCGGCCCCCTGGACAGACACTGACACTCAGATGCGAAAGCGTGGGGAGCAAACAGGATTAGAAACC	0.0520404	0.00616567	0.258407	0.0443991	0.000181993	0.000757712	0.00243254	0.0232355	0	0.0032964	0	0.0593689	0.0168357	0.000752148	0.679988	0.00031819	0.014476	0.0370107	0.00181349	3.07423	0	0.0074305	0.042536	0.00144642	0.0518328	0.00401225	0.305482	0.0428418	0	0	0.00352463	5.01457	0.0248168	0.000440884	0	0.0230881	0.00194242	0	0	0	0	0	0	0.0154146	0.00032661	0.0266009	0	0	0
CCGCGGTAATACGGAGGGTGCGAGCGTTAATCGGAATTACTGGGCGTAAAGCGCATGCAGGCGGTCTGTTAAGCAAGATGTGAAAGCCCGGGGCTCAACCTCGGAACAGCATTTTGAACTGGCAGACTAGAGTCTTGTAGAGGGGGGTAGAATTTCAGGTGTAGCGGTGAAATGCGTAGAGATCTGAAGGAATACCAGTGGCGAAGGCGGCCCCCTGGACAGACACTGACACTCAGATGCGAAAGCGTGGGGAGCAAACAGGATTAGATACC	0.0430086	0.00256903	0.227398	0.0425644	0.000181993	0.00151542	0.000608136	0.0198594	0	0	0	0.0609451	0.0173908	0	0.599751	0.00159095	0.0173439	0.0306219	0.000604498	2.59967	0	0.0074305	0.0387381	0.00385711	0.0458455	0.00180551	0.314427	0.0323069	0	0	0.00234976	5.12919	0.0238623	0	0	0.0191996	0.00291363	0	0	0	0	0	0	0.00997416	0.000979829	0.0151141	0	0	0
CCGCGGTAATACCGACTCCAAGAGTGTCTAGGGTGGATGCTGCAGTTAAAAAGTCCGTAGTTTTTTTATACAATTAAATAACACTGATCAAAGGTGTTCAATTTGTTAATTGTAGCGGAATGGATAGGGAACATAGTATAGATAGGCGAGAGATGAAAGTACCAAGACCCTATCTGGACTAACGGAGGCGAAAGCGATGTTCTTATACAAATCTTAGGATCAAGGACGAAGGCTGGAGGATCGAAAGTGATTAGATACC	0	0	0	0	0	0.000378856	0	0	0	0	0	0.048686	0	0.000376074	0	0	0	10.3496	0	0	0	0.0142744	0	0	0	0	0	0	0.00144596	0	0	0.000303233	0	0	0	0	0.120754	0	0	0	0	0	0	0.000302247	0	0	0.083122	0	0.00442512
CCGCGGTAATACGGAGGGTGCGAGCGTTAATCGGAATTACTGGGCGTAAAGCGCATGCAGGTGGTTCATTAAGTCAGATGTGAAAGCCCGGGGCTCAACCTCGGAACCGCATTTGAAACTGGTGAACTAGAGTGCTGTAGAGGGGGGTAGAATTTCAGGTGTAGCGGTGAAATGCGTAGAGATCTGAAGGAATACCGGTGGCGAAGGCGGCCCCCTGGACAAAGACTGACGCTCAGATGCGAAAGCGTGGGGAGCAAACAGGATTAGAAACC	0.0660182	0.0082209	0.257067	0.0011008	0.000181993	0.00113657	0.000608136	0.026413	0	0.00146507	0	0.0598943	0.0297863	0.000752148	0.486157	0.00031819	0	0.0431791	0.00876522	2.94932	0	0.00234647	0.0650193	0.000482139	0.0325024	0	0.474548	0.0607511	0	0	0	3.95977	0.0212375	0	0	0.0255184	0.000647473	0	0	0	0	0	0.00046144	0.00997416	0.00032661	0.013905	0.00021097	0.000673864	0
CCGCGGTAATACGGAGGGTGCGAGCGTTAATCGGAATTACTGGGCGTAAAGCGCATGCAGGTGGTTCATTAAGTCAGATGTGAAAGCCCGGGGCTCAACCTCGGAACCGCATTTGAAACTGGTGAACTAGAGTGCTGTAGAGGGGGGTAGAATTTCAGGTGTAGCGGTGAAATGCGTAGAGATCTGAAGGAATACCGGTGGCGAAGGCGGCCCCCTGGACAAAGACTGACGCTCAGATGCGAAAGCGTGGGGAGCAAACAGGATTAGATACC	0.0593519	0.0102761	0.219167	0.00183467	0.00054598	0.00113657	0.00364881	0.0256187	0	0.0010988	0	0.0644477	0.023681	0	0.402539	0.00031819	0.000136566	0.0374513	0.00725398	2.48411	0	0.00175985	0.0587908	0.00144642	0.0266862	0	0.496464	0.0500406	0	0	0.000587439	4.0371	0.0219533	0.000661326	0	0.0194426	0.00097121	0	0	0	0	0	0	0.0105787	0.00032661	0.0193461	0	0	0.00036876
CCGCGGTAATACGGAGGGTGCGAGCGTTAATCGGAATTACTGGGCGTAAAGCGCATGCAGGTGGTTCATTAAGTCAGATGTGAAAGCCCGGGGCTCAACCTCGGAACTGCATTTGAAACTGGTGAACTAGAGTACTGTAGAGGGGGGTAGAATTTCAGGTGTAGCGGTGAAATGCGTAGAGATCTGAAGGAATACCAGTGGCGAAGGCGGCCCCCTGGACAGATACTGACACTCAGATGCGAAAGCGTGGGGAGCAAACAGGATTAGAAACC	0.000645129	0	0.000191412	0.0649475	0	0.000378856	0.00912203	0.0710968	0	0.196319	0	0.000350259	0	0	0.0471056	0.262188	0	0.0420776	0	0.00807219	0.00441404	0.000195539	0	1.01683	0.730278	0.869255	0.00909438	0	0	0.0940123	4.14908	0.0018194	0.000715869	0.00551105	0	0.000972131	0	9.71606e-05	0.0347851	0	0.0668487	0.787381	0	0.382947	0.0166571	0.0259963	0.00253163	0	0.180692
CCGCGGTAATACGTAGGTGGCAAGCGTTGTCCGGATTTATTGGGCGTAAAGCGAGCGCAGGCGGTCTTTTAAGTCTGATGTGAAAGCCCCCGGCTTAACCGGGGAGGGTCATTGGAAACTGGGAGACTTGAGTGCAGAAGAGGAAAGCGGAATTCCATGTGTAGCGGTGAAATGCGTAGATATATGGAGGAACACCAGTGGCGAAGGCGGCTTTCTGGTCTGTAACTGACGCTGAGGCTCGAAAGCGTGGGGAGCAAACAGGATTAGAAACC	0	0	0	0	0	0	0	0.000397189	0	0.21097	0	0	0	0.000376074	0	0	0	0	0.00272024	0	0	0	0	0	0	0	0	0	0	9.05033	0	0.00136455	0.00167036	0	0	0	0.0210429	0	0.0559955	0	0	0	0	0	0	0	0.00632909	0	0
CCGCGGTAATACGGAGGGTGCGAGCGTTAATCGGAATTACTGGGCGTAAAGCGCATGCAGGTGGTTCATTAAGTCAGATGTGAAAGCCCGGGGCTCAACCTCGGAACTGCATTTGAAACTGGTGAACTAGAGTACTGTAGAGGGGGGTAGAATTTCAGGTGTAGCGGTGAAATGCGTAGAGATCTGAAGGAATACCAGTGGCGAAGGCGGCCCCCTGGACAGATACTGACACTCAGATGCGAAAGCGTGGGGAGCAAACAGGATTAGATACC	0.000215043	0	0	0.0535725	0	0.000757712	0.00243254	0.0560036	0	0.164088	0	0.00017513	0.000185008	0	0.0468802	0.220505	0	0.0378919	0	0.00509823	0.00315288	0.000391079	0	0.88569	0.652614	0.747082	0.00790167	0	0	0.0752474	3.71203	0.00288072	0.00190898	0.00242486	0	0.000972131	0	9.71606e-05	0.0330882	0	0.0796028	0.796251	0	0.362092	0.0212296	0.0199507	0.00316454	0	0.165573
CCGCGGTAATACAGAGGGTGCGAGCGTTAATCGGATTTACTGGGCGTAAAGCGTGCGTAGGCGGCTTCTTAAGTCGGATGTGAAATCCCTGAGCTTAACTTAGGAATTGCATTCGATACTGGGAAGCTAGAGTATGGGAGAGGATGGTAGAATTCCAGGTGTAGCGGTGAAATGCGTAGAGATCTGGAGGAATACCGATGGCGAAGGCAGCCATCTGGCCTAATACTGACGCTGAGGTACGAAAGCATGGGGAGCAAACAGGATTAGAAACC	0	0.0924851	0.25879	0.0352257	0.000181993	0	0	0.0534219	0.484091	0.288985	0	0	0.000555024	0.138019	0	0	0	0.00110151	0.138128	0	0	0.0189673	0.00653231	0	0	0	0.000298176	0.000526744	0.0438607	0	0.00234976	0.00530658	0	0.00507017	0	0.00631885	3.44682	0	0	0	0	0	0	0.927294	0	0	0.585652	2.30495	1.93562
CCGCGGTAATACGTAGGTGGCAAGCGTTGTCCGGATTTATTGGGCGTAAAGCGAGCGCAGGCGGTCTTTTAAGTCTGATGTGAAAGCCCCCGGCTTAACCGGGGAGGGTCATTGGAAACTGGGAGACTTGAGTGCAGAAGAGGAAAGCGGAATTCCATGTGTAGCGGTGAAATGCGTAGATATATGGAGGAACACCAGTGGCGAAGGCGGCTTTCTGGTCTGTAACTGACGCTGAGGCTCGAAAGCGTGGGGAGCAAACAGGATTAGATACC	0	0	0	0	0	0	0	0	0	0.175076	0	0	0	0.00112822	0	0	0	0	0.00423149	0	0	0	0	0	0	0	0	0.000175581	0	8.02707	0	0.0018194	0.00214761	0	0	0	0.0216904	0	0.0449661	0	0	0	0	0	0	0	0.00464133	0	0
CCGCGGTAATACAGAGGGTGCGAGCGTTAATCGGATTTACTGGGCGTAAAGCGTGCGTAGGCGGCTTCTTAAGTCGGATGTGAAATCCCTGAGCTTAACTTAGGAATTGCATTCGATACTGGGAAGCTAGAGTATGGGAGAGGATGGTAGAATTCCAGGTGTAGCGGTGAAATGCGTAGAGATCTGGAGGAATACCGATGGCGAAGGCAGCCATCTGGCCTAATACTGACGCTGAGGTACGAAAGCATGGGGAGCAAACAGGATTAGATACC	0.000215043	0.0806675	0.251707	0.039262	0	0	0	0.0496486	0.424664	0.242469	0	0	0	0.106429	0	0	0	0.000660905	0.117273	0	0	0.0156431	0.00683614	0	0	0	0.000745441	0.000175581	0.0390408	0	0.00205604	0.00500335	0	0.00286575	0	0.00729099	3.07679	0	0	0	0	0	0	0.775869	0	0	0.556116	1.98891	1.74055
CCGCGGTAAGACGGGGGGGGCAAGTGTTCTTCGGAATGACTGGGCGTAAAGGGCACGTAGGCGGTGAATCGGGTTGAAAGTGAAAGTCGCCAAAAACTGGTGGAATGCTCTCGAAACCAATTCACTTGAGTGAGACAGAGGAGAGTGGAATTTCGTGTGTAGGGGTGAAATCCGCAGATCTACGAAGGAACGCCAAAAGCGAAGGCAGCTCTCTGGGTCCCTACCGACGCTGGAGTGCGAAAGCATGGGGAGCGAACGGGATTAGAAACC	0.000645129	0.519972	0	0	0	0	0	0	0.344036	0	0	0	0	2.37077	0	0	0	0	0.601778	0	0.00882807	0	0	0	0	0.441348	0	0	2.43644	0	0.00293719	0	0.0422363	0.026453	0.0626424	0	2.28331	0	0	0	0	0	0	0	0	0	0	0	2.12295
CCGCGGTAATACAGAGGGTGCGAGCGTTAATCGGATTTACTGGGCGTAAAGCGTGCGTAGGCGGCTTTTTAAGTCGGATGTGAAATCCCTGAGCTTAACTTAGGAATTGCATTCGATACTGGGAAGCTAGAGTATGGGAGAGGATGGTAGAATTCCAGGTGTAGCGGTGAAATGCGTAGAGATCTGGAGGAATACCGATGGCGAAGGCAGCCATCTGGCCTAATACTGACGCTGAGGTACGAAAGCATGGGGAGCAAACAGGATTAGAAACC	0	0.0508668	0.233523	0.107512	0	0	0	0.000794377	0.494692	0.211702	0	0	0.023681	0.0443768	0	0	0	0.141434	0.0338519	0	0	0	0.000759571	0.0202498	0.000171065	0	0	0.000877906	0.0187974	0	0.212359	0.00227425	0	0	0	0.000486066	1.21984	0	0	0	0	0	0.00046144	0.35514	0.000979829	0.00423196	0.505061	1.43095	0.158198
CCGCGGTAATACGAGGGGAGCTAGCGTTGTTCGGAATTACTGGGCGTAAAGCGCGCGTAGGCGGTTTTTTAAGTCAGAGGTGAAAGCCCGGGGCTCAACCCCGGAATTGCCTTTGAAACTGGAAAACTAGAATCTTGGAGAGGTCAGTGGAATTCCGAGTGTAGAGGTGAAATTCGTAGATATTCGGAAGAACACCAGTGGCGAAGGCGACTGACTGGACAAGTATTGACGCTGAGGTGCGAAAGCGTGGGGAGCAAACAGGATTAGATACC	0	0.0626843	0.0222038	0	0.00054598	0.000568284	1.14512	0	0.35046	0	0	0.764966	0	0.0436246	0	0	1.74136	0.000220302	0.111832	0	0	0.998619	0	0	0	0	0.00357812	0	0.0221713	0	0	0.0999154	0.00238623	0.00374751	0	0	0.475245	0.000194321	0	0	0.00307856	1.46473	0	0.160493	0.00947168	0	0.171096	0	0
CCGCGGTAATACAGAGGGTGCAAGCGTTAATCGGATTTACTGGGCGTAAAGCGTGCGTAGGTGGTCTTTTAAGTCGGATGTGAAATCCCTGAGCTTAACTTAGGAATTGCATTCGATACTGGGAGACTAGAGTATGGGAGAGGATGGTAGAATTCCAGGTGTAGCGGTGAAATGCGTAGAGATCTGGAGGAATACCGATGGCGAAGGCAGCCATCTGGCCTAATACTGACACTGAGGTACGAAAGCATGGGGAGCAAACAGGATTAGATACC	0.000430086	0	0	0	0	0	0.283999	0.0172777	0	0	0	0.00140104	0.000185008	0	0	0	1.51875	0.0246738	0.000302249	0.000424852	0.00378346	0	0	0	0	0	0.00163997	0.000877906	0	0	0.000293719	0	0	0	0	0	0	0.467245	0	0	0	0.336505	0.573108	0	0	0.0018137	0.506749	0	0
CCGCGGTAATACGTAGGTGGCAAGCGTTGTCCGGAATTATTGGGCGTAAAGCGCGCGCAGGCGGTCCCTTAAGTCTGATGTGAAAGCCCACGGCTCAACCGTGGAGGGTCATTGGAAACTGGGGGACTTGAGTGCAGAAGAGGAAAGTGGAATTCCATGTGTAGCGGTGAAATGCGTAGAGATGTGGAGGAACACCAGTGGCGAAGGCGACTTTCTGGTCTGTAACTGACGCTGAGGCGCGAAAGCGTGGGGAGCAAACAGGATTAGAAACC	0	0	0	0	0	0	0	0	0	0	0.00037805	0	0	0	0	0	0	0	0	0	0	0	0	0	0	0	0	0	0	0	0	0	0	0	0	0	0.00129495	3.73029	0	0	0	0	0	0	0	0	0	0	0
CCGCGGTAATACAGAGGGTGCAAGCGTTAATCGGATTTACTGGGCGTAAAGCGTGCGTAGGTGGTCTTTTAAGTCGGATGTGAAATCCCTGAGCTTAACTTAGGAATTGCATTCGATACTGGGAGACTAGAGTATGGGAGAGGATGGTAGAATTCCAGGTGTAGCGGTGAAATGCGTAGAGATCTGGAGGAATACCGATGGCGAAGGCAGCCATCTGGCCTAATACTGACACTGAGGTACGAAAGCATGGGGAGCAAACAGGATTAGAAACC	0.000430086	0	0.000191412	0	0	0	0.254201	0.0192637	0	0	0	0.00245181	0.000370016	0	0	0	1.43422	0.0207084	0	0	0.00378346	0	0	0	0	0	0.00149088	0	0	0	0	0	0	0	0	0.000486066	0	0.5509	0	0	0	0.324238	0.641863	0	0	0.000604566	0.47004	0	0
CCGCGGTAATACGAGGGGAGCTAGCGTTGTTCGGAATTACTGGGCGTAAAGCGCGCGTAGGCGGTTTTTTAAGTCAGAGGTGAAAGCCCGGGGCTCAACCCCGGAATTGCCTTTGAAACTGGAAAACTAGAATCTTGGAGAGGTCAGTGGAATTCCGAGTGTAGAGGTGAAATTCGTAGATATTCGGAAGAACACCAGTGGCGAAGGCGACTGACTGGACAAGTATTGACGCTGAGGTGCGAAAGCGTGGGGAGCAAACAGGATTAGAAACC	0	0.0868332	0.0176099	0	0.00181993	0.000757712	1.08856	0	0.391256	0	0	0.755684	0	0.0492657	0	0	1.5966	0	0.105485	0	0	0.926074	0	0	0	0	0.00298176	0	0.0207254	0	0	0.0953669	0.00238623	0.00484972	0	0	0.528015	0	0	0	0.000879589	1.36187	0	0.168049	0.00849185	0.000604566	0.154219	0	0
CCGCGGTAAGACGGGGGGGGCAAGTGTTCTTCGGAATGACTGGGCGTAAAGGGCACGTAGGCGGTGAATCGGGTTGAAAGTGAAAGTCGCCAAAAACTGGTGGAATGCTCTCGAAACCAATTCACTTGAGTGAGACAGAGGAGAGTGGAATTTCGTGTGTAGGGGTGAAATCCGCAGATCTACGAAGGAACGCCAAAAGCGAAGGCAGCTCTCTGGGTCCCTACCGACGCTGGAGTGCGAAAGCATGGGGAGCGAACGGGATTAGATACC	0.000860173	0.475784	0	0	0	0	0	0	0.323798	0	0	0	0	1.83035	0	0	0	0	0.564299	0	0.0081975	0	0	0	0	0.391797	0	0	2.15399	0	0.00528695	0	0.0482019	0.0257917	0.0683894	0	2.0117	0	0	0	0	0	0	0	0	0	0	0	1.87146
CCGCGGTAATACGGAGGGTGCGAGCGTTAATCGGAATTACTGGGCGTAAAGCGCGCGTAGGTGGTTCGTTAAGTTGGATGTGAAATCCCCGGGCTCAACCTGGGAACTGCATTCAAAACTGACGAGCTAGAGTATGGTAGAGGGTGGTGGAATTTCCTGTGTAGCGGTGAAATGCGTAGATATAGGAAGGAACACCAGTGGCGAAGGCGACCACCTGGACTGATACTGACACTGAGGTGCGAAAGCGTGGGGAGCAAACAGGATTAGAAACC	0	0.00565187	0	0	0.154148	2.27427	0	0.000198594	0.000321228	0	0	0	0.000185008	0	0	0	0.00546265	0.00264362	0.00211574	0	0	0.00840819	0.000151914	0	0	0	0	0	0	0	0	0.00621628	2.03211	2.0543	0.0139844	0	0.00194242	0	0	0.00521476	0.986899	0	0	0	0.000979829	0.00241826	0	0.000336932	0
CCGCGGTAATACAGAGGGTGCGAGCGTTAATCGGATTTACTGGGCGTAAAGCGTGCGTAGGCGGCTTTTTAAGTCGGATGTGAAATCCCTGAGCTTAACTTAGGAATTGCATTCGATACTGGGAAGCTAGAGTATGGGAGAGGATGGTAGAATTCCAGGTGTAGCGGTGAAATGCGTAGAGATCTGGAGGAATACCGATGGCGAAGGCAGCCATCTGGCCTAATACTGACGCTGAGGTACGAAAGCATGGGGAGCAAACAGGATTAGATACC	0.000430086	0.0287731	0.210937	0.103843	0	0	0	0.000198594	0.456466	0.173244	0	0	0.023126	0.0300859	0	0	0	0.132842	0.0362699	0.000849704	0	0	0.000607657	0.0202498	0.000171065	0	0	0.000351162	0.0125316	0	0.21324	0.00166778	0	0	0	0	1.06671	0	0	0	0	0	0.0023072	0.304061	0.000653219	0.00362739	0.501897	1.20251	0.124641
CCGCGGTAATACGTAGGGTGCAAGCGTTAATCGGAATTACTGGGCGTAAAGCGTGCGCAGGCGGTTATGTAAGACAGTTGTGAAATCCCCGGGCTCAACCTGGGAACTGCATCTGTGACTGCATAGCTAGAGTACGGTAGAGGGGGATGGAATTCCGCGTGTAGCAGTGAAATGCGTAGATATGCGGAGGAACACCGATGGCGAAGGCAATCCCCTGGACCTGTACTGACGCTCATGCACGAAAGCGTGGGGAGCAAACAGGATTAGAAACC	0.000215043	0.0765571	0	0	0.00309388	0.00303085	0	0.091552	0.664943	0.383481	0	0	0.000555024	0.0782234	0	0.00031819	0.945449	0.0632266	0.122713	0	0	0.0381302	0.0010634	0	0	0	0.00268359	0.000702325	0.0414508	0	0	0.0157681	0.00381797	0	0.000191567	0.00364549	0.601179	9.71606e-05	0	0	0.00615712	0	0.60264	0.343655	0.00522575	0	0	0.935323	0
CCGCGGTAATACGTAGGGTGCAAGCGTTAATCGGAATTACTGGGCGTAAAGCGTGCGCAGGCGGTTGTGTAAGTCAGATGTGAAATCCCCGGGCTCAACCTGGGAATTGCATTTGAGACTGCACGGCTAGAGTGTGTCAGAGGGGGGTAGAATTCCACGTGTAGCAGTGAAATGCGTAGATATGTGGAGGAATACCGATGGCGAAGGCAGCCCCCTGGGATAACACTGACGCTCATGCACGAAAGCGTGGGGAGCAAACAGGATTAGATACC	0	0.071419	0.0480445	0	0.0931805	0.0325816	0	0	0.293924	0	0	1.67581	0	0.0492657	0	0	0.155276	0	0.0538003	0	0	2.36075	0	0	0	0	0.00775259	0	0.032775	0	0	0.0635274	0.0560764	0.111103	0.0990401	0.000243033	0.66366	0	0	0.128283	0.0369427	0	0	0.0338517	0.00424592	0	0	0	0.0224944
CCGCGGTAATACGTAGGTGGCAAGCGTTGTCCGGAATTATTGGGCGTAAAGCGCGCGCAGGCGGTCCCTTAAGTCTGATGTGAAAGCCCACGGCTCAACCGTGGAGGGTCATTGGAAACTGGGGGACTTGAGTGCAGAAGAGGAAAGTGGAATTCCATGTGTAGCGGTGAAATGCGTAGAGATGTGGAGGAACACCAGTGGCGAAGGCGACTTTCTGGTCTGTAACTGACGCTGAGGCGCGAAAGCGTGGGGAGCAAACAGGATTAGATACC	0	0	0	0	0	0	0	0	0	0.000366267	0	0	0	0	0	0.00031819	0	0	0	0	0	0	0.000151914	0	0	0	0	0.000175581	0	0	0.000293719	0	0	0	0	0	0.000323737	3.1652	0	0	0	0	0	0	0	0	0	0	0
CCGCGGTAATACGTAGGGTGCAAGCGTTAATCGGAATTACTGGGCGTAAAGCGTGCGCAGGCGGTTGTGTAAGTCAGATGTGAAATCCCCGGGCTCAACCTGGGAATTGCATTTGAGACTGCACGGCTAGAGTGTGTCAGAGGGGGGTAGAATTCCACGTGTAGCAGTGAAATGCGTAGATATGTGGAGGAATACCGATGGCGAAGGCAGCCCCCTGGGATAACACTGACGCTCATGCACGAAAGCGTGGGGAGCAAACAGGATTAGAAACC	0	0.071419	0.052447	0	0.0922706	0.0312556	0	0	0.275614	0	0	1.69158	0	0.0481375	0	0	0.137522	0.000220302	0.070424	0	0	2.18985	0	0	0	0	0.0104362	0	0.034703	0	0	0.0632242	0.0434294	0.098758	0.0781593	0	0.738767	0	0	0.122286	0.0479376	0	0.00092288	0.0329449	0.00751202	0	0	0	0.0317134
CCGCGGTAATACGTAGGGTGCAAGCGTTAATCGGAATTACTGGGCGTAAAGCGTGCGCAGGCGGTTATGTAAGACAGTTGTGAAATCCCCGGGCTCAACCTGGGAACTGCATCTGTGACTGCATAGCTAGAGTACGGTAGAGGGGGATGGAATTCCGCGTGTAGCAGTGAAATGCGTAGATATGCGGAGGAACACCGATGGCGAAGGCAATCCCCTGGACCTGTACTGACGCTCATGCACGAAAGCGTGGGGAGCAAACAGGATTAGATACC	0.000215043	0.055491	0	0	0.0027299	0.001326	0	0.0859914	0.631535	0.318286	0	0	0	0.0628044	0	0.00031819	0.947087	0.0524318	0.0964174	0	0	0.0385213	0	0	0	0	0.00268359	0.000175581	0.032293	0	0	0.0124326	0.0031021	0	0	0.0014582	0.505353	9.71606e-05	0	0	0.00439794	0	0.517274	0.302852	0.00522575	0	0	0.801224	0
CCGCGGTAATACGGAGGGTGCGAGCGTTAATCGGAATTACTGGGCGTAAAGCGCATGCAGGTGGTTCATTAAGTCAGATGTGAAAGCCCAGGGCTCAACCTCGGAACCGCATTTGAAACTGGTGAACTAGAGTGCTGTAGAGGGGGGTAGAATTTCAGGTGTAGCGGTGAAATGCGTAGAGATCTGAAGGAATACCAGTGGCGAAGGCGGCCCCCTGGACAGACACTGACACTCAGATGCGAAAGCGTGGGGAGCAAACAGGATTAGAAACC	0.291168	0.034425	0.0373254	0	0	0.0303085	0	0.51575	0.000642457	0.000366267	0.0128537	0.00910673	0.162252	0.000376074	0.00135231	0	0	2.37287	0.0401991	0.0118959	0	0	0.392698	0.00385711	0.0126588	0	0.0509882	1.0347	0.000963972	0.000187649	0.000293719	0.00712598	0	0	0	0.309381	0.00097121	0.00544099	0.0104638	0	0.00175918	0	0.00138432	0.0253888	0.00391931	0.0435287	0.00421939	0.00235852	0.0018438
CCGCGGTAATACGTAGGTGGCAAGCGTTATCCGGAATTATTGGGCGTAAAGCGCGCGTAGGCGGTTTTTTAAGTCTGATGTGAAAGCCCACGGCTCAACCGTGGAGGGTCATTGGAAACTGGAAAACTTGAGTGCAGAAGAGGAAAGTGGAATTCCATGTGTAGCGGTGAAATGCGCAGAGATATGGAGGAACACCAGTGGCGAAGGCGACTTTCTGGTCTGTAACTGACGCTGATGTGCGAAAGCGTGGGGATCAAACAGGATTAGAAACC	0.000215043	0.00102761	0.0748423	0.000366935	0.00054598	0	0	0.0859914	0	0.481641	0	0.102276	0.00814035	0.00225644	0.0047331	0.00031819	0	0.10949	0	0.000849704	0.00630577	0.0258112	0.0074438	0.000482139	0.315444	0.0324993	0	0.00210697	0.000481986	0.000187649	0.0804791	0.00045485	0	0	0	0.00315943	0.113955	0.000194321	0.00848416	0	0	0	0.663089	0.206737	0.00522575	0	0	1.6257	0.00147504
CCGCGGTAATACGTAGGGTGCGAGCGTTGTCCGGAATTACTGGGCGTAAAGAGCTCGTAGGTGGTTTGTCGCGTCGTCTGTGAAATTCCGGGGCTTAACTTCGGGCGTGCAGGCGATACGGGCATAACTTGAGTGCTGTAGGGGAGACTGGAATTCCTGGTGTAGCGGTGGAATGCGCAGATATCAGGAGGAACACCGATGGCGAAGGCAGGTCTCTGGGCAGTAACTGACGCTGAGGAGCGAAAGCATGGGGAGCGAACAGGATTAGAAACC	0	0	0	0	0	0	0.00182441	0	0.00706702	0.410951	0	0	0.000185008	0.000376074	0	0	0	0	0.000604498	0	0	0.000195539	0.000303829	0	0	0	0	0	0	5.43376	0.00411207	0	0	0	0.000383134	0	0.000323737	0	0	0	0	0	0	0	0	0	0	0	0
CCGCGGTAATACGTAGGGTGCGAGCGTTGTCCGGAATTACTGGGCGTAAAGAGCTCGTAGGCGGTTTGTCACGTCGTCTGTGAAATCCTAGGGCTTAACCCTGGACGTGCAGGCGATACGGGCTGACTTGAGTACTACAGGGGAGACTGGAATTTCTGGTGTAGCGGTGGAATGCACAGATATCAGGAAGAACACCGATGGCGAAGGCAGGTCTCTGGGTAGTAACTGACGCTGAGGAGCGAAAGCATGGGTAGCGAACAGGATTAGAAACC	0.000645129	0	0	0	0	0	0	0.0992972	0	0.0721546	0	0.995086	0	0	0	0	0	0	0	0.000849704	0	0.0520135	0.00865911	0	0	0	0.000894529	0	0	0.163067	0	0	0	0	0	0.0014582	0	9.71606e-05	0.000282805	0	0	1.19258	0.421756	0.287135	0	0	0.224472	2.02294	0
CCGCGGTAATACGTAGGTGGCAAGCGTTATCCGGAATTATTGGGCGTAAAGCGCGCGTAGGCGGTTTTTTAAGTCTGATGTGAAAGCCCACGGCTCAACCGTGGAGGGTCATTGGAAACTGGAAAACTTGAGTGCAGAAGAGGAAAGTGGAATTCCATGTGTAGCGGTGAAATGCGCAGAGATATGGAGGAACACCAGTGGCGAAGGCGACTTTCTGGTCTGTAACTGACGCTGATGTGCGAAAGCGTGGGGATCAAACAGGATTAGATACC	0.000215043	0.000513806	0.0595293	0.000366935	0.000363986	0.000189428	0	0.0730827	0	0.367732	0	0.095971	0.00869538	0.000752148	0.0031554	0.00031819	0	0.10244	0.000302249	0	0.00567519	0.0289398	0.00698806	0.00144642	0.278323	0.0282864	0	0.00105349	0	0.000187649	0.0690241	0	0	0	0	0.00267336	0.109099	0.000388642	0.00565611	0	0	0	0.571262	0.201901	0.00424592	0	0	1.45689	0.0018438
CCGCGGTAATACGGAGGGTGCAAGCGTTAATCGGAATTACTGGGCGTAAAGCGCGCGTAGGTGGCTAAGTCAGCCAGGTGTGAAAGCCCCGGGCTCAACCTGGGAACGGCATCTGGAACTGCTTGGCTAGAGTGCAGGAGAGGAAGGTAGAATTCCCGGTGTAGCGGTGAAATGCGTAGAGATCGGGAGGAATACCAGTGGCGAAGGCGGCCTTCTGGACTGACACTGACACTGAGGTGCGAAAGCGTGGGTAGCAAACAGGATTAGAAACC	0	0	0	0	0	0	0	0	0	0	0	0	0	0.000376074	0	0	0	0	0	0	0	0	0	10.9503	0	0	0	0	0	0.438349	0	0.00197102	0	0	0	0	0.0145682	0	0	0	0.00175918	0	0	0	0	0.00120913	0	0	0
CCGCGGTAATACGGAGGGTGCGAGCGTTAATCGGAATTACTGGGCGTAAAGCGCATGCAGGTGGTTCATTAAGTCAGATGTGAAAGCCCAGGGCTCAACCTCGGAACCGCATTTGAAACTGGTGAACTAGAGTGCTGTAGAGGGGGGTAGAATTTCAGGTGTAGCGGTGAAATGCGTAGAGATCTGAAGGAATACCAGTGGCGAAGGCGGCCCCCTGGACAGACACTGACACTCAGATGCGAAAGCGTGGGGAGCAAACAGGATTAGATACC	0.248805	0.0313422	0.03388	0	0	0.0363702	0	0.439489	0	0.00183133	0.0143659	0.0105078	0.153002	0.000376074	0.000225386	0	0	2.15081	0.0308294	0.0118959	0	0.000195539	0.353505	0.00144642	0.0136852	0	0.0511372	0.927771	0.00192794	0	0	0.00697437	0.00119312	0	0	0.263691	0	0.00466371	0.00904977	0	0.00263877	0	0	0.0202506	0.000653219	0.0386922	0.00654006	0.00539091	0.00295008
CCGCGGTAATACGGAGGGTGCGAGCGTTAATCGGAATTACTGGGCGTAAAGCGCATGCAGGTGGTTCGTTAAGTCAGATGTGAAAGCCCGGGGCTCAACCTCGGAATTGCATTTGAAACTGGCGGGCTAGAGTACTGTAGAGGGGGGTAGAATTTCAGGTGTAGCGGTGAAATGCGTAGAGATCTGAAGGAATACCGGTGGCGAAGGCGGCCCCCTGGACAGATACTGACACTCAGATGCGAAAGCGTGGGGAGCAAACAGGATTAGAAACC	0	0	0.0109105	2.46764	0	0.000189428	0	0	0	0.0465159	0	0.00507876	0	0	0.00450771	0	0	0	0	0.325012	0.27367	0.00175985	0	0.000482139	0	0.0429311	0	0	0	0	0.00117488	0	0.0446225	0.0374751	0	0	0	0.0128252	0.000565611	0	0.00131938	0	0	0.00392921	0.614353	0.00665022	0.00527424	0	0
CCGCGGTAATACGTAGGGTGCGAGCGTTGTCCGGAATTACTGGGCGTAAAGAGCTCGTAGGCGGTTTGTCACGTCGTCTGTGAAATCCTAGGGCTTAACCCTGGACGTGCAGGCGATACGGGCTGACTTGAGTACTACAGGGGAGACTGGAATTTCTGGTGTAGCGGTGGAATGCACAGATATCAGGAAGAACACCGATGGCGAAGGCAGGTCTCTGGGTAGTAACTGACGCTGAGGAGCGAAAGCATGGGTAGCGAACAGGATTAGATACC	0.000215043	0	0	0.000366935	0	0	0	0.0806293	0	0.0501786	0	0.995786	0	0.000376074	0	0	0	0	0	0	0	0.0615949	0.00668423	0	0.000171065	0	0.00178906	0.000175581	0	0.15087	0	0	0	0.000220442	0	0.00170123	0	9.71606e-05	0	0	0	1.19126	0.384841	0.267489	0	0.00120913	0.207172	1.7854	0
CCGCGGTAATACGTAGGTGGCAAGCGTTGTCCGGATTTATTGGGCGTAAAGCGAGCGCAGGCGGAAAAATAAGTCTAATGTGAAAGCCCTCGGCTTAACCGAGGAACTGCATCGGAAACTGTTTTTCTTGAGTGCAGAAGAGGAGAGTGGAACTCCATGTGTAGCGGTGGAATGCGTAGATATATGGAAGAACACCAGTGGCGAAGGCGACTCTCTGGTATGCAACTGACGCTGAGGCTCGAAAGCATGGGTAGCGAACAGGATTAGAAACC	0	0.0087347	0.0562753	0.124758	0	0	0	0	0.382904	0	0	0	0	0.0206841	0	0	0	0	0.0160192	0	0.000630577	0	0	0	0	0.0204625	0	0	0.0660321	0	0	0	0	0	0	0	0.00161868	0	2.80628	0	0	0	0	0.000302247	0.00032661	0	0	0	0.00331884
CCGCGGTAATACGGAGGGTGCAAGCGTTATCCGGATTTATTGGGTTTAAAGGGTCCGTAGGCGGATCTGTAAGTCAGTGGTGAAATCTCACAGCTTAACTGTGAAACTGCCATTGATACTGCAGGTCTTGAGTGTTGTTGAAGTAGCTGGAATAAGTAGTGTAGCGGTGAAATGCATAGATATTACTTAGAACACCAATTGCGAAGGCAGGTTACTAAGCAACAACTGACGCTGATGGACGAAAGCGTGGGGAGCGAACAGGATTAGAAACC	0	0	0	0.0238508	0	0	0.0833146	0.014696	0	0.00366267	0	0	0	0	0	0.819975	0	0	0	0	0.00252231	0.0441919	0	0	0	0.0686095	0.000745441	0	0	0	2.3521	0	0	0	0	0	0	0	0.00707014	0	0	0	0	0	0	0	0	0.0010108	0
CCGCGGTAATACGTAGGGTGCGAGCGTTGTCCGGAATTACTGGGCGTAAAGAGCTCGTAGGTGGTTTGTCGCGTCGTCTGTGAAATTCCGGGGCTTAACTTCGGGCGTGCAGGCGATACGGGCATAACTTGAGTGCTGTAGGGGAGACTGGAATTCCTGGTGTAGCGGTGGAATGCGCAGATATCAGGAGGAACACCGATGGCGAAGGCAGGTCTCTGGGCAGTAACTGACGCTGAGGAGCGAAAGCATGGGGAGCGAACAGGATTAGATACC	0	0	0.000574237	0	0	0	0.00121627	0	0.00867317	0.360407	0	0	0	0.00112822	0	0	0	0	0.000604498	0	0	0.000195539	0.00121531	0	0	0	0	0	0	4.73627	0.00176232	0	0	0	0	0	0	0	0	0	0	0	0	0	0	0	0	0	0
CCGCGGTAATACGGAGGGTGCGAGCGTTAATCGGAATTACTGGGCGTAAAGCGCATGCAGGTGGTTCATTAAGTCAGATGTGAAAGCCCGGGGCTCAACCTTGGAACCGCATTTGAAACTGGTGAACTAGAGTGCTGTAGAGGGGGGTAGAATTTCAGGTGTAGCGGTGAAATGCGTAGAGATCTGAAGGAATACCAGTGGCGAAGGCGGCCCCCTGGACAGACACTGACACTCAGATGCGAAAGCGTGGGGAGCAAACAGGATTAGAAACC	0.0683837	0.0292869	0.0277548	0	0.000181993	0.0212159	0	1.13338	0.000321228	0.000732534	0.0037805	0.00875648	2.60861	0	0.00112693	0	0	0.0290798	0.0235754	0.00934675	0	0	0.125785	0.000964278	0.00478983	0	0.131198	0.0338872	0.00144596	0	0.00117488	0.0750503	0	0	0	0.0855476	0	0.0041779	0.00791855	0	0	0	0.413911	0.0117876	0.000653219	0.0205552	0.00400842	0.00134773	0
CCGCGGTAATACGGAGGGTGCGAGCGTTAATCGGAATTACTGGGCGTAAAGCGCATGCAGGCGGTCTGTTAAGCAAGATGTGAAAGCCCGGGGCTCAACCTCGGAACCGCATTTGAAACTGGTGAACTAGAGTGCTGTAGAGGGGGGTAGAATTTCAGGTGTAGCGGTGAAATGCGTAGAGATCTGAAGGAATACCAGTGGCGAAGGCGGCCCCCTGGACAGACACTGACACTCAGATGCGAAAGCGTGGGGAGCAAACAGGATTAGAAACC	0.0421485	0.00616567	0.186244	0	0.00054598	0.000189428	0.00121627	0.0166819	0	0.000732534	0	0.0360767	0.0151707	0	0.223357	0	0	0.025555	0.000604498	1.47594	0	0.000782157	0.0381305	0	0.0200146	0	0.257773	0.0296732	0	0	0	1.60941	0.00596558	0.000220442	0	0.00899222	0.00097121	0	0	0	0	0	0	0.00876517	0	0.0108822	0	0	0
CCGCGGTAATACGGAGGGTGCAAGCGTTAATCGGAATTACTGGGCGTAAAGCGCGCGTAGGTGGCTAAGTCAGCCAGGTGTGAAAGCCCCGGGCTCAACCTGGGAACGGCATCTGGAACTGCTTGGCTAGAGTGCAGGAGAGGAAGGTAGAATTCCCGGTGTAGCGGTGAAATGCGTAGAGATCGGGAGGAATACCAGTGGCGAAGGCGGCCTTCTGGACTGACACTGACACTGAGGTGCGAAAGCGTGGGTAGCAAACAGGATTAGATACC	0	0	0	0	0	0	0	0	0	0	0	0	0	0	0.000225386	0	0	0	0	0	0	0	0	9.74837	0	0	0	0	0	0.366667	0	0.00121293	0	0	0	0	0.0220141	0	0	0	0.00131938	0	0	0	0	0.000604566	0	0	0
CCGCGGTAATACGTAGGTGGCAAGCGTTGTCCGGAATTATTGGGCGTAAAGCGCGCGCAGGCGGCTTCTTAAGTCTGATGTGAAATCTTGCGGCTCAACCGCAAGCGGTCATTGGAAACTGGGAGGCTTGAGTGCAGAAGAGGAGAGTGGAATTCCACGTGTAGCGGTGAAATGCGTAGAGATGTGGAGGAACACCAGTGGCGAAGGCGGCTCTCTGGTCTGTAACTGACGCTGAGGCGCGAAAGCGTGGGGAGCAAACAGGATTAGAAACC	0	0	0	0.00073387	0	0	0	0	0	1.24604	0	0	0.00425519	0	0	0	0	0	0	0	0.00252231	0	0.00668423	0	0	3.64814	0	0	0.00289191	0	0	0	0.000715869	0	0	0	0	0	0.0206448	0	0	0	0	0	0	0	0	0	0
CCGCGGTAATACGGAGGGTGCAAGCGTTAATCGGAATTACTGGGCGTAAAGCGTGCGTAGGCGGTTCGTTAAGTCTGTTGTGAAAGCCCCGGGCTCAACCTGGGAACGGCAATGGATACTGGCGAGCTAGAGTGTGTCAGAGGAAGGTGGAATTCCCGGTGTAGCGGTGAAATGCGTAGAGATCGGGAGGAACATCAGTGGCGAAGGCGGCCTTCTGGGACAACACTGACGCTGAGGTACGAAAGCGTGGGGAGCAAACAGGATTAGATACC	0	0.000513806	0.0333058	0	0	0	1.0916	0	0	0	0	0.154814	0	0.00188037	0.0110439	0.00031819	0.0540803	0	0	0	0	0	0	0	0	0	0.00119271	0	0.000481986	0.460679	0.365093	0.00651952	0.00262485	0	0.0699219	0	0.00679847	0	0	0.00312885	0	0.448988	0	0.265675	0	0	0.270252	0	0.230475
CCGCGGTAATACGGAGGGTGCAAGCGTTAATCGGAATTACTGGGCGTAAAGCGTGCGTAGGCGGTTCGTTAAGTCTGTTGTGAAAGCCCCGGGCTCAACCTGGGAACGGCAATGGATACTGGCGAGCTAGAGTGTGTCAGAGGAAGGTGGAATTCCCGGTGTAGCGGTGAAATGCGTAGAGATCGGGAGGAACATCAGTGGCGAAGGCGGCCTTCTGGGACAACACTGACGCTGAGGTACGAAAGCGTGGGGAGCAAACAGGATTAGAAACC	0	0.00102761	0.0304346	0	0	0	0.962679	0	0	0	0	0.145883	0	0.00300859	0.0103677	0	0.0523049	0	0	0	0	0.000195539	0	0	0	0	0.00178906	0	0.000481986	0.499522	0.421487	0.00530658	0.00286348	0	0.061493	0	0.00323737	0	0	0.00130369	0	0.430681	0	0.30799	0	0	0.250632	0	0.220887
CCGCGGTAATACGGAGGGTGCGAGCGTTAATCGGAATTACTGGGCGTAAAGCGCATGCAGGTGGTTCGTTAAGTCAGATGTGAAAGCCCGGGGCTCAACCTCGGAATTGCATTTGAAACTGGCGGGCTAGAGTACTGTAGAGGGGGGTAGAATTTCAGGTGTAGCGGTGAAATGCGTAGAGATCTGAAGGAATACCGGTGGCGAAGGCGGCCCCCTGGACAGATACTGACACTCAGATGCGAAAGCGTGGGGAGCAAACAGGATTAGATACC	0	0	0.0107191	2.07355	0	0	0	0	0	0.0325977	0	0.00665492	0	0	0.00428233	0	0	0	0	0.2872	0.233313	0.00117324	0	0	0	0.0415268	0.000149088	0	0	0.000187649	0	0	0.0505881	0.0405613	0	0	0	0.010882	0.00113122	0	0.000439794	0	0	0.00332472	0.53172	0.00846392	0.00738394	0	0
CCGCGGTAATACGAAGGGGGCTAGCGTTGCTCGGAATTACTGGGCGTAAAGGGAGCGTAGGCGGACATTTAAGTCAGGGGTGAAATCCCGGGGCTCAACCTCGGAATTGCCTTTGATACTGGGTGTCTTGAGTATGAGAGAGGTGTGTGGAACTCCGAGTGTAGAGGTGAAATTCGTAGATATTCGGAAGAACACCAGTGGCGAAGGCGACACACTGGCTCATTACTGACGCTGAGGCTCGAAAGCGTGGGGAGCAAACAGGATTAGAAACC	0	0.0585739	0	0	0.000181993	0.000378856	0	0	0.578854	0	0	1.01523	0	0.075967	0	0	0	0	0.0852342	0	0	0.998815	0.000759571	0	0	0	0.00313085	0	0.00530184	0	0	0.0453334	0	0	0	0.000243033	1.2247	0	0	0	0.00615712	0	0	0.644089	0.015024	0.000604566	0.00021097	0	0.0619517
CCGCGGTAATACGTAGGTGGCAAGCGTTGTCCGGATTTATTGGGCGTAAAGCGAGCGCAGGCGGAAAAATAAGTCTAATGTGAAAGCCCTCGGCTTAACCGAGGAACTGCATCGGAAACTGTTTTTCTTGAGTGCAGAAGAGGAGAGTGGAACTCCATGTGTAGCGGTGGAATGCGTAGATATATGGAAGAACACCAGTGGCGAAGGCGACTCTCTGGTATGCAACTGACGCTGAGGCTCGAAAGCATGGGTAGCGAACAGGATTAGATACC	0	0.00462425	0.0455562	0.107145	0	0	0	0	0.343714	0	0	0	0	0.015043	0	0	0	0	0.0129967	0	0.000630577	0	0.000151914	0	0	0.0204625	0	0	0.0588023	0	0.000293719	0	0	0	0	0	0.00097121	0	2.56448	0	0	0	0	0	0	0	0	0	0.00516264
CCGCGGTAATACGGAGGGTGCAAGCGTTATCCGGATTTATTGGGTTTAAAGGGTCCGTAGGCGGATCTGTAAGTCAGTGGTGAAATCTCACAGCTTAACTGTGAAACTGCCATTGATACTGCAGGTCTTGAGTGTTGTTGAAGTAGCTGGAATAAGTAGTGTAGCGGTGAAATGCATAGATATTACTTAGAACACCAATTGCGAAGGCAGGTTACTAAGCAACAACTGACGCTGATGGACGAAAGCGTGGGGAGCGAACAGGATTAGATACC	0	0	0	0.0260524	0	0	0.0887878	0.0150932	0	0.00183133	0	0	0	0	0	0.718472	0	0	0	0	0.00126115	0.0576841	0	0	0	0.0589801	0.000894529	0	0	0	2.09569	0	0	0	0	0	0	0	0.0053733	0	0	0	0	0	0	0	0	0.000336932	0
CCGCGGTAAGACAGAGGATGCAAGCGTTATCCGGAATGATTGGGCGTAAAGCGTCTGTAGGTGGCTTTTCAAGTCCGCCGTCAAATCCCAGGGCTCAACCCTGGACAGGCGGTGGAAACTACCAAGCTGGAGTACGGTAGGGGCAGAGGGAATTTCCGGTGGAGCGGTGAAATGCGTAGAGATCGGAAAGAACACCAACGGCGAAAGCACTCTGCTGGGCCGACACTGACACTGAGAGACGAAAGCTAGGGGAGCGAATGGGATTAGAAACC	0.000860173	0.870901	0	0.000366935	0	0	0	0.0071494	0.229357	0	0	0	0.000185008	2.86493	0	0	0	0.000220302	1.11772	0	0	0	0.00410169	0	0	0.669846	0	0	1.40451	0	0.00822414	0	0.135538	0.0507017	0.191567	0	0.4037	0	0.000282805	0	0	0.00283095	0.00138432	0	0	0	0	0.0111187	0.0464638
CCGCGGTAATACGAAGGGGGCTAGCGTTGCTCGGAATTACTGGGCGTAAAGGGAGCGTAGGCGGACATTTAAGTCAGGGGTGAAATCCCGGGGCTCAACCTCGGAATTGCCTTTGATACTGGGTGTCTTGAGTATGAGAGAGGTGTGTGGAACTCCGAGTGTAGAGGTGAAATTCGTAGATATTCGGAAGAACACCAGTGGCGAAGGCGACACACTGGCTCATTACTGACGCTGAGGCTCGAAAGCGTGGGGAGCAAACAGGATTAGATACC	0	0.0488116	0.000191412	0	0	0.000757712	0	0	0.507541	0	0	1.06461	0	0.0650608	0.000225386	0	0.000136566	0	0.0689128	0	0	1.02893	0.000151914	0	0	0	0.00298176	0	0.00963972	0	0	0.0436656	0.000238623	0	0	0	1.10006	9.71606e-05	0	0	0.00395815	0	0	0.586964	0.0107781	0	0	0	0.0468325
CCGCGGTAATACGGAGGGTGCGAGCGTTAATCGGAATTACTGGGCGTAAAGCGCATGCAGGTGGTTCATTAAGTCAGATGTGAAAGCCCGGGGCTCAACCTTGGAACCGCATTTGAAACTGGTGAACTAGAGTGCTGTAGAGGGGGGTAGAATTTCAGGTGTAGCGGTGAAATGCGTAGAGATCTGAAGGAATACCAGTGGCGAAGGCGGCCCCCTGGACAGACACTGACACTCAGATGCGAAAGCGTGGGGAGCAAACAGGATTAGATACC	0.0625775	0.0256903	0.0214382	0	0.000181993	0.0219737	0	1.00806	0.000321228	0.0010988	0.00189025	0.00980725	2.33813	0.000376074	0.000676157	0	0	0.0259956	0.0169259	0.00637278	0	0.000195539	0.111505	0.00144642	0.0083822	0	0.132241	0.0319558	0.000963972	0.000562948	0.000881158	0.0826311	0	0	0	0.0748541	0.000323737	0.00388642	0.00904977	0	0	0	0.386225	0.0102764	0.00163305	0.0175324	0.00569618	0.0010108	0.00110628
CCGCGGTAATACGGAGGGTGCGAGCGTTAATCGGAATTACTGGGCGTAAAGCGTACGCAGGCGGTTTGTTAAGCGAGATGTGAAAGCCCCGGGCTCAACCTGGGAACTGCATTTCGAACTGGCAAACTAGAGTGTGATAGAGGGTGGTAGAATTTCAGGTGTAGCGGTGAAATGCGTAGAGATCTGAAGGAATACCGATGGCGAAGGCAGCCACCTGGGTCAACACTGACGCTCATGTACGAAAGCGTGGGGAGCAAACGGGATTAGAAACC	0.000215043	0	0.000191412	0.00697176	0.000181993	0	0	0.00198594	0	0	0	0.00017513	0.00721531	0	0	0	0	0	0.000302249	0.000424852	0	0.000195539	0.000455743	5.48192	0	0.000401225	0.000894529	0	0	0.501774	0.191211	0.00470012	0	0.000440884	0	0.00170123	0.00550352	0	0	0	0.0118744	0	0.629404	0	0.00457253	0	0	0.376016	0
CCGCGGTAATACGGAGGGTGCAAGCGTTAATCGGAATTACTGGGCGTAAAGCGCACGCAGGCGGTCTGTTAAGTCAGATGTGAAATCCCCGGGCTTAACCTGGGAACTGCATTTGAAACTGGCAGGCTTGAGTCTTGTAGAGGGGGGTAGAATTCCAGGTGTAGCGGTGAAATGCGTAGAGATCTGGAGGAATACCGGTGGCGAAGGCGGCCCCCTGGACAAAGACTGACGCTCAGGTGCGAAAGCGTGGGGAGCAAACAGGATTAGAAACC	0	0.00205522	0	0.0183467	0	0	0.27062	0	0.0783797	0	0	0	0.00721531	0.00714541	0.00495848	0.455648	0	0	0.00272024	0	0.00126115	0	0	0	0	0.77938	0	0	0.0106037	0	1.48093	0	0.00405659	0.00286575	0	0	0	0	0	0	0	0.327446	0	0.160796	0	0	0	0.933638	0
CCGCGGTAATACGTAGGTGGCAAGCGTTGTCCGGAATTATTGGGCGTAAAGCGCGCGCAGGCGGCTTCTTAAGTCTGATGTGAAATCTTGCGGCTCAACCGCAAGCGGTCATTGGAAACTGGGAGGCTTGAGTGCAGAAGAGGAGAGTGGAATTCCACGTGTAGCGGTGAAATGCGTAGAGATGTGGAGGAACACCAGTGGCGAAGGCGGCTCTCTGGTCTGTAACTGACGCTGAGGCGCGAAAGCGTGGGGAGCAAACAGGATTAGATACC	0	0	0	0.00330241	0	0	0	0	0	0.998443	0	0	0.00518023	0	0	0	0	0	0	0	0.00126115	0	0.00653231	0	0	3.2411	0	0.000526744	0.00530184	0	0.000293719	0	0.00167036	0	0	0	0	9.71606e-05	0.0180995	0	0	0	0	0	0	0	0	0	0
CCGCGGTAATACGTAGGGCGCAAGCGTTATCCGGAATTATTGGGCGTAAAGAGCTCGTAGGCGGTTTGTCGCGTCTGCCGTGAAAGTCCGGGGCTCAACTCCGGATCTGCGGTGGGTACGGGCAGACTAGAGTGATGTAGGGGAGACTGGAATTCCTGGTGTAGCGGTGAAATGCGCAGATATCAGGAGGAACACCGATGGCGAAGGCAGGTCTCTGGGCATTAACTGACGCTGAGGAGCGAAAGCATGGGGAGCGAACAGGATTAGATACC	0.000215043	0	0	0	0	0	1.65352	0	0.00995808	0	0	0.0292466	0.000370016	0	0	0	0.000546265	0.00286392	0.000906747	0	0	0.0369569	0.000151914	0	0	0	0.000596353	0.000351162	0	0.000187649	0	0.000606467	0	0.00903812	0.0697303	0	0.0608625	0	0	0	0	0.637152	0.00046144	0	0	0	0.727845	0.000336932	0
CCGCGGTAATACGGAGGGTGCAAGCGTTAATCGGAATTACTGGGCGTAAAGCGCACGCAGGCGGTTTGTTAAGTCAGATGTGAAATCCCCGGGCTCAACCTGGGAACTGCATCTGATACTGGCAAGCTTGAGTCTCGTAGAGGGGGGTAGAATTCCAGGTGTAGCGGTGAAATGCGTAGAGATCTGGAGGAATACCGGTGGCGAAGGCGGCCCCCTGGACGAAGACTGACGCTCAGGTGCGAAAGCGTGGGGAGCAAACAGGATTAGAAACC	0.000860173	0	0.000191412	0.166955	0.000181993	0	1.04234	0.0454781	0	0.00256387	1.22072	0.429067	0.00148006	0	0	0	0	0.016082	0.001209	0	0	0.0443874	0.000759571	0.0462854	0	0.00521593	0	0.00105349	0	0	0.168007	0	0	0	0	0.00267336	0	0.33705	0.00707014	0	0.000879589	0.474089	0.306857	0.171676	0.0176369	0	0	0.0141511	0
CCGCGGTAATACGGAGGGTGCGAGCGTTAATCGGAATTACTGGGCGTAAAGCGCATGCAGGCGGTCTGTTAAGCAAGATGTGAAAGCCCGGGGCTCAACCTCGGAACAGCATTTTGAACTGGCAGACTAGAGTCTTGTAGAGGGGGGTAGAATTTCAGGTGTAGCGGTGAAATGCGTAGAGATCTGAAGGAATACCGGTGGCGAAGGCGGCCCCCTGGACAGATACTGACACTCAGATGCGAAAGCGTGGGGAGCAAACAGGATTAGAAACC	0	0	0.0499587	2.27903	0.000909966	0	0.000608136	0.000794377	0	0.0278363	0	0.024343	0	0	0.389917	0.00222733	0.000819398	0	0	2.90259	0.00315288	0.00136878	0.000151914	0	0.0224096	0.0146447	0.00313085	0	0	0	0.0105739	0.0210747	0.744027	0.0749503	0	0	0	0	0	0	0	0	0	0.000604494	0.0218828	0.00423196	0	0	0
CCGCGGTAATACGGAGGGTGCAAGCGTTAATCGGAATTACTGGGCGTAAAGCGCACGCAGGCGGTTTGTTAAGTCAGATGTGAAATCCCCGGGCTCAACCTGGGAACTGCATCTGATACTGGCAAGCTTGAGTCTCGTAGAGGGGGGTAGAATTCCAGGTGTAGCGGTGAAATGCGTAGAGATCTGGAGGAATACCGGTGGCGAAGGCGGCCCCCTGGACGAAGACTGACGCTCAGGTGCGAAAGCGTGGGGAGCAAACAGGATTAGATACC	0.0015053	0	0	0.148976	0	0	1.11532	0.0434922	0	0.00146507	1.05627	0.452535	0.00148006	0	0	0	0	0.011676	0.00151125	0	0	0.0449741	0.000151914	0.034714	0	0.00300919	0	0	0	0	0.159783	0	0	0	0	0.00243033	0	0.281474	0.00707014	0	0.000879589	0.499379	0.281017	0.178628	0.0153506	0.000604566	0	0.0117926	0
CCGCGGTAATACGTAGGGCGCAAGCGTTATCCGGAATTATTGGGCGTAAAGAGCTCGTAGGCGGTTTGTCGCGTCTGCCGTGAAAGTCCGGGGCTCAACTCCGGATCTGCGGTGGGTACGGGCAGACTAGAGTGATGTAGGGGAGACTGGAATTCCTGGTGTAGCGGTGAAATGCGCAGATATCAGGAGGAACACCGATGGCGAAGGCAGGTCTCTGGGCATTAACTGACGCTGAGGAGCGAAAGCATGGGGAGCGAACAGGATTAGAAACC	0	0	0	0	0	0	1.46317	0	0.0157402	0	0	0.0255689	0	0	0	0	0.000136566	0.00220302	0.000906747	0	0	0.0328506	0	0	0	0	0.000149088	0	0	0	0	0.000758083	0	0.00705414	0.0731785	0	0.0686322	0	0	0	0	0.594876	0	0	0	0	0.713288	0.00202159	0
CCGCGGTAATACGGAGGGTGCGAGCGTTAATCGGAATTACTGGGCGTAAAGCGCATGCAGGTGGTTCGTTAAGTCAGATGTGAAAGCCCGGGGCTCAACCTCGGAATTGCATTTGAAACTGGCGGACTAGAGTACTGTAGAGGGGGGTAGAATTTCAGGTGTAGCGGTGAAATGCGTAGAGATCTGAAGGAATACCGGTGGCGAAGGCGGCCCCCTGGACAAAGACTGACGCTCAGATGCGAAAGCGTGGGGAGCAAACAGGATTAGAAACC	0	0	0.0712054	2.37003	0.000363986	0.000189428	0	0	0	0.0282025	0	0.0285461	0	0	0.183915	0	0	0	0	2.42548	0.00693634	0.000586618	0	0	0	0.00762328	0.00208723	0	0	0	0.00293719	0.0072776	1.10697	0.116393	0	0	0	0	0	0	0	0	0	0.00181348	0.0143708	0	0	0	0
CCGCGGTAATACGGAGGGTGCAAGCGTTAATCGGAATTACTGGGCGTAAAGCGCATGCAGGTGGTTCATTAAGTCAGATGTGAAAGCCCGGGGCTCAACCTCGGAACCGCATTTGAAACTGGTGAACTAGAGTGCTGTAGAGGGGGGTAGAATTTCAGGTGTAGCGGTGAAATGCGTAGAGATCTGAAGGAATACCAGTGGCGAAGGCGGCCCCCTGGACAGACACTGACACTCAGATGCGAAAGCGTGGGGAGCAAACAGGATTAGAAACC	0.054836	1.4402	0.0354113	0	0.00327588	0.127864	0.00243254	0.0665291	0.121746	0.00146507	0.000756101	0.0548155	0.0577225	0	0.000676157	0	0	0.0334859	1.34289	0.0182686	0	0.00117324	0.0657789	0.0568924	0.0177908	0	0.202909	0.0474069	0.0747078	0.000562948	0.00117488	0.00667113	0.000477246	0	0	0.0498217	0.00129495	0.00359494	0.0104638	0	0.00615712	0	0.00276864	1.42721	0.000979829	0.032042	0.0132911	0.00438011	0.00479388
CCGCGGTAATACGAAGGGTGCAAGCGTTACTCGGAATTACTGGGCGTAAAGCGTGCGTAGGTGGTCGTTTAAGTCCGTTGTGAAAGCCCTGGGCTCAACCTGGGAACTGCAGTGGATACTGGGCGACTAGAATGTGGTAGAGGGTAGCGGAATTCCTGGTGTAGCAGTGAAATGCGTAGAGATCAGGAGGAACATCCATGGCGAAGGCAGCTACCTGGACCAACATTGACACTGAGGCACGAAAGCGTGGGGAGCAAACAGGATTAGATACC	0	0	0	0	0.00291189	0	0	0	0	0	0	0.436423	0	0.00300859	0	0	0.409699	0	0	0	0	2.18105	0	0	0	0	0.0184869	0	0.0139776	0	0	0.278065	0.0131243	0.00793591	0	0	0.00161868	0	0	0	0	0	0	0.0498708	0	0	0	0	0
CCGCGGTAAGACAGAGGATGCAAGCGTTATCCGGAATGATTGGGCGTAAAGCGTCTGTAGGTGGCTTTTCAAGTCCGCCGTCAAATCCCAGGGCTCAACCCTGGACAGGCGGTGGAAACTACCAAGCTGGAGTACGGTAGGGGCAGAGGGAATTTCCGGTGGAGCGGTGAAATGCGTAGAGATCGGAAAGAACACCAACGGCGAAAGCACTCTGCTGGGCCGACACTGACACTGAGAGACGAAAGCTAGGGGAGCGAATGGGATTAGATACC	0.000430086	0.78304	0	0.00073387	0	0	0	0.00516345	0.208477	0	0	0	0.000555024	2.19703	0	0	0	0.000220302	0.980194	0	0	0	0.00379786	0	0	0.574555	0	0.000351162	1.20641	0	0.00440579	0	0.150333	0.056874	0.20172	0	0.351578	0	0.000565611	0	0	0.00132111	0.00092288	0	0	0	0.00021097	0.0131403	0.0250757
CCGCGGTAATACGTAGGGTGCGAGCGTTAATCGGAATTACTGGGCGTAAAGCGTGCGCAGGCGGTTTTGTAAGACAGGCGTGAAATCCCCGAGCTCAACTTGGGAATGGCGCTTGTGACTGCAAGGCTAGAGTATGTCAGAGGGGGGTAGAATTCCACGTGTAGCAGTGAAATGCGTAGAGATGTGGAGGAATACCGATGGCGAAGGCAGCCCCCTGGGACGTCACTGACGCTCATGCACGAAAGCGTGGGGAGCAAACAGGATTAGATACC	0	0.00667948	0	0	0	0	0	0	0.0584636	0	0	0	0	0.00940185	0	0	0	0	0.0163214	0	0	1.50116	0	0	0	0	0.000894529	0	0	0	0	0.0262297	0	0.00220442	0	0	0.195861	0	0	0.0365033	0	0	0	0.0834202	0	0	0	0	0
CCGCGGTAATACGGAGGGTGCAAGCGTTAATCGGAATTACTGGGCGTAAAGCGCACGCAGGCGGTCTGTTAAGTCAGATGTGAAATCCCCGGGCTTAACCTGGGAACTGCATTTGAAACTGGCAGGCTTGAGTCTTGTAGAGGGGGGTAGAATTCCAGGTGTAGCGGTGAAATGCGTAGAGATCTGGAGGAATACCGGTGGCGAAGGCGGCCCCCTGGACAAAGACTGACGCTCAGGTGCGAAAGCGTGGGGAGCAAACAGGATTAGATACC	0	0.00205522	0	0.0121088	0	0	0.268796	0	0.0687429	0	0	0	0.00851037	0.00752148	0.00428233	0.414919	0	0	0.00241799	0	0.000630577	0	0	0	0	0.706758	0	0	0.0101217	0	1.31645	0	0.00286348	0.0026453	0	0	0	0	0	0	0	0.316877	0	0.145381	0	0	0	0.824135	0
CCGCGGTAATACGGAGGGTGCGAGCGTTAATCGGAATTACTGGGCGTAAAGCGTACGCAGGCGGTTTGTTAAGCGAGATGTGAAAGCCCCGGGCTCAACCTGGGAACTGCATTTCGAACTGGCAAACTAGAGTGTGATAGAGGGTGGTAGAATTTCAGGTGTAGCGGTGAAATGCGTAGAGATCTGAAGGAATACCGATGGCGAAGGCAGCCACCTGGGTCAACACTGACGCTCATGTACGAAAGCGTGGGGAGCAAACGGGATTAGATACC	0	0	0.000191412	0.00477015	0.000363986	0.00094714	0	0.000397189	0	0	0	0	0.00777034	0	0	0	0.000136566	0	0	0	0	0.000195539	0.000607657	4.75968	0	0.000401225	0.00134179	0.000175581	0	0.422962	0.177113	0.00409365	0	0.000661326	0.000191567	0.0014582	0.00582726	0	0	0	0.019351	0	0.562034	0	0.0035927	0	0	0.310988	0
CCGCGGTAATACGTAGGGTCCAAGCGTTAATCGGAATTACTGGGCGTAAAGCGTGCGCAGGCGGTTGTGCAAGACCGATGTGAAATCCCCGGGCTTAACCTGGGAATTGCATTGGTGACTGCACGGCTAGAGTGTGTCAGAGGGGGGTAGAATTCCACGTGTAGCAGTGAAATGCGTAGAGATGTGGAGGAATACCGATGGCGAAGGCAGCCCCCTGGGATAACACTGACGCTCATGCACGAAAGCGTAGGGAGCAAACAGGATTAGAAACC	0	0	0.00172271	0	0	0	0.00364881	0	0.000642457	0	0.0120976	0.00315233	0	0	0	0.00700017	0.00423356	0	0	0	0	0.00156431	0	0	0.00513196	0.000200613	0	0	0	0.00713067	0.00176232	0	0	0	0.00134097	0	0	1.86276	0	0.000260738	0	0.00603935	0.00092288	0.00302247	0	0	0.00295357	0.00336932	0.0036876
CCGCGGTAATACGAAGGGTGCAAGCGTTACTCGGAATTACTGGGCGTAAAGCGTGCGTAGGTGGTTGTTTAAGTCTGTTGTGAAAGCCCTGGGCTCAACCTGGGAATTGCAGTGGATACTGGGCGACTAGAGTGTGGTAGAGGGTAGTGGAATTCCCGGTGTAGCAGTGAAATGCGTAGAGATCGGGAGGAACATCCATGGCGAAGGCAGCTACCTGGACCAACACTGACACTGAGGCACGAAAGCGTGGGGAGCAAACAGGATTAGAAACC	0	0.10122	0.490399	0	0.000909966	0	0	0	1.14486	0.239905	0	0	0	0.0413682	0	0	0	0	0.071633	0	0	0.517202	0.000151914	0	0	0	0	0.000351162	0.0130136	0	0	0.0172843	0	0	0	0	0.910024	0	0	0	0	0	0	0.204319	0.0244957	0	0	0	0.00700644
CCGCGGTAATACGGAGGGTGCGAGCGTTAATCGGAATTACTGGGCGTAAAGCGCATGCAGGTGGTTCATTAAGTCAGATGTGAAAGCCCGGGGCTCAACCTCGGAACCGCATTTGAAACTGGTGAACTAGAGTGCTGTAGAGGGGGGTAGAATTTCAGGTGTAGCGGTGAAATGCGTAGAGATCTGAAGGAATACCAGTGGCGAAGGCGGCCCCCTGGACAGACACTGACACTCAGATGCGAAAGCGTGGGGAGCAAACAGTATTAGAAACC	0.233322	0.192677	0.293052	0	0	0.104185	0.000608136	0.235136	0.00546088	0.0293013	0.0177684	0.139578	0.284727	0.00112822	0.00563464	0.000636379	0.000136566	0.185494	0.155658	0.0463089	0	0.000391079	0.2619	0.024107	0.0578201	0	0.258072	0.174001	0.00530184	0.0011259	0.00205604	0.0275942	0.00119312	0	0	0.0928386	0.00161868	0.0437223	0.0356335	0	0.000439794	0	0.00369152	0.0652854	0.00587897	0.108217	0.0723626	0.0064017	0.0165942
CCGCGGTAATACGGAGGGTGCGAGCGTTAATCGGAATTACTGGGCGTAAAGCGCATGCAGGCGGTCTGTTAAGCAAGATGTGAAAGCCCGGGGCTCAACCTCGGAACAGCATTTTGAACTGGCAGACTAGAGTCTTGTAGAGGGGGGTAGAATTTCAGGTGTAGCGGTGAAATGCGTAGAGATCTGAAGGAATACCGGTGGCGAAGGCGGCCCCCTGGACAGATACTGACACTCAGATGCGAAAGCGTGGGGAGCAAACAGGATTAGATACC	0	0	0.0468961	1.95026	0.000181993	0	0.00182441	0.000595783	0	0.0223423	0	0.0204902	0	0	0.324781	0.00159095	0.000955964	0	0	2.55379	0.00378346	0.000977697	0	0	0.0186461	0.015046	0.00298176	0	0	0	0.00793042	0.0235006	0.746652	0.0897199	0	0	0	0	0	0	0	0	0	0.00181348	0.0179635	0.00362739	0	0	0
CCGCGGTAATACGAAGGGTGCAAGCGTTACTCGGAATTACTGGGCGTAAAGCGTGCGTAGGTGGTCGTTTAAGTCCGTTGTGAAAGCCCTGGGCTCAACCTGGGAACTGCAGTGGATACTGGGCGACTAGAATGTGGTAGAGGGTAGCGGAATTCCTGGTGTAGCAGTGAAATGCGTAGAGATCAGGAGGAACATCCATGGCGAAGGCAGCTACCTGGACCAACATTGACACTGAGGCACGAAAGCGTGGGGAGCAAACAGGATTAGAAACC	0	0	0	0	0.00109196	0.000378856	0	0	0	0	0	0.412955	0	0.00225644	0	0	0.383751	0	0	0	0	2.05003	0	0	0	0	0.0189342	0	0.0130136	0	0	0.272607	0.0138401	0.00771547	0	0	0.00388484	0	0	0	0	0	0	0.0661921	0	0	0.000421939	0	0
CCGCGGTAATACGGAGGGTGCGAGCGTTAATCGGAATTACTGGGCGTAAAGCGCATGCAGGTGGTTCGTTAAGTCAGATGTGAAAGCCCGGGGCTCAACCTCGGAATTGCATTTGAAACTGGCGGACTAGAGTACTGTAGAGGGGGGTAGAATTTCAGGTGTAGCGGTGAAATGCGTAGAGATCTGAAGGAATACCGGTGGCGAAGGCGGCCCCCTGGACAAAGACTGACGCTCAGATGCGAAAGCGTGGGGAGCAAACAGGATTAGATACC	0	0	0.0512985	2.11391	0.000181993	0	0	0	0	0.0289351	0	0.0309979	0	0	0.145148	0	0	0	0	2.19564	0.00441404	0.00254201	0	0	0	0.00240735	0.00342903	0	0	0	0.0014686	0.00606467	1.16567	0.126975	0	0	0	0	0	0	0	0	0	0.00151124	0.0104515	0	0	0	0
CCGCGGTAATACGTAGGTGGCAAGCGTTGTCCGGATTTATTGGGCGTAAAGCGAGCGCAGGCGGTTTTTTAAGTCTGATGTGAAAGCCTACGGCTTAACCGTAGAAGTGCATCAGAAACTGGGAGACTTGAGTGCAGAAGAGGGCAGTGGAACTCCATGTGTAGCGGTGGAATGCGTAGATATATGGAAGAACACCAGTGGCGAAGGCGGCTGCCTGGTCTGTAACTGACGCTGAGGCTCGAAAGCATGGGTAGCAAACAGGATTAGAAACC	0	0.00308284	0.00823074	0	0	0	0	0.000198594	0.261801	0	0	0	0.00758533	0.00940185	0	0	0	0	0.0102765	0	0	0	0.0031902	0	0	0.404235	0	0	0.0443427	0	0	0	0	0	0	0	0.0718695	0	2.49943	0	0	0	1.10976	0.236962	0	0	0	0.110851	0.0918213
CCGCGGTAATACGTAGGGTGCGAGCGTTAATCGGAATTACTGGGCGTAAAGCGTGCGCAGGCGGTTTTGTAAGACAGGCGTGAAATCCCCGAGCTCAACTTGGGAATGGCGCTTGTGACTGCAAGGCTAGAGTATGTCAGAGGGGGGTAGAATTCCACGTGTAGCAGTGAAATGCGTAGAGATGTGGAGGAATACCGATGGCGAAGGCAGCCCCCTGGGACGTCACTGACGCTCATGCACGAAAGCGTGGGGAGCAAACAGGATTAGAAACC	0	0.00256903	0	0	0	0	0	0	0.0713127	0	0	0	0	0.015419	0	0	0	0	0.0190417	0	0	1.35528	0.000151914	0	0	0	0.00149088	0	0	0	0	0.0248651	0	0.00286575	0	0	0.202983	0	0	0.0312885	0	0	0	0.0961146	0.00032661	0	0	0	0
CCGCGGTAATACGGAGGGTGCAAGCGTTAATCGGAATTACTGGGCGTAAAGCGCATGCAGGTGGTTCATTAAGTCAGATGTGAAAGCCCGGGGCTCAACCTCGGAACCGCATTTGAAACTGGTGAACTAGAGTGCTGTAGAGGGGGGTAGAATTTCAGGTGTAGCGGTGAAATGCGTAGAGATCTGAAGGAATACCAGTGGCGAAGGCGGCCCCCTGGACAGACACTGACACTCAGATGCGAAAGCGTGGGGAGCAAACAGGATTAGATACC	0.0531157	1.23981	0.0342628	0	0.00382186	0.141313	0.000608136	0.0506416	0.102472	0.00146507	0.00189025	0.0551658	0.0529123	0.000376074	0.00180309	0	0	0.0297407	1.1963	0.0169941	0	0.000586618	0.0571198	0.0511068	0.013001	0	0.221694	0.0428418	0.066996	0.000187649	0.0014686	0.00849053	0.000238623	0	0	0.0381562	0.000323737	0.00291482	0.00876697	0	0.00263877	0	0.00276864	1.22229	0	0.0272055	0.0126582	0.00336932	0.0018438
CCGCGGTAATACGAAGGGTGCAAGCGTTACTCGGAATTACTGGGCGTAAAGCGTGCGTAGGTGGTTGTTTAAGTCTGTTGTGAAAGCCCTGGGCTCAACCTGGGAATTGCAGTGGATACTGGGCGACTAGAGTGTGGTAGAGGGTAGTGGAATTCCCGGTGTAGCAGTGAAATGCGTAGAGATCGGGAGGAACATCCATGGCGAAGGCAGCTACCTGGACCAACACTGACACTGAGGCACGAAAGCGTGGGGAGCAAACAGGATTAGATACC	0	0.0647396	0.445225	0	0.00054598	0	0	0	0.980068	0.178372	0	0	0.000185008	0.0342227	0	0	0	0	0.0574273	0	0	0.598546	0	0	0	0	0	0	0.0110857	0	0	0.0175875	0	0	0	0	0.804486	0	0	0	0	0	0	0.18286	0.0212296	0	0	0	0.00700644
CCGCGGTAATACGTAGGGGGCAAGCGTTGTCCGGAATTATTGGGCGTAAAGCGCGCGCAGGCGGCTTCTTAAGTCAGGTGTGAAAGCCCACGGCTCAACCGTGGAGGGCCATCTGAAACTGGGAAGCTTGAGTGCAGGAGAGGAGAGCGGAATTCCACGTGTAGCGGTGAAATGCGTAGAGATGTGGAGGAACACCCGTGGCGAAGGCGGCTCTCTGGCCTGTAACTGACGCTGAGGCGCGAAAGCGTGGGGAGCAAACAGGATTAGAAACC	0	0	0	0	0	0	0	0	0	0	0	0	0	0	0	0	0	0	0	0	0.00441404	0	0	0	0	0.311752	0	0	0	0	0.000587439	0	0	0	0	0	0	0	0	0	0	0	0	0	0	0	0	0	0
CCGCGGTAATACGGAGGGTGCGAGCGTTAATCGGAATTACTGGGCGTAAAGCGTACGCAGGCGGTTTGTTAAGCGAGATGTGAAAGCCCCGGGCTCAACCTGGGAACTGCATTTCGAACTGGCAAACTAGAGTGTGATAGAGGGTGGTAGAATTTCAGGTGTAGCGGTGAAATGCGTAGAGATCTGAAGGAATACCGATGGCGAAGGCAGCCACCTGGGTCAACACTGACGCTCATGTACGAAAGCGTGGGGAGCAAACAGGATTAGAAACC	0.000215043	0	0.0264149	0.0220161	0.00109196	0.000568284	0.000608136	0.000198594	0	0	0	0.000525389	0.00259011	0.000376074	0.000225386	0	0.000273133	0	0	0	0	0.00175985	0.000455743	3.59724	0	0.022268	0.0266868	0	0	0.00562948	0.000293719	0.0629209	0.000238623	0.00903812	0.000383134	0	0.0284888	9.71606e-05	0	0.000260738	0.0822415	0	0.0119974	0	0.00718541	0.0018137	0.000421939	0.00168466	0
CCGCGGTAATACAGAGGGTGCAAGCGTTAATCGGAATTACTGGGCGTAAAGCGCATGCAGGTGGTTCGTTAAGTCAGATGTGAAAGCCCGGGGCTCAACCTCGGAATTGCATTTGAAACTGGCGGACTAGAGTACTGTAGAGGGGGGTAGAATTTCAGGTGTAGCGGTGAAATGCGTAGAGATCTGAAGGAATACCGGTGGCGAAGGCGGCCCCCTGGACAGATACTGACACTCAGATGCGAAAGCGTGGGGAGCAAACAGGATTAGATACC	0	0	0.00842215	0.0106411	0.00873567	0.000757712	0	0	0	0.032964	0	0.0154114	0	0	0	0	0.000136566	0	0	0	0	0.00215093	0	0	0	0	0.000149088	0	0	0	0	0	1.699	1.86891	0	0	0	0.000291482	0	0	0.00395815	0	0	0	0.00293949	0	0	0	0
CCGCGGTAATACGTAGGGTCCAAGCGTTAATCGGAATTACTGGGCGTAAAGCGTGCGCAGGCGGTTGTGCAAGACCGATGTGAAATCCCCGGGCTTAACCTGGGAATTGCATTGGTGACTGCACGGCTAGAGTGTGTCAGAGGGGGGTAGAATTCCACGTGTAGCAGTGAAATGCGTAGAGATGTGGAGGAATACCGATGGCGAAGGCAGCCCCCTGGGATAACACTGACGCTCATGCACGAAAGCGTAGGGAGCAAACAGGATTAGATACC	0	0	0.00076565	0	0	0	0.00608136	0.000595783	0	0	0.0139879	0.00280207	0	0	0.000225386	0.00509103	0.00450669	0.000440603	0	0	0	0.000586618	0	0.00144642	0.00342131	0.000401225	0	0	0	0.00412828	0.00176232	0	0	0	0.000574701	0	0.000323737	1.62326	0	0	0	0.00528443	0.00138432	0.000604494	0	0	0.00527424	0.00235852	0.00221256
CCGCGGTAATACGTAGGTGGCAAGCGTTGTCCGGATTTATTGGGCGTAAAGCGAGCGCAGGCGGAAAAATAAGTCTAATGTGAAAGCCCTCGGCTTAACCGAGGAACTGCATCGGAAACTGTTTTTCTTGAGTGCAGAAGAGGAGAGTGGAACTCCATGTGTAGCGGTGGAATGCGTAGATATATGGAAGAACACCAGTGGCGAAGGCGGCTCTCTGGTCTGCAACTGACGCTGAGGCTCGAAAGCATGGGTAGCGAACAGGATTAGAAACC	0	0.0267179	0	0.0719192	0	0	0	0	0.333114	0	0	0	0.000185008	0.0537786	0	0	0	0.0154211	0.0317361	0	0	0	0.00243063	0	0	0.0240735	0	0	0.107483	0	0.000293719	0	0.00596558	0.00198398	0	0.000243033	0.0569777	0	2.00085	0	0	0	0.0849049	0.612655	0	0	0	0	0
CCGCGGTAATACGGAGGGTGCGAGCGTTAATCGGAATTACTGGGCGTAAGGCGCATGCAGGTGGTTCATTAAGTCAGATGTGAAAGCCCGGGGCTCAACCTCGGAACCGCATTTGAAACTGGTGAACTAGAGTGCTGTAGAGGGGGGTAGAATTTCAGGTGTAGCGGTGAAATGCGTAGAGATCTGAAGGAATACCAGTGGCGAAGGCGGCCCCCTGGACAGACACTGACACTCAGATGCGAAAGCGTGGGGAGCAAACAGGATTAGAAACC	0.227516	0.171097	0.177822	0	0	0.11271	0.00121627	0.171188	0.00192737	0.0172145	0.0253294	0.0577927	0.251056	0.000752148	0.00518387	0.00031819	0.000136566	0.170954	0.131781	0.0395113	0	0.000586618	0.238505	0.017357	0.0306207	0	0.195604	0.222988	0.00192794	0.000750597	0.0014686	0.0238038	0.000238623	0	0	0.217514	0.00291363	0.0231242	0.0489253	0	0.00131938	0	0.00323008	0.130571	0.00620558	0.127563	0.0308016	0.0138142	0.00700644
CCGCGGTAATACGTAGGTGGCAAGCGTTGTCCGGATTTATTGGGCGTAAAGCGAGCGCAGGCGGTTTTTTAAGTCTGATGTGAAAGCCTACGGCTTAACCGTAGAAGTGCATCAGAAACTGGGAGACTTGAGTGCAGAAGAGGGCAGTGGAACTCCATGTGTAGCGGTGGAATGCGTAGATATATGGAAGAACACCAGTGGCGAAGGCGGCTGCCTGGTCTGTAACTGACGCTGAGGCTCGAAAGCATGGGTAGCAAACAGGATTAGATACC	0	0.00513806	0.00669944	0	0	0	0	0	0.206229	0	0	0	0.00536523	0.00977793	0	0	0	0	0.00906747	0	0	0	0.00470934	0	0	0.35348	0	0	0.0289191	0	0	0	0	0	0	0	0.0485605	0	2.32381	0	0	0	0.950105	0.186487	0	0	0	0.108492	0.0759646
CCGCGGTAATACGGAGGGTGCGAGCGTTAATCGGAATTACTGGGCGTAAAGCGCATGCAGGTGGTTCGTTAAGTCAGATGTGAAAGCCCGGGGCTCAACCTCGGAACCGCATTTGAAACTGGTGAACTAGAGTGCTGTAGAGGGGGGTAGAATTTCAGGTGTAGCGGTGAAATGCGTAGAGATCTGAAGGAATACCAGTGGCGAAGGCGGCCCCCTGGACAGACACTGACACTCAGATGCGAAAGCGTGGGGAGCAAACAGGATTAGAAACC	0.118059	0.0981369	0.305494	0.00440322	0.000727973	0.103238	0	0.078842	0.00256983	0.093398	0.0030244	0.364795	0.1234	0.000376074	0.00653618	0.000636379	0.000136566	0.0925267	0.0664948	0.776205	0	0.00234647	0.127304	0.0154285	0.0174487	0	0.213345	0.106753	0	0.000750597	0.00176232	0.0230457	0.123129	0.00462928	0	0.0833603	0.00097121	0.0160315	0.0854072	0	0.00527753	0	0.0023072	0.0498708	0.0976562	0.0810118	0.0647677	0.00471704	0.00258132
CCGCGGTAATACGGAGGGTGCGAGCGTTAATCGGAATTACTGGGCGTAAAGCGTACGCAGGCGGTTTGTTAAGCGAGATGTGAAAGCCCCGGGCTCAACCTGGGAACTGCATTTCGAACTGGCAAACTAGAGTGTGATAGAGGGTGGTAGAATTTCAGGTGTAGCGGTGAAATGCGTAGAGATCTGAAGGAATACCGATGGCGAAGGCAGCCACCTGGGTCAACACTGACGCTCATGTACGAAAGCGTGGGGAGCAAACAGGATTAGATACC	0	0	0.0271806	0.0143105	0.000909966	0.000568284	0.00182441	0	0	0.000732534	0	0.00017513	0.00425519	0.000752148	0	0	0.000136566	0	0	0	0	0.00117324	0.000151914	3.1879	0	0.0252772	0.0278795	0	0	0.00168884	0.000881158	0.0742922	0.000954492	0.00991989	0	0	0.0304312	9.71606e-05	0	0.000260738	0.0888385	0.000566189	0.0119974	0.000302247	0.00947168	0.00302283	0.00021097	0.000336932	0
CCGCGGTAATACGGAGGGTGCGAGCGTTAATCGGAATTACTGGGCGTAAAGCGCATGCAGGTGGTTCATTAAGTCAGATGTGAAAGCCCGGGGCTCAACCTCGGAACCGCATTTGAAACTGGTGAACTAGAGTGCTGTAGAGGGGGGTAGAATTTCAGGTGTAGCGGTGAAATGCGTAGAGATCTGAAGGAATACCAGTGGCGAAGGCGGCCCCCTGGACAGACACTGACACTCAGATGCGAAAGCGTGGGGAGCAAACAGTATTAGATACC	0.178271	0.154142	0.237734	0	0	0.0822118	0.00243254	0.18509	0.00321228	0.0183133	0.0155001	0.122416	0.23829	0.00188037	0.00540926	0.000636379	0.000136566	0.147162	0.120295	0.0378118	0	0.00234647	0.226352	0.0231427	0.0490957	0	0.212451	0.135549	0.00240993	0.000375299	0.0014686	0.0230457	0.000954492	0	0	0.081173	0.00129495	0.0307999	0.0234729	0	0	0	0	0.0522888	0.00587897	0.0725479	0.0573837	0.00943409	0.00995652
CCGCGGTAATACGTAGGGGGCAAGCGTTGTCCGGAATTATTGGGCGTAAAGCGCGCGCAGGCGGCTTCTTAAGTCAGGTGTGAAAGCCCACGGCTCAACCGTGGAGGGCCATCTGAAACTGGGAAGCTTGAGTGCAGGAGAGGAGAGCGGAATTCCACGTGTAGCGGTGAAATGCGTAGAGATGTGGAGGAACACCCGTGGCGAAGGCGGCTCTCTGGCCTGTAACTGACGCTGAGGCGCGAAAGCGTGGGGAGCAAACAGGATTAGATACC	0	0	0	0	0	0	0	0	0	0	0	0	0	0	0	0	0	0	0	0	0.00126115	0	0	0	0	0.287679	0	0	0	0	0.000293719	0	0	0	0	0	0	0	0	0	0	0	0	0	0	0	0	0	0
CCGCGGTAATACGGAGGGTGCGAGCGTTAATCGGAATTACTGGGCGTAAAGCGCATGCAGGTGGTTCGTTAAGTCAGATGTGAAAGCCCGGGGCTCAACCTCGGAACCGCATTTGAAACTGGTGAACTAGAGTGCTGTAGAGGGGGGTAGAATTTCAGGTGTAGCGGTGAAATGCGTAGAGATCTGAAGGAATACCAGTGGCGAAGGCGGCCCCCTGGACAGACACTGACACTCAGATGCGAAAGCGTGGGGAGCAAACAGGATTAGATACC	0.0982747	0.0868332	0.246348	0.00440322	0.00109196	0.108163	0	0.0726855	0.00353351	0.0706895	0.0030244	0.403849	0.118775	0	0.00743773	0.000636379	0	0.0867989	0.06317	0.749014	0	0.00175985	0.114088	0.00626781	0.0191593	0	0.21424	0.091829	0.000963972	0.000375299	0.000881158	0.023349	0.131004	0.00484972	0	0.0899222	0.00129495	0.0129224	0.0805995	0	0.00659692	0.00018873	0.00046144	0.0465461	0.0911241	0.0665022	0.062236	0.00336932	0.0018438
CCGCGGTAATACGGAGGGTGCGAGCGTTAATCGGAATTACTGGGCGTAAGGCGCATGCAGGTGGTTCATTAAGTCAGATGTGAAAGCCCGGGGCTCAACCTCGGAACCGCATTTGAAACTGGTGAACTAGAGTGCTGTAGAGGGGGGTAGAATTTCAGGTGTAGCGGTGAAATGCGTAGAGATCTGAAGGAATACCAGTGGCGAAGGCGGCCCCCTGGACAGACACTGACACTCAGATGCGAAAGCGTGGGGAGCAAACAGGATTAGATACC	0.202786	0.139241	0.15447	0.000366935	0.000181993	0.130895	0.00182441	0.146364	0.0044972	0.0131856	0.022305	0.0590186	0.22941	0	0.00495848	0	0.000273133	0.150466	0.124224	0.0365373	0	0.000586618	0.211617	0.0101249	0.0256598	0	0.213345	0.19472	0	0.000938246	0.000587439	0.0247135	0.00143174	0	0	0.182032	0.00129495	0.0205009	0.043552	0	0.00131938	0	0.00184576	0.131175	0.0032661	0.109426	0.0267931	0.0138142	0.00295008
CCGCGGTAATACGGAGGGTGCAAGCGTTATCCGGATTTATTGGGTTTAAAGGGTCCGTAGGCGGACTTATAAGTCAGTGGTGAAAGCCTGTCGCTTAACGATAGAACTGCCATTGATACTGTAAGTCTTGAGTATATTTGAGGTAGCTGGAATAAGTAGTGTAGCGGTGAAATGCATAGATATTACTTAGAACACCAATTGCGAAGGCAGGTTACCAAGATATAACTGACGCTGAGGGACGAAAGCGTGGGGAGCGAACAGGATTAGAAACC	0	0	0.0275634	0	0	0	0	0	0	0	0	0	0.000555024	0	0.0063108	0	0	0	0	0	0	0	0	0	0	0	0	0	0	2.82619	0	0	0	0	0	0	0	0	0	0	0	0	0	0	0	0	0	0.00572784	0
CCGCGGTAATACGTAGGGTGCGAGCGTTGTCCGGAATTACTGGGCGTAAAGAGTTCGTAGGCGGTTTGTCGCGTCGTTTGTGAAAACCCGGGGCTCAACTTCGGGCTTGCAGGCGATACGGGCAGACTTGAGTGTTTCAGGGGAGACTGGAATTCCTGGTGTAGCGGTGAAATGCGCAGATATCAGGAGGAACACCGGTGGCGAAGGCGGGTCTCTGGGAAACAACTGACGCTGAGGAACGAAAGCGTGGGTAGCAAACAGGATTAGATACC	0	0.00102761	0	0	0	0	0	0	0	0	0	0.156916	0	0.00300859	0	0	0.798503	0	0.00272024	0	0	0.383648	0	0	0	0	0.0120761	0	0.00192794	0	0	0.02532	0	0.000220442	0	0	0.018453	0	0	0	0	0.583553	0	0	0	0	0	0	0
CCGCGGTAATACGTAGGTGGCAAGCGTTGTCCGGATTTATTGGGCGTAAAGGGAACGCAGGCGGTTTTTTAAGTCTGATGTGAAAGCCTTCGGCTTAACCGGAGATGTGCATTGGAAACTGGAAGACTTGAGTGCAGAAGAGGAGAGTGGAACTCCATGTGTAGCGGTGAAATGCGTAGATATATGGAAGAACACCAGTGGCGAAAGCGGCTCTCTGGTCTGTAACTGACGCTGAGGTTCGAAAGCATGGGTAGCGAACAGGATTAGAAACC	0	0.00154142	0	0.00146774	0	0	0	0.0230369	0.280754	0	0	0	0.0024051	0.0105301	0	0	0	0	0.00181349	0	0	0	0.0104821	0	0	0.139626	0	0	0.0366309	0	0	0	0	0	0	0	0.102625	0	1.63886	0	0	0	0.95195	0.341539	0	0	0	0.454858	0.217568
CCGCGGTAATACGTAGGTGGCAAGCGTTGTCCGGATTTATTGGGCGTAAAGCGAGCGCAGGCGGAAAAATAAGTCTAATGTGAAAGCCCTCGGCTTAACCGAGGAACTGCATCGGAAACTGTTTTTCTTGAGTGCAGAAGAGGAGAGTGGAACTCCATGTGTAGCGGTGGAATGCGTAGATATATGGAAGAACACCAGTGGCGAAGGCGGCTCTCTGGTCTGCAACTGACGCTGAGGCTCGAAAGCATGGGTAGCGAACAGGATTAGATACC	0	0.0241489	0	0.0682499	0	0	0	0	0.313519	0	0	0	0.000185008	0.0376074	0	0	0	0.0103542	0.0281092	0	0	0	0.0021268	0	0	0.0216662	0	0	0.111821	0	0.000293719	0	0.00763594	0.00198398	0	0.000243033	0.0508267	0	1.78761	0	0	0	0.0844435	0.569434	0	0	0	0	0
CCGCGGTAATACGAAGGGGGCTAGCGTTGTTCGGAATTACTGGGCGTAAAGCGCACGTAGGCGGATATTTAAGTCAGGGGTGAAATCCCAGAGCTCAACTCTGGAACTGCCTTTGATACTGGGTATCTTGAGTATGGAAGAGGTAAGTGGAATTCCGAGTGTAGAGGTGAAATTCGTAGATATTCGGAGGAACACCAGTGGCGAAGGCGGCTTACTGGTCCATTACTGACGCTGAGGTGCGAAAGCGTGGGGAGCAAACAGGATTAGATACC	0	0.00154142	0.0445991	0	0.00636976	0.0047357	0	0	0	0	0	0	0	0.00225644	0	0	1.52353	0	0.00967197	0	0	0.0375436	0	0	0	0	0.00849803	0	0	0	0	0.0216812	0.0124084	0.0152105	0.0919521	0	0.14471	0	0	0	0.0140734	0	0	0	0.0176369	0	0.399576	0	0
CCGCGGTAATACGTAGGGTGCGAGCGTTGTCCGGAATTACTGGGCGTAAAGAGTTCGTAGGCGGTTTGTCGCGTCGTTTGTGAAAACCCGGGGCTCAACTTCGGGCTTGCAGGCGATACGGGCAGACTTGAGTGTTTCAGGGGAGACTGGAATTCCTGGTGTAGCGGTGAAATGCGCAGATATCAGGAGGAACACCGGTGGCGAAGGCGGGTCTCTGGGAAACAACTGACGCTGAGGAACGAAAGCGTGGGTAGCAAACAGGATTAGAAACC	0	0	0	0	0	0.000757712	0	0	0	0	0	0.147984	0	0.00376074	0	0	0.743877	0	0.00362699	0	0	0.363899	0	0	0	0	0.0111816	0	0.00385589	0	0	0.0280491	0	0	0	0	0.0236328	0	0	0	0	0.567511	0	0	0	0	0	0	0
CCGCGGTAATACGAAGGGGGCTAGCGTTGTTCGGAATTACTGGGCGTAAAGCGCACGTAGGCGGATATTTAAGTCAGGGGTGAAATCCCAGAGCTCAACTCTGGAACTGCCTTTGATACTGGGTATCTTGAGTATGGAAGAGGTAAGTGGAATTCCGAGTGTAGAGGTGAAATTCGTAGATATTCGGAGGAACACCAGTGGCGAAGGCGGCTTACTGGTCCATTACTGACGCTGAGGTGCGAAAGCGTGGGGAGCAAACAGGATTAGAAACC	0	0.000513806	0.0522556	0	0.00727973	0.00511456	0	0	0	0	0	0	0	0.00225644	0	0	1.44077	0	0.00574273	0	0	0.0404766	0	0	0	0	0.00566535	0	0	0	0	0.021378	0.00978355	0.00771547	0.0898449	0	0.157012	0	0	0	0.012754	0	0	0	0.0205764	0	0.392403	0	0
CCGCGGTAATACGTAGGTGGCAAGCGTTGTCCGGATTTATTGGGCGTAAAGCGAGCGCAGGCGGAAAAATAAGTCTAATGTGAAAGCCCTCGGCTTAACCGAGGAACTGCATCGGAAACTGTTTTTCTTGAGTGCAGAAGAGGAGAGTGGAACTCCATGTGTAGCGGTGGAATGCGTAGATATATGGAAGAACACCAGTGGCGAAGGCGGCTCTCTGGTATGCAACTGACGCTGAGGCTCGAAAGCATGGGTAGCGAACAGGATTAGAAACC	0	0.013359	0.0440249	0.0454999	0	0	0	0	0.496298	0	0	0	0.00259011	0.0349749	0	0	0	0	0.0308294	0	0	0	0.00364594	0	0	0	0	0	0.128208	0	0	0	0	0	0	0	0.0372297	0	2.09615	0	0	0	0.00046144	0.0389899	0	0	0	0	0.275095
CCGCGGTAATACGGAGGGTGCAAGCGTTAATCGGAATTACTGGGCGTAAAGCGTGCGTAGGCGGTTTATTAAGTCAGATGTGAAAGCCCCGGGCTTAACCTGGGAACTGCATTTGAAACTGGTCAACTAGAGTATGGTAGAGGAAAGTGGAATTTCTGGTGTAGCGGTGAAATGCGTAGATATCAGAAGGAACATCAATGGCGAAGGCAGCTTTCTGGACCAATACTGACGCTGAGGTACGAAAGCGTGGGTAGCAAACAGGATTAGAAACC	0	0.00770709	0.0614434	0	0.000181993	0	0	0	0	0	0	0	0	0.00263252	0	0	0	0	0	0	0	0	0	0	0	0	0	0	0	0.994354	0	0	0.000715869	0	0	0.00243033	0	0	0	0	0.000439794	0	0	0	0.0035927	0	0	0	0
CCGCGGTAATACGGAGGGTGCAAGCGTTATCCGGATTTATTGGGTTTAAAGGGTCCGTAGGCGGACTTATAAGTCAGTGGTGAAAGCCTGTCGCTTAACGATAGAACTGCCATTGATACTGTAAGTCTTGAGTATATTTGAGGTAGCTGGAATAAGTAGTGTAGCGGTGAAATGCATAGATATTACTTAGAACACCAATTGCGAAGGCAGGTTACCAAGATATAACTGACGCTGAGGGACGAAAGCGTGGGGAGCGAACAGGATTAGATACC	0	0	0.0233523	0	0	0	0	0	0	0	0	0	0.000555024	0	0.0031554	0	0	0	0	0	0	0	0	0	0	0	0	0	0	2.51863	0	0	0.00167036	0	0	0	0	9.71606e-05	0	0	0	0	0	0	0	0	0	0.00505398	0
CCGCGGTAATACGTAGGTGGCAAGCGTTGTCCGGATTTATTGGGCGTAAAGCGAGCGCAGGCGGTTTCTTAAGTCTGATGTGAAAGCCCCCGGCTCAACCGGGGAGGGTCATTGGAAACTGGGAGACTTGAGTGCAGAAGAGGAGAGTGGAATTCCATGTGTAGCGGTGAAATGCGTAGATATATGGAGGAACACCAGTGGCGAAGGCGGCTCTCTGGTCTGTAACTGACGCTGAGGCTCGAAAGCGTGGGGAGCAAACAGGATTAGAAACC	0	0.00154142	0	0.0355927	0	0	0	0	0	0	0	0.0938694	0	0	0	0.711154	0	0	0	0	0.00315288	0	0	0	0	0.136417	0	0.000175581	0.00144596	0	0.281089	0	0	0	0	0	0.006151	0	0.0237557	0	0	1.04122	0.00599872	0	0	0	0	0	0.00073752
CCGCGGTAAGACGGAGGATGCAAGTGTTATCCGGAATCACTGGGCGTAAAGCGTCTGTAGGTGGTTAGGTAAGTCAACTGTTAAATCTTGAGGCTCAACCTCAAAATCGCAGTCGAAACTATCTGACTAGAGTATAGTAGAGGTAAAGGGAATTTCCAGTGGAGCGGTGAAATGCGTAGATATTGGAAAGAACACCGATGGCGAAGGCACTTTACTGGGCTATTACTGACACTCAGAGACGAAAGCTAGGGTAGCAAATGGGATTAGAAACC	0	0	0	0.00550402	0	0	0	0	0	0	0	0	0	0.00714541	0	0	0	0	0	0	0	0	0	0.902564	0	0.000200613	0	0	0.0366309	0	0	0	0	0	0	0	0.0210429	0	0	0	0.0356233	0	0	0	0	0	0	0	0
CCGCGGTAAGACAGAGGATGCAAGCGTTATCCGGAATGATTGGGCGTAAAGCGTCTGTAGGTGGCTTTTTAAGTTCGCCGTCAAATCCCAGGGCTCAACCCTGGACAGGCGGTGGAAACTACCAAGCTGGAGTACGGTAGGGGCAGAGGGAATTTCCGGTGGAGCGGTGAAATGCGTAGAGATCGGAAAGAACACCAACGGCGAAAGCACTCTGCTGGGCCGACACTGACACTGAGAGACGAAAGCTAGGGGAGCAAATGGGATTAGAAACC	0.000860173	0.450608	0	0.00073387	0	0	0	0.000198594	0.208156	0	0	0	0	1.67804	0	0	0	0	0.516241	0	0	0	0.000607657	0	0	0.408849	0	0.000175581	0.933124	0	0.00558067	0	0.0577468	0.0363729	0.0752858	0.000243033	0.236004	0	0.000282805	0	0	0.000566189	0	0	0	0	0	0.000336932	0.0416699
CCGCGGTAATACGTAGGTGGCAAGCGTTGTCCGGATTTATTGGGCGTAAAGCGAGCGCAGGCGGTTTCTTAAGTCTGATGTGAAAGCCCCCGGCTCAACCGGGGAGGGTCATTGGAAACTGGGAGACTTGAGTGCAGAAGAGGAGAGTGGAATTCCATGTGTAGCGGTGAAATGCGTAGATATATGGAGGAACACCAGTGGCGAAGGCGGCTCTCTGGTCTGTAACTGACGCTGAGGCTCGAAAGCGTGGGGAGCAAACAGGATTAGATACC	0	0.00462425	0	0.0238508	0	0	0	0	0	0	0	0.100524	0	0	0	0.588651	0	0.000220302	0	0	0.00189173	0	0	0	0.000342131	0.130799	0	0	0.000481986	0	0.244962	0	0	0	0	0	0.00517979	0	0.0220588	0	0	1.08973	0.00276864	0	0	0	0	0	0.00036876
CCGCGGTAATACGGAGGGTGCGAGCGTTAATCGGAATTACTGGGCGTAAAGCGCATGCAGGCGGTTTGTTAAGCAAGATGTGAAAGCCCGGGGCTCAACCTCGGAACAGCATTTTGAACTGGCAGACTAGAGTCTTGTAGAGGGGGGTAGAATTTCAGGTGTAGCGGTGAAATGCGTAGAGATCTGAAGGAATACCGGTGGCGAAGGCGGCCCCCTGGACAAAGACTGACGCTCAGATGCGAAAGCGTGGGGAGCAAACAGGATTAGAAACC	0	0	0.00401966	0.0440322	0	0	0	0	0	0	0	0	0.000185008	0	0.861875	0.00031819	0	0	0	0.372595	0	0.000195539	0.000303829	0	1.24946	0	0	0.000175581	0	0	0	0.0274426	0.000238623	0	0	0	0	0	0	0	0	0	0	0	0	0.000604566	0	0	0
CCGCGGTAATACGTAGGGTGCAAGCGTTAATCGGAATTACTGGGCGTAAAGCGTGCGCAGGCGGTTTTGTAAGTCTGTCGTGAAATCCCCGGGCTCAACCTGGGAATGGCGATGGAGACTGCAAGGCTAGAGTTTGGCAGAGGGGGGTAGAATTCCACGTGTAGCAGTGAAATGCGTAGATATGTGGAGGAACACCGATGGCGAAGGCAGCCCCCTGGGTCAAAACTGACGCTCATGCACGAAAGCGTGGGGAGCAAACAGGATTAGATACC	0	0	0	0	0	0	0.234132	0	0	0	0	2.19612	0	0	0	0	0	0	0	0	0	0.0799756	0	0	0	0	0.00119271	0	0	0	0	0.0081873	0	0	0	0	0	0	0	0	0	0	0	0	0	0	0	0	0
CCGCGGTAATACGTAGGTGGCAAGCGTTGTCCGGATTTATTGGGCGTAAAGGGAACGCAGGCGGTTTTTTAAGTCTGATGTGAAAGCCTTCGGCTTAACCGGAGATGTGCATTGGAAACTGGAAGACTTGAGTGCAGAAGAGGAGAGTGGAACTCCATGTGTAGCGGTGAAATGCGTAGATATATGGAAGAACACCAGTGGCGAAAGCGGCTCTCTGGTCTGTAACTGACGCTGAGGTTCGAAAGCATGGGTAGCGAACAGGATTAGATACC	0	0.00256903	0	0.00293548	0	0	0	0.0148946	0.241243	0	0	0	0.000370016	0.0112822	0	0	0	0	0.001209	0	0	0	0.00941868	0	0	0.12438	0	0	0.0221713	0	0	0	0	0	0	0	0.0819054	0	1.44938	0	0	0	0.83336	0.323102	0	0	0	0.382754	0.183643
CCGCGGTAATACGTAGGGTGCAAGCGTTAATCGGAATTACTGGGCGTAAAGCGTGCGCAGGCGGTTTTGTAAGTCTGTCGTGAAATCCCCGGGCTCAACCTGGGAATGGCGATGGAGACTGCAAGGCTAGAGTTTGGCAGAGGGGGGTAGAATTCCACGTGTAGCAGTGAAATGCGTAGATATGTGGAGGAACACCGATGGCGAAGGCAGCCCCCTGGGTCAAAACTGACGCTCATGCACGAAAGCGTGGGGAGCAAACAGGATTAGAAACC	0	0	0	0	0	0	0.201901	0	0	0	0	2.13991	0	0	0	0	0	0	0	0	0	0.0883838	0	0	0	0	0.0025345	0	0	0	0	0.00409365	0	0	0	0	0	0	0	0	0	0	0	0	0	0	0	0	0
CCGCGGTAATACGTAGGTGGCAAGCGTTGTCCGGATTTACTGGGTGTAAAGGGCGTGCAGCCGGGTCTGCAAGTCAGATGTGAAATCCATGGGCTCAACCCATGAACTGCATTTGAAACTGTAGATCTTGAGTGTCGGAGGGGCAATCGGAATTCCTAGTGTAGCGGTGAAATGCGTAGATATTAGGAGGAACACCAGTGGCGAAGGCGGATTGCTGGACGATAACTGACGGTGAGGCGCGAAAGTGTGGGGAGCAAACAGGATTAGATACC	0	0	0	0	0	0	0	0	0	0	0	0.868642	0	0	0	0	0	0	0	0	0	0	0	0	0	0	0	0	0	0	0	0	0	0	0	0	0	0	0	0	0	0	0	0	0	0	0	0	0
CCGCGGTAATACGGAGGGTGCGAGCGTTAATCGGAATTACTGGGCGTAAAGCGCATGCAGGTGGTTCACTAAGTCAGATGTGAAAGCCCGGGGCTCAACCTCGGAACCGCATTTGAAACTGGTGGACTAGAGTGCTGTAGAGGGGGGTAGAATTTCAGGTGTAGCGGTGAAATGCGTAGAGATCTGAAGGAATACCAGTGGCGAAGGCGGCCCCCTGGACAGACACTGACACTCAGATGCGAAAGCGTGGGGAGCAAACAGGATTAGAAACC	0.000430086	0.000513806	0.000191412	0	0	0	0	0.000397189	0	0	2.02937	0	0	0	0	0	0	0	0.001209	0	0	0	0.000759571	0	0.000342131	0	0.000447265	0.000351162	0	0	0	0	0	0	0	0.000729099	0	0	0	0	0	0	0	0	0	4.15337	0.000421939	0	0
CCGCGGTAATACGGAGGGTGCGAGCGTTAATCGGAATTACTGGGCGTAAAGCGCATGCAGGTGGTTCGTTAAGTCAGATGTGAAAGCCCGGGGCTCAACCTCGGAATTGCATTTGAAACTGGCGGACTAGAGTACTGTAGAGGGGGGTAGAATTTCAGGTGTAGCGGTGAAATGCGTAGAGATCTGAAGGAATACCAGTGGCGAAGGCGGCCCCCTGGACAGACACTGACACTCAGATGCGAAAGCGTGGGGAGCAAACAGGATTAGAAACC	0	0	0.256876	0.168423	0.000363986	0.0299296	0	0	0	0.16482	0	0.531693	0	0	0.00698695	0	0	0	0	1.13733	0.00441404	0.00606172	0	0.000482139	0	0.00601838	0.101082	0	0	0	0.00323091	0.00227425	0.402318	0.0160923	0	0	0	0.00378926	0.0882353	0	0.00219897	0	0	0.0290157	0.145994	0.0344602	0	0	0
CCGCGGTAATACGGAGGGTGCGAGCGTTAATCGGAATTACTGGGCGTAAAGCGCATGCAGGTGGTTTGTTAAGTCAGATGTGAAAGCCCGGGGCTCAACCTCGGAATTGCATTTGAAACTGGCGGACTAGAGTACTGTAGAGGGGGGTAGAATTTCAGGTGTAGCGGTGAAATGCGTAGAGATCTGAAGGAATACCGGTGGCGAAGGCGGCCCCCTGGACAGATACTGACACTCAGATGCGAAAGCGTGGGGAGCAAACAGGATTAGAAACC	0	0	0.00478531	0.194842	0	0	0	0	0	0.0586027	0	0.0089316	0	0	0.00247924	0	0	0	0	0.0191183	0.0800832	0.00156431	0	0	0.000171065	0.0228698	0	0	0	0	0.0091053	0	0.0305438	0.0253508	0	0	0	0.00903593	0.00113122	0	0	0	0	0.00151124	2.81864	0.0229735	0	0	0
CCGCGGTAATACGTAGGTGGCAAGCGTTGTCCGGATTTATTGGGCGTAAAGCGAGCGCAGGCGGAAAAATAAGTCTAATGTGAAAGCCCTCGGCTTAACCGAGGAACTGCATCGGAAACTGTTTTTCTTGAGTGCAGAAGAGGAGAGTGGAACTCCATGTGTAGCGGTGGAATGCGTAGATATATGGAAGAACACCAGTGGCGAAGGCGGCTCTCTGGTATGCAACTGACGCTGAGGCTCGAAAGCATGGGTAGCGAACAGGATTAGATACC	0	0.0154142	0.0354113	0.045133	0	0	0	0	0.439119	0	0	0	0.00203509	0.030462	0	0	0	0	0.0362699	0	0	0	0.00364594	0	0	0.000401225	0	0.000702325	0.110375	0	0	0	0	0	0	0	0.0411146	0	1.91374	0	0	0	0	0.0347584	0	0	0	0	0.2231
CCGCGGTAATACGGAGGGTGCGAGCGTTAATCGGAATTACTGGGCGTAAAGCGCATGCAGGTGGTTTGTTAAGTCAGATGTGAAAGCCCGGGGCTCAACCTCGGAATAGCATTTGAAACTGGCAGACTAGAGTACTGTAGAGGGGGGTAGAATTTCAGGTGTAGCGGTGAAATGCGTAGAGATCTGAAGGAATACCAGTGGCGAAGGCGGCCCCCTGGACAGATACTGACACTCAGATGCGAAAGCGTGGGGAGCAAACAGGATTAGAAACC	0	0	0	0.00697176	0	0	0	0.000595783	0	0	0	0	0.000185008	0	0	0.292734	0.000546265	0	0	0	0.0151338	0	0	0	0	0.0718193	0	0	0	0	0.899956	0	0	0	0	0	0	0	0.000565611	0	0.000439794	0.0154758	0	0	0	0	0.0075949	0	0
CCGCGGTAATACGTAGGTGGCGAGCGTTATCCGGAATGATTGGGCGTAAAGGGTGCGTAGGTGGCAGATCAAGTCTGGAGTAAAAGGTATGGGCTCAACCCGTACTGGCTCTGGAAACTGATCAGCTAGAGAACAGAAGAGGACGGCGGAACTCCATGTGTAGCGGTAAAATGCGTAGATATATGGAAGAACACCGGTGGCGAAGGCGGCCGTCTGGTCTGGATTCTGACACTGAAGCACGAAAGCGTGGGGAGCAAATAGGATTAGATACC	0.000215043	0	0	0	0	0	0.126492	0	0	0	0.00037805	0.101925	0.00148006	0	0	0	0.00368729	0	0	0	0	0	0.000911486	0	0	0	0	0.000175581	0	0.000187649	0	0.000758083	0	0	0	0	0	0	0	0	0	0.0762468	0.00046144	0	0	0	1.02151	0	0
CCGCGGTAATACGGAGGGTGCAAGCGTTAATCGGAATTACTGGGCGTAAAGCGTGCGTAGGCGGTTTATTAAGTCAGATGTGAAAGCCCCGGGCTTAACCTGGGAACTGCATTTGAAACTGGTCAACTAGAGTATGGTAGAGGAAAGTGGAATTTCTGGTGTAGCGGTGAAATGCGTAGATATCAGAAGGAACATCAATGGCGAAGGCAGCTTTCTGGACCAATACTGACGCTGAGGTACGAAAGCGTGGGTAGCAAACAGGATTAGATACC	0	0.00667948	0.0601035	0	0	0	0	0	0	0	0	0	0	0.00188037	0	0	0	0	0	0.000424852	0	0	0	0	0	0	0	0	0	0.886455	0	0	0.00190898	0	0	0.00121516	0	0	0	0	0.000439794	0	0	0	0.00293949	0	0	0	0
CCGCGGTAATACGTAGGTGGCAAGCGTTGTCCGGAATTATTGGGCGTAAAGGGCGCGCAGGCGGCGTCGTAAGTCGGTCTTAAAAGTGCGGGGCTTAACCCCGTGAGGGGACCGAAACTGCGATGCTAGAGTATCGGAGAGGAAAGCGGAATTCCTAGTGTAGCGGTGAAATGCGTAGATATTAGGAGGAACACCAGTGGCGAAAGCGGCTTTCTGGACGACAACTGACGCTGAGGCGCGAAAGCCAGGGGAGCAAACGGGATTAGAAACC	0.000430086	0.00462425	0	0.022383	0	0	0	0.00297892	0.364273	0	0	0	0.00592026	0.035727	0	0	0	0	0.0163214	0	0	0	0.0118493	0	0	0.198406	0.000447265	0	0.0173515	0	0	0.000606467	0	0	0	0	0.0887039	0	0.188066	0	0	0.00018873	0.00046144	0	0	0	0	0	0.00110628
CCGCGGTAATACGTAGGTGGCAAGCGTTGTCCGGAATTATTGGGCGTAAAGGGCGCGCAGGCGGCGTCGTAAGTCGGTCTTAAAAGTGCGGGGCTTAACCCCGTGAGGGGACCGAAACTGCGATGCTAGAGTATCGGAGAGGAAAGCGGAATTCCTAGTGTAGCGGTGAAATGCGTAGATATTAGGAGGAACACCAGTGGCGAAAGCGGCTTTCTGGACGACAACTGACGCTGAGGCGCGAAAGCCAGGGGAGCAAACGGGATTAGATACC	0	0.0082209	0	0.027887	0	0	0	0.00198594	0.284287	0	0	0	0.00999044	0.0240687	0	0	0	0	0.0175304	0	0	0	0.0103302	0	0	0.166709	0	0	0.0120496	0	0	0.00242587	0	0	0	0.000243033	0.0679847	0	0.156109	0	0	0	0.00046144	0	0	0	0	0.000673864	0
CCGCGGTAATACGGAAGGTCTGGGCGTTATCCGGATTTATTGGGTTTAAAGGGAGCGTAGGCCGGAGATTAAGCGTGTTGTGAAATGTAGATGCTCAACATCTGCACTGCAGCGCGAACTGGTTTCCTTGAGTACGCACAAAGTGGGCGGAATTCGTGGTGTAGCGGTGAAATGCTTAGATATCACGAAGAACTCCGATTGCGAAGGCAGCTCACTGGAGCGCAACTGACGCTGAAGCTCGAAAGTGCGGGTATCGAACAGGATTAGAAACC	0	0	0	0	0	0	0	0	0.000321228	0	0	0	0	0	0	0	0	0	0	0	0	0	0	0	0	0	0	0	0	0	0.000293719	0	0	0	0	0	0	0	0	0	0	2.33308	0	0	0	0	0	0	0.00036876
CCGCGGTAATACGTAGGTGGCAAGCGTTGTCCGGATTTACTGGGTGTAAAGGGCGTGCAGCCGGGTCTGCAAGTCAGATGTGAAATCCATGGGCTCAACCCATGAACTGCATTTGAAACTGTAGATCTTGAGTGTCGGAGGGGCAATCGGAATTCCTAGTGTAGCGGTGAAATGCGTAGATATTAGGAGGAACACCAGTGGCGAAGGCGGATTGCTGGACGATAACTGACGGTGAGGCGCGAAAGTGTGGGGAGCAAACAGGATTAGAAACC	0	0	0	0	0	0	0	0	0	0	0	0.848502	0	0	0	0	0	0	0	0	0	0	0	0	0	0	0	0	0	0	0	0	0	0	0	0	0	0	0	0	0	0	0	0	0	0	0	0	0
CCGCGGTAATACGTAGGGTGCAAGCGTTGTCCGGAATTATTGGGCGTAAAGAGCTCGTAGGCGGTTTGTCGCGTCTGCTGTGAAATCCCGAGGCTCAACCTCGGGTCTGCAGTGGGTACGGGCAGACTAGAGTGCGGTAGGGGAGATTGGAATTCCTGGTGTAGCGGTGGAATGCGCAGATATCAGGAGGAACACCGATGGCGAAGGCAGATCTCTGGGCCGTAACTGACGCTGAGGAGCGAAAGCATGGGGAGCGAACAGGATTAGAAACC	0	0.00154142	0	0	0	0	0	0	0	0	0	0	0	0.00338467	0	0	0	0	0	0	0	0	0	0	0	0	0	0	0	0	0	0	0	0	0	0	0	1.19177	0	0	0	0	0.00092288	0	0	0	0	0	0.00036876
CCGCGGTAATACGTAGGGTGCGAGCGTTAATCGGAATTACTGGGCGTAAAGCGTGCGCAGGCGGTTTTGTAAGACAGGCGTGAAATCCCCGGGCTCAACCTGGGAATTGCGCTTGTGACTGCAAGGCTAGAGTGCGTCAGAGGGGGGTAGAATTCCACGTGTAGCAGTGAAATGCGTAGAGATGTGGAGGAATACCGATGGCGAAGGCAGCCCCCTGGGACGTGACTGACGCTCATGCACGAAAGCGTGGGGAGCAAACAGGATTAGAAACC	0	0	0	0	0	0	0	0	0	0	0	0	0	0	0	1.11239	0	0	0	0	0	0	0	0	0	0	0	0	0	0	0	0	0	0	0	0	0	0.845686	0	0	0	0	0	0	0	0	0	0	0
CCGCGGTAATACGGAGGGTGCGAGCGTTAATCGGAATTACTGGGCGTAAAGCGCATGCAGGTGGTTCGTTAAGTCAGATGTGAAAGCCCGGGGCTCAACCTCGGAATTGCATTTGAAACTGGCGGACTAGAGTACTGTAGAGGGGGGTAGAATTTCAGGTGTAGCGGTGAAATGCGTAGAGATCTGAAGGAATACCAGTGGCGAAGGCGGCCCCCTGGACAGACACTGACACTCAGATGCGAAAGCGTGGGGAGCAAACAGGATTAGATACC	0	0	0.224718	0.143105	0.000181993	0.0253834	0	0	0	0.0999908	0	0.54798	0	0	0.00653618	0	0	0	0	0.962715	0.0138727	0.00567064	0	0.00144642	0	0.0032098	0.113754	0	0	0	0.00234976	0.00288072	0.44026	0.0136674	0	0	0	0.00310914	0.0805995	0	0.000439794	0	0	0.0214596	0.136849	0.0368785	0	0	0
CCGCGGTAATACGTAGGTGGCAAGCGTTGTCCGGATTTATTGGGCGTAAAGCGCGCGCAGGCGGTCCTTTAAGTCTGATGTGAAATCTTGCGGCTCAACCGCAAGCGGTCATTGGAAACTGGGGGACTTGAGTGCAGAAGAGGAAAGCGGAATTCCACGTGTAGCGGTGAAATGCGTAGAGATGTGGAGGAACACCAGTGGCGAAGGCGGCTTTCTGGTCTGTAACTGACGCTGAGGCGCGAAAGCGTGGGGAGCAAACAGGATTAGAAACC	0	0	0.0354113	0	0	0	0	0	0	2.52028	0	0	0	0	0	0	0	0	0	0	0.000630577	0	0	0	0	0.0216662	0	0	0	0.000187649	0	0	0	0	0	0	0	0	0	0	0	0	0	0	0.000653219	0	0	0	0
CCGCGGTAATACGTAGGGTGCAAGCGTTGTCCGGAATTATTGGGCGTAAAGAGCTCGTAGGCGGCTTGTCGCGTCTGCTGTGAAAACCCGAGGCTCAACCTCGGGCCTGCAGTGGGTACGGGCAAGCTAGAGTGCGGTAGGGGAGATTGGAATTCCTGGTGTAGCGGTGGAATGCGCAGATATCAGGAGGAACACCGATGGCGAAGGCAGATCTCTGGGCCGTAACTGACGCTGAGGAGCGAAAGCATGGGGAGCGAACAGGATTAGAAACC	0	0	0	0	0	0	0	0.0363428	0	0	0	0.430293	0	0	0	0	0.338411	0	0	0	0	0	0	0	0	0.199409	0	0	0	0	0.64442	0	0	0	0	0	0	0	0.000848416	0	0	0	0	0	0	0	0	0	0
CCGCGGTAATACGAAGGGGGCTAGCGTTGTTCGGATTTACTGGGCGTAAAGCGCACGTAGGCGGATTGTTAAGTTAGGGGTGAAATCCCAGGGCTCAACCCTGGAACTGCCTTTAATACTGGCAATCTCGAGTCCGGAAGAGGTGAGTGGAATTCCGAGTGTAGAGGTGAAATTCGTAGATATTCGGAGGAACACCAGTGGCGAAGGCGGCTCACTGGTCCGGTACTGACGCTGAGGTGCGAAAGCGTGGGGAGCAAACAGGATTAGAAACC	0	0.00565187	0.0367512	0	0	0	0	0	0.077416	0	0.87254	0.184587	0	0.00413682	0.000676157	0	0	0.00660905	0.0105787	0.000424852	0.00126115	0	0	0	0	0.00862634	0	0	0.0120496	0.472501	0.145979	0.00333557	0.000954492	0	0	0	0.134998	0	0.0178167	0.00182516	0.000439794	0.504475	0	0.075864	0	0.000604566	0	0	0
CCGCGGTAAGACGGAGGATGCAAGTGTTATCCGGAATCACTGGGCGTAAAGCGTCTGTAGGTGGTTAGGTAAGTCAACTGTTAAATCTTGAGGCTCAACCTCAAAATCGCAGTCGAAACTATCTGACTAGAGTATAGTAGAGGTAAAGGGAATTTCCAGTGGAGCGGTGAAATGCGTAGATATTGGAAAGAACACCGATGGCGAAGGCACTTTACTGGGCTATTACTGACACTCAGAGACGAAAGCTAGGGTAGCAAATGGGATTAGATACC	0	0	0	0.00513709	0	0	0	0	0	0	0	0	0	0.00789756	0	0	0	0	0	0	0	0	0	0.783958	0	0	0	0	0.032775	0	0	0	0	0	0	0	0.0174818	0	0	0	0.0360631	0	0	0	0	0	0	0	0
GTGTCAGCAGCCGCGGTAATCCATTAGAAACCCCCGTAGTCC	0	0	0.00363684	0	0.0416764	0	0.884229	0	0.00128491	0.0135519	0	0.0059544	0	0.0105301	0	0	0.424994	0.000220302	0	0	0	0	0	0	0	0	0	0	0	0	0	0.00758083	0.0181354	0	0.000191567	0	0.0249277	0	0	0	0	0	2.00772	0.00544045	0	0	0.142615	0	0
CCGCGGTAATACGTAGGTGGCAAGCGTTATCCGGAATTATTGGGCGTAAAGCGCGCGTAGGCGGTAAAATAAGTCTGATGTGAAAGCCCCCGGCTCAACCGGGGAGGGTCATTGGAAACTGTTTTACTTGAGTACAGAAGAGGAGAGTGGAATTCCATGTGTAGCGGTGAAATGCGCAGAGATATGGAGGAACACCAGTGGCGAAGGCGGCTCTCTGGTCTGTAACTGACGCTGAGGTGCGAAAGCGTGGGGATCAAACAGGATTAGAAACC	0.00430086	0	0	0	0	0	0	1.82806	0	0	0	0	0.00777034	0	0	0	0	0	0	0	0	0	0.0751976	0	0	0	0	0	0	0	0	0	0	0	0	0.0359689	0	0	0	0	0	0	0.83013	0	0	0	0	0.0505398	0
CCGCGGTAATACGTAGGTGGCGAGCGTTATCCGGAATGATTGGGCGTAAAGGGTGCGTAGGTGGCAGATCAAGTCTGGAGTAAAAGGTATGGGCTCAACCCGTACTGGCTCTGGAAACTGATCAGCTAGAGAACAGAAGAGGACGGCGGAACTCCATGTGTAGCGGTAAAATGCGTAGATATATGGAAGAACACCGGTGGCGAAGGCGGCCGTCTGGTCTGGATTCTGACACTGAAGCACGAAAGCGTGGGGAGCAAATAGGATTAGAAACC	0.000430086	0	0	0	0	0	0.0571648	0	0	0	0	0.105603	0.00092504	0.000376074	0	0	0.00368729	0	0	0	0	0	0.000151914	0	0	0	0	0	0	0	0	0.000606467	0	0	0	0	0	0	0	0	0	0.0653005	0.00092288	0	0	0	0.989447	0	0
CCGCGGTAATACGGAGGGTGCGAGCGTTAATCGGAATTACTGGGCGTAAAGCGCATGCAGGCGGTTTGTTAAGCAAGATGTGAAAGCCCGGGGCTCAACCTCGGAACAGCATTTTGAACTGGCAGACTAGAGTCTTGTAGAGGGGGGTAGAATTTCAGGTGTAGCGGTGAAATGCGTAGAGATCTGAAGGAATACCGGTGGCGAAGGCGGCCCCCTGGACAAAGACTGACGCTCAGATGCGAAAGCGTGGGGAGCAAACAGGATTAGATACC	0	0	0.00421107	0.0462338	0	0	0	0	0	0	0	0.00017513	0	0	0.745125	0	0.000273133	0	0	0.304619	0	0	0	0.000482139	1.08763	0.000200613	0	0	0	0	0.000293719	0.0268362	0.000238623	0	0	0	0	0	0	0	0	0	0	0.000604494	0	0	0	0	0.00036876
CCGCGGTAATACGGAGGGTGCGAGCGTTAATCGGAATTACTGGGCGTAAAGCGCATGCAGGTGGTTCGTTAAGTCAGATGTGAAAGCCCGGGGCTCAACCTCGGAATTGCATTTGAAACTGGCAGACTAGAGTACTGTAGAGGGGGGTAGAATTTCAGGTGTAGCGGTGAAATGCGTAGAGATCTGAAGGAATACCGGTGGCGAAGGCGGCCCCCTGGACAGATACTGACACTCAGATGCGAAAGCGTGGGGAGCAAACAGGATTAGAAACC	0	0	0.00344542	0.113016	0.000181993	0	0	0	0	0.0516436	0	0.00437824	0	0	0.000901543	0	0	0	0	0.00934675	0.0725163	0	0	0	0	0.0168515	0	0	0	0	0.00646183	0	0.0283961	0.0299801	0	0	0	0.00680124	0.000848416	0	0	0	0	0	2.83628	0.0199507	0.00147679	0	0
CCGCGGTAATACGTAGGGGGCGAGCGTTGTCCGGAATGATTGGGCGTAAAGCGCGCGCAGGCGGTCCTTTAAGTCTGATGTAAAAGCCCGCGGCTTAACCGCGGAAGGTCATTGGAAACTGGGGGACTTGAGGCTAGGAGAGGGAAGTGGAATTCCTGGTGTAGCGGTGAAATGCGTAGAGATCAGGAGGAATACCGATGGCGAAAGCAACTTCCTGGCTTAGAACTGACGCTGAGGCGCGAAAGCGTGGGGAGCAAACAGGATTAGAAACC	0	0	0	0	0	0	0	0	0	1.61341	0	0	0	0	0	0	0	0	0	0	0	0	0	0	0	0	0	0	0	0	0	0	0	0	0	0	0	0	0	0	0	0	0	0	0	0	0	0	0
CCGCGGTAATACGGAGGGTGCGAGCGTTAATCGGAATTACTGGGCGTAAAGCGCATGCAGGTGGCTCATTAAGTCAGATGTGAAAGCCCGGGGCTCAACCTCGGAACCGCATTTGAAACTGGTGAACTAGAGTGCTGTAGAGGGGGGTAGAATTTCAGGTGTAGCGGTGAAATGCGTAGAGATCTGAAGGAATACCAGTGGCGAAGGCGGCCCCCTGGACAGACACTGACACTCAGATGCGAAAGCGTGGGGAGCAAACAGGATTAGAAACC	0.167304	0.131534	0.110062	0	0	0.0990709	0	0.134647	0.00160614	0.00586027	0.0030244	0.0266197	0.163362	0.000752148	0.00270463	0.000954569	0	0.121827	0.105787	0.0203929	0	0	0.166194	0.0115713	0.0133431	0	0.140143	0.165749	0.000481986	0.000562948	0.000881158	0.0145552	0.000477246	0	0	0.182032	0.00226616	0.0202094	0.0361991	0	0.00175918	0	0.0023072	0.0507775	0.00293949	0.0719433	0.00949363	0.00774943	0.00147504
CCGCGGTAATACGGAGGGTGCGAGCGTTAATCGGAATTACTGGGCGTAAAGCGCATGCAGGTGGTTTGTTAAGTCAGATGTGAAAGCCCGGGGCTCAACCTCGGAATAGCATTTGAAACTGGCAGACTAGAGTACTGTAGAGGGGGGTAGAATTTCAGGTGTAGCGGTGAAATGCGTAGAGATCTGAAGGAATACCAGTGGCGAAGGCGGCCCCCTGGACAGATACTGACACTCAGATGCGAAAGCGTGGGGAGCAAACAGGATTAGATACC	0	0	0	0.0106411	0.000181993	0	0	0.00178735	0	0	0	0	0	0.00112822	0	0.258688	0.000409699	0	0	0	0.00567519	0	0	0	0.000171065	0.063193	0	0	0	0	0.818596	0.000151617	0	0	0	0	0	0	0.00113122	0	0.000439794	0.0128336	0	0.000302247	0.00032661	0.000604566	0.00675103	0	0
CCGCGGTAATACGTAGGGTGCAAGCGTTGTCCGGAATTATTGGGCGTAAAGAGCTCGTAGGCGGCTTGTCGCGTCTGCTGTGAAAACCCGAGGCTCAACCTCGGGCCTGCAGTGGGTACGGGCAAGCTAGAGTGCGGTAGGGGAGATTGGAATTCCTGGTGTAGCGGTGGAATGCGCAGATATCAGGAGGAACACCGATGGCGAAGGCAGATCTCTGGGCCGTAACTGACGCTGAGGAGCGAAAGCATGGGGAGCGAACAGGATTAGATACC	0	0	0	0	0	0.000189428	0	0.0315765	0	0	0	0.45306	0	0	0	0	0.360399	0	0	0	0	0	0	0	0	0.166107	0	0	0	0	0.557773	0	0	0	0	0	0	0	0.000282805	0	0	0	0	0	0	0	0	0	0
CCGCGGTAATACGGAGGGTGCGAGCGTTAATCGGAATTACTGGGCGTAAAGGGCGCGTAGGCGGAAGATTAAGTTGGATGTGAAATCCCAGGGCTCAACCTTGGAACTGCATCCGAAACTGGTATTCTAGAGTATGGTAGAGGAAAGTGGAATTTCAGGTGTAGCGGTGAAATGCGTAGATATCTGAAGGAACACCGGTGGCGAAGGCGACTTTCTGGATCAATACTGACGCTGAGGCGCGAAAGCATGGGTAGCGAACAGGATTAGAAACC	0	0	0.0914952	0	0.000181993	0.0109868	0.000608136	0	0	0.0629979	0	0.00105078	0	0	0	0	0.0767503	0	0	0	0	0.000195539	0	0.0834101	0	0	0.000596353	0	0	0	0	0.00424527	0.000954492	0.000661326	0.000383134	0	0	0	0	0.000521476	0.161405	0.000566189	0	0.0420124	0.00032661	0	1.68122	0.123991	0
CCGCGGTAATACGAAGGGGGCTAGCGTTGCTCGGAATCACTGGGCGTAAAGGGCGCGTAGGCGGCGTTTTAAGTCGGGGGTGAAAGCCTGTGGCTCAACCACAGAATGGCCTTCGATACTGGGACGCTTGAGTATGGTAGAGGTTGGTGGAACTGCGAGTGTAGAGGTGAAATTCGTAGATATTCGCAAGAACACCGGTGGCGAAGGCGGCCAACTGGACCATTACTGACGCTGAGGCGCGAAAGCGTGGGGAGCAAACAGGATTAGAAACC	0	0.00256903	0	0	0	0	0	0	0	0	0	1.23256	0	0.00451289	0	0	0	0	0.00423149	0	0	0.0727406	0	0	0	0	0	0.000175581	0.0033739	0	0	0.000606467	0	0	0	0	0.0178055	9.71606e-05	0	0.0148621	0	0	0	0	0	0	0	0	0
CCGCGGTAATACAGAGGATGCAAGCGTTATCCGGAATGATTGGGCGTAAAGCGTCTGTAGGTGGCTTTTTAAGTCCGCCGTCAAATCCCAGGGCTCAACCCTGGACAGGCGGTGGAAACTACCAAGCTGGAGTACGGTAGGGGCAGAGGGAATTTCCGGTGGAGCGGTGAAATGCGTAGAGATCGGAAAGAACACCAACGGCGAAAGCACTCTGCTGGGCCGACACTGACACTGAGAGACGAAAGCTAGGGGAGCGAATGGGATTAGATACC	0	0.00205522	0	0	0	0.000757712	0.049259	0.000397189	0.000321228	0.00402894	0	0.00017513	0	0.00488896	0	0	0.392765	0.0746823	0.00302249	0.000424852	0	0	0.000607657	0	0.000171065	0.000200613	0	0.000351162	0.0130136	0	0.000587439	0	0.00262485	0.0392387	0.0237543	0	0.0420858	0	0	0.00234664	0.00483774	0.716041	0	0	0	0	0	0	0
CCGCGGTAATACGAAGGGGGCTAGCGTTGCTCGGAATCACTGGGCGTAAAGGGCGCGTAGGCGGCGTTTTAAGTCGGGGGTGAAAGCCTGTGGCTCAACCACAGAATGGCCTTCGATACTGGGACGCTTGAGTATGGTAGAGGTTGGTGGAACTGCGAGTGTAGAGGTGAAATTCGTAGATATTCGCAAGAACACCGGTGGCGAAGGCGGCCAACTGGACCATTACTGACGCTGAGGCGCGAAAGCGTGGGGAGCAAACAGGATTAGATACC	0.000215043	0.000513806	0.000191412	0	0	0	0	0	0.000321228	0	0	1.22626	0	0.00451289	0	0	0	0	0.00181349	0	0	0.0807578	0	0	0	0	0	0	0.00240993	0	0	0.00151617	0	0	0	0	0.0216904	0	0	0.0127762	0	0	0	0	0	0	0	0	0
CCGCGGTAATACAGAGGATGCAAGCGTTATCCGGAATGATTGGGCGTAAAGCGTCTGTAGGTGGCTTTTTAAGTCCGCCGTCAAATCCCAGGGCTCAACCCTGGACAGGCGGTGGAAACTACCAAGCTTGAGTACGGTAGGGGCAGAGGGAATTTCCGGTGGAGCGGTGAAATGCGTAGAGATCGGAAAGAACACCAACGGCGAAAGCACTCTGCTGGGCCGACACTGACACTGAGAGACGAAAGCTAGGGGAGCGAATGGGATTAGATACC	0	0.000513806	0	0.0440322	0	0	5.54133	0.0647418	0.0350139	0	0	0	0.0323764	0.00564111	0	0	0	0	0.000906747	0	0	0	0.0455743	0	0	0.000601838	0	0.0084279	0.00481986	0	0	0	0.012647	0.00793591	0.0475086	0	0.000323737	0	0	0	0	0	0	0	0	0	0	0	0
CCGCGGTAATACGGAGGGTGCGAGCGTTAATCGGAATTACTGGGCGTAAAGCGCATGCAGGTGGTTCACTAAGTCAGATGTGAAAGCCCGGGGCTCAACCTCGGAACCGCATTTGAAACTGGTGGACTAGAGTGCTGTAGAGGGGGGTAGAATTTCAGGTGTAGCGGTGAAATGCGTAGAGATCTGAAGGAATACCAGTGGCGAAGGCGGCCCCCTGGACAGACACTGACACTCAGATGCGAAAGCGTGGGGAGCAAACAGGATTAGATACC	0	0.000513806	0.000191412	0	0	0.000568284	0	0	0	0	1.77192	0	0.000555024	0	0	0	0	0	0.000302249	0.000849704	0	0	0.000759571	0	0	0	0.000298176	0.000351162	0	0	0.000293719	0	0	0.000220442	0	0.000486066	0	0	0	0	0	0	0	0.000302247	0	3.57782	0	0	0
CCGCGGTAATACAGAGGATGCAAGCGTTATCCGGAATGATTGGGCGTAAAGCGTCTGTAGGTGGCTTTTTAAGTCCGCCGTCAAATCCCAGGGCTCAACCCTGGACAGGCGGTGGAAACTACCAAGCTGGAGTACGGTAGGGGCAGAGGGAATTTCCGGTGGAGCGGTGAAATGCGTAGAGATCGGAAAGAACACCAACGGCGAAAGCACTCTGCTGGGCCGACACTGACACTGAGAGACGAAAGCTAGGGGAGCGAATGGGATTAGAAACC	0	0.00308284	0	0	0	0.00189428	0.0334475	0	0.000642457	0.005494	0	0	0	0.00676933	0	0	0.373919	0.076665	0.00181349	0	0	0	0.000455743	0	0	0.000200613	0	0.000175581	0.0101217	0	0.00176232	0	0.00214761	0.0310823	0.0227965	0	0.0521216	0	0	0.00312885	0.00527753	0.697168	0	0	0	0	0	0	0
CCGCGGTAATACGGAGGGTGCGAGCGTTAATCGGAATTACTGGGCGTAAAGCGCGCGTAGGCGGCGTGATAAGCCGGTTGTGAAAGCCCCGGGCTCAACCTGGGAACGGCATCCGGAACTGTCAGGCTAGAGTGCAGGAGAGGAAGGTAGAATTCCCGGTGTAGCGGTGAAATGCGTAGAGATCGGGAGGAATACCAGTGGCGAAGGCGGCCTTCTGGACTGACACTGACGCTGAGGTGCGAAAGCGTGGGTAGCAAACAGGATTAGATACC	0	0.00205522	0	0	0	0	0.388599	0	0	0	0	0.0269699	0	0	0	0	0	0.000220302	0	0	0	0.194366	0	0	0.000171065	0	0.00193815	0	0.00771177	0	0	0.00257748	0.00119312	0.00154309	0	0	0	0	0	0	0	0.244594	0	0.0356652	0	0	0.531643	0.000673864	0.00073752
CCGCGGTAATACGGAGGGGGCTAGCGTTGTTCGGAATTACTGGGCGTAAAGCGCACGTAGGCGGCTTTGTAAGTCAGAGGTGAAAGCCTGGAGCTCAACTCCAGAACTGCCTTTGAGACTGCATCGCTTGAATCCAGGAGAGGTCAGTGGAATTCCGAGTGTAGAGGTGAAATTCGTAGATATTCGGAAGAACACCAGTGGCGAAGGCGGCTGACTGGACTGGTATTGACGCTGAGGTGCGAAAGCGTGGGGAGCAAACAGGATTAGAAACC	0	0.00102761	0	0	0.00564179	0.00246256	0	0.0927436	0.0488267	0.142844	0	0.00210155	0	0	0.00540926	0.263779	0.394267	0	0.00513823	0	0	0.0639414	0	0	0	0.18677	0.00268359	0	0	0	0	0.00803568	0	0	0	0	0	0.419831	0	0	0.00307856	0	0	0	0	0	0	0	0
CCGCGGTAATACGAAGGGGGCTAGCGTTGTTCGGATTTACTGGGCGTAAAGCGCACGTAGGCGGATTGTTAAGTTAGGGGTGAAATCCCAGGGCTCAACCCTGGAACTGCCTTTAATACTGGCAATCTCGAGTCCGGAAGAGGTGAGTGGAATTCCGAGTGTAGAGGTGAAATTCGTAGATATTCGGAGGAACACCAGTGGCGAAGGCGGCTCACTGGTCCGGTACTGACGCTGAGGTGCGAAAGCGTGGGGAGCAAACAGGATTAGATACC	0	0.00411045	0.0287119	0	0	0	0	0	0.0709915	0	0.759881	0.191066	0	0.00488896	0.00112693	0	0	0.00991358	0.00574273	0	0	0	0	0	0	0.00762328	0	0	0.0125316	0.418833	0.140398	0.00333557	0.00143174	0	0	0	0.113955	0	0.0155543	0.0020859	0	0.519573	0	0.0797933	0	0.000604566	0	0	0
CCGCGGTAATACGGAGGGTGCGAGCGTTAATCGGAATTACTGGGCGTAAAGGGCGCGTAGGCGGAAGATTAAGTTGGATGTGAAATCCCAGGGCTCAACCTTGGAACTGCATCCGAAACTGGTATTCTAGAGTATGGTAGAGGAAAGTGGAATTTCAGGTGTAGCGGTGAAATGCGTAGATATCTGAAGGAACACCGGTGGCGAAGGCGACTTTCTGGATCAATACTGACGCTGAGGCGCGAAAGCATGGGTAGCGAACAGGATTAGATACC	0	0	0.0771392	0	0.000909966	0.0094714	0.000608136	0	0	0.0553063	0	0.000350259	0	0	0	0	0.0787988	0	0	0	0	0.000391079	0	0.0631602	0	0	0.00119271	0	0	0	0	0.00500335	0.00119312	0.000440884	0.000191567	0	0	0	0	0.000521476	0.160525	0.00037746	0	0.0405011	0.00163305	0	1.65463	0.132077	0
CCGCGGTAATACGTAGGTGACAAGCGTTGTCCGGATTTATTGGGCGTAAAGCGAGCGCAGGCGGTCCGGTAAGTCTGATGTGAAAGCCCACGGCTCAACCGTGGAACGGCATTGGAAACTGGCGGACTTGAATGTAGCAGAGGAAAGTGGAATTCCATGTGTAGCGGTGGAATGCGTAGATATATGGAGGAACACCAGTGGCGAAAGCGACTTTCTGGGCTATGATTGACGCTGAGGCTCGAAAGCGTGGGGAGCGAACAGGATTAGATACC	0	0	0	0	0	0	0	0	0	0	0	0	0	0	0	0	0.137522	0	0	0	0	0.0142744	0	0	0	0	0	0	0	0	0	0.00227425	0	0	0	0	0	0	0	0	0	0.595631	0	0	0	0	0	0	0
CCGCGGTAATACGTAGGGTGCAAGCGTTATCCGGAATTATTGGGCGTAAAGAGCTCGTAGGCGGTTTGTCGCGTCTGCCGTGAAAGTCCGGGGCTCAACTCCGGATCTGCGGTGGGTACGGGCAGACTAGAGTGATGTAGGGGAGACTGGAATTCCTGGTGTAGCGGTGGAATGCGCAGATATCAGGAGGAACACCGATGGCGAAGGCAGGTCTCTGGGCATTAACTGACGCTGAGGAGCGAAAGCATGGGGAGCGAACAGGATTAGAAACC	0	0	0	0	0	0	0	0.00595783	0.0636032	0	0	0	0.0199809	0	0	0	0.502564	0	0	0	0.00504461	0	0	0.0294105	0.000171065	0	0	0	0	0	0	0.00576143	0	0	0	0.0014582	0	0	0	0	0	0.00018873	0	0	0	0.00846392	0	1.07481	0
CCGCGGTAATACGGAGGGTGCGAGCGTTAATCGGAATTACTGGGCGTAAAGCGCATGCAGGTGGTTTGTTAAGTCAGATGTGAAAGCCCGGGGCTCAACCTCGGAATTGCATTTGAAACTGGCGGACTAGAGTACTGTAGAGGGGGGTAGAATTTCAGGTGTAGCGGTGAAATGCGTAGAGATCTGAAGGAATACCGGTGGCGAAGGCGGCCCCCTGGACAGATACTGACACTCAGATGCGAAAGCGTGGGGAGCAAACAGGATTAGATACC	0	0	0.00172271	0.173927	0.00054598	0	0	0	0	0.0446846	0	0.00437824	0	0	0.000901543	0	0	0	0	0.0135953	0.0901725	0.000586618	0	0	0	0.0204625	0	0	0	0	0.0076367	0	0.0324527	0.0310823	0	0	0	0.00553815	0.000848416	0	0	0	0	0.000906742	2.41756	0.0205552	0	0	0
CCGCGGTAATACGGAGGGTGCGAGCGTTAATCGGAATTACTGGGCGTAAAGCGCGCGTAGGCGGCGTGATAAGCCGGTTGTGAAAGCCCCGGGCTCAACCTGGGAACGGCATCCGGAACTGTCAGGCTAGAGTGCAGGAGAGGAAGGTAGAATTCCCGGTGTAGCGGTGAAATGCGTAGAGATCGGGAGGAATACCAGTGGCGAAGGCGGCCTTCTGGACTGACACTGACGCTGAGGTGCGAAAGCGTGGGTAGCAAACAGGATTAGAAACC	0	0.00154142	0	0	0	0	0.383734	0	0	0	0	0.0173378	0	0	0	0	0	0	0	0	0	0.188891	0	0	0	0	0.00223632	0	0.00963972	0	0	0.00318395	0.000477246	0.00198398	0	0	0	0	0	0	0	0.225343	0.00138432	0.0362697	0	0	0.506538	0.00168466	0.00036876
CCGCGGTAATACGTAGGGGGCGAGCGTTGTCCGGAATGATTGGGCGTAAAGCGCGCGCAGGCGGTCCTTTAAGTCTGATGTAAAAGCCCGCGGCTTAACCGCGGAAGGTCATTGGAAACTGGGGGACTTGAGGCTAGGAGAGGGAAGTGGAATTCCTGGTGTAGCGGTGAAATGCGTAGAGATCAGGAGGAATACCGATGGCGAAAGCAACTTCCTGGCTTAGAACTGACGCTGAGGCGCGAAAGCGTGGGGAGCAAACAGGATTAGATACC	0	0	0	0	0	0	0	0	0	1.17718	0	0	0	0	0	0	0	0	0	0	0	0	0	0	0	0	0	0	0	0	0	0	0	0	0	0	0	0	0	0	0	0	0	0	0	0	0	0	0
CCGCGGTAATACGTAGGTGGCAAGCGTTGTCCGGAATTATTGGGCGTAAAGCGCGCGCAGGCGGTTCCTTAAGTCTGATGTGAAAGCCCACGGCTCAACCGTGGAGGGTCATTGGAAACTGGGGGACTTGAGTGCAGAAGAGGAGAGCGGAATTCCACGTGTAGCGGTGAAATGCGTAGAGATGTGGAGGAACACCAGTGGCGAAGGCGGCTCTCTGGTCTGTAACTGACGCTGAGGCGCGAAAGCGTGGGGAGCAAACAGGATTAGAAACC	0	0	0	0	0.000181993	0	0	0	0.000321228	1.683	0	0	0	0	0	0	0	0	0	0	0	0	0	0	0	0.120368	0	0	0	0	0	0	0	0.000220442	0	0	0	0	0	0	0	0	0.00046144	0	0.00032661	0	0.129746	0	0
CCGCGGTAATACGGAGGGTGCAAGCGTTAATCGGAATTACTGGGCGTAAAGCGCATGCAGGTGGTTTGTTAAGTCAGATGTGAAAGCCCGGGGCTCAACCTCGGAATCGCATTTGAAACTGGCAAGCTAGAGTACTGTAGAGGGGGGTAGAATTTCAGGTGTAGCGGTGAAATGCGTAGAGATCTGAAGGAATACCGGTGGCGAAGGCGGCCCCCTGGACAGATACTGACACTCAGATGCGAAAGCGTGGGGAGCAAACAGGATTAGAAACC	0	0	0	0	0	0	0	0	0	0	0	0	0	0	0.00270463	0	0	0	0	0.00169941	0	0	0	0	1.83998	0	0	0	0	0	0	0	0	0	0	0	0	0	0	0	0	0	0	0	0	0	0	0	0
CCGCGGTAATACGTAGGTGGCAAGCGTTATCCGGAATTATTGGGCGTAAAGCGCGCGTAGGCGGTAAAATAAGTCTGATGTGAAAGCCCCCGGCTCAACCGGGGAGGGTCATTGGAAACTGTTTTACTTGAGTACAGAAGAGGAGAGTGGAATTCCATGTGTAGCGGTGAAATGCGCAGAGATATGGAGGAACACCAGTGGCGAAGGCGGCTCTCTGGTCTGTAACTGACGCTGAGGTGCGAAAGCGTGGGGATCAAACAGGATTAGATACC	0.00408582	0	0	0	0	0	0	1.65548	0	0	0	0	0.00943541	0	0	0	0	0	0	0	0	0	0.0657789	0	0	0	0	0.000175581	0	0	0	0	0	0	0	0.0337816	0	0	0	0	0	0	0.735996	0	0	0	0	0.0555937	0
CCGCGGTAATACGTAGGGCGCAAGCGTTGTCCGGAATTATTGGGCGTAAAGAGCTCGTAGGCGGTCTGTCGCGTCTGCTGTGAAATCCCGAGGCTCAACCTCGGGCTTGCAGTGGGTACGGGCAGACTAGAGTGCGGTAGGGGAGAATGGAATTCCTGGTGTAGCGGTGGAATGCGCAGATATCAGGAGGAACACCGATGGCGAAGGCAGTTCTCTGGGCCGTAACTGACGCTGAGGAGCGAAAGCGTGGGGAGCGAACAGGATTAGAAACC	0	0	0	0	0	0	0	0	0	0	0	0	0	0	0	0	0	0	0	0	0	0	0	0	0	0	0	0	0	1.99208	0	0	0.00477246	0	0	0	0	0	0	0	0	0	0	0	0.00489914	0	0	0	0
CCGCGGTAATACGTAGGTGGCAAGCGTTGTCCGGATTTATTGGGCGTAAAGCGCGCGCAGGCGGTCCTTTAAGTCTGATGTGAAATCTTGCGGCTCAACCGCAAGCGGTCATTGGAAACTGGGGGACTTGAGTGCAGAAGAGGAAAGCGGAATTCCACGTGTAGCGGTGAAATGCGTAGAGATGTGGAGGAACACCAGTGGCGAAGGCGGCTTTCTGGTCTGTAACTGACGCTGAGGCGCGAAAGCGTGGGGAGCAAACAGGATTAGATACC	0	0	0.0287119	0	0	0	0	0	0	1.94524	0	0	0	0	0	0	0	0	0	0	0.000630577	0	0	0	0	0.0188576	0	0	0	0	0	0	0	0	0	0	0	0	0	0	0	0	0	0	0	0	0	0	0
CCGCGGTAATACGTAGGGTGCGAGCGTTAATCGGAATTACTGGGCGTAAAGCGTGCGCAGGCGGTTTTGTAAGACAGGCGTGAAATCCCCGGGCTCAACCTGGGAATTGCGCTTGTGACTGCAAGGCTAGAGTGCGTCAGAGGGGGGTAGAATTCCACGTGTAGCAGTGAAATGCGTAGAGATGTGGAGGAATACCGATGGCGAAGGCAGCCCCCTGGGACGTGACTGACGCTCATGCACGAAAGCGTGGGGAGCAAACAGGATTAGATACC	0	0	0	0	0	0	0	0	0	0	0	0	0	0	0	0.992752	0	0	0	0	0	0	0	0	0	0	0	0	0	0	0	0	0	0	0	0	0	0.727344	0	0	0	0	0	0	0	0	0	0	0
CCGCGGTAATACAGAGGATGCAAGCGTTATCCGGAATGATTGGGCGTAAAGCGTCTGTAGGTGGCTTTTTAAGTCCGCCGTCAAATCCCAGGGCTCAACCCTGGACAGGCGGTGGAAACTACCAAGCTTGAGTACGGTAGGGGCAGAGGGAATTTCCGGTGGAGCGGTGAAATGCGTAGAGATCGGAAAGAACACCAACGGCGAAAGCACTCTGCTGGGCCGACACTGACACTGAGAGACGAAAGCTAGGGGAGCGAATGGGATTAGAAACC	0.000645129	0	0	0.0469677	0.000181993	0	5.10287	0.0812251	0.0401535	0	0	0	0.0351515	0.00338467	0	0	0	0	0.000906747	0	0	0	0.0408649	0	0	0	0	0.00719883	0.00819376	0	0	0	0.0102608	0.00507017	0.0360146	0	0	0	0	0	0	0	0	0	0	0.000604566	0	0	0.00036876
CCGCGGTAATACAGAGGGTGCAAGCGTTAATCGGAATTACTGGGCGTAAAGCGAGCGTAGGTGGCTTGATAAGTCAGATGTGAAATCCCCGGGCTTAACCTGGGAACTGCATCTGAAACTGTTAGGCTAGAGTAGGTGAGAGGGAAGTAGAATTTCAGGTGTAGCGGTGAAATGCGTAGAGATCTGAAGGAATACCGATGGCGAAGGCAGCTTCCTGGCATCATACTGACACTGAGGCTCGAAAGCGTGGGTAGCAAACAGGATTAGAAACC	0	0.00102761	0.901361	0.00256854	0.00109196	0.000189428	0	0	0.0256983	1.04972	0	0.00017513	0	0.00112822	0	0	0	0	0	0	0	0.000195539	0.000151914	0.058821	0	0.000200613	0.000298176	0.000175581	0.00289191	0	0	0.00257748	0.000238623	0.000220442	0	0	0.0333449	0	0	0.000521476	0.117425	0.00018873	0	0	0.0179635	0	0.000632909	0	0
CCGCGGTAATACGTAGGGTGCAAGCGTTGTCCGGAATTATTGGGCGTAAAGAGCTCGTAGGCGGTTTGTCGCGTCTGCTGTGAAATCCCGAGGCTCAACCTCGGGTCTGCAGTGGGTACGGGCAGACTAGAGTGCGGTAGGGGAGATTGGAATTCCTGGTGTAGCGGTGGAATGCGCAGATATCAGGAGGAACACCGATGGCGAAGGCAGATCTCTGGGCCGTAACTGACGCTGAGGAGCGAAAGCATGGGGAGCGAACAGGATTAGATACC	0	0	0	0	0	0	0	0	0	0	0	0	0	0.00188037	0	0	0	0	0	0	0	0	0.000151914	0	0	0	0	0	0	0	0	0	0	0	0	0	0	1.02524	0	0	0	0	0.00092288	0	0	0	0	0	0
CCGCGGTAATACGGAGGGTGCGAGCGTTAATCGGAATTACTGGGCGTAAAGCGCATGCAGGTGGCTCATTAAGTCAGATGTGAAAGCCCGGGGCTCAACCTCGGAACCGCATTTGAAACTGGTGAACTAGAGTGCTGTAGAGGGGGGTAGAATTTCAGGTGTAGCGGTGAAATGCGTAGAGATCTGAAGGAATACCAGTGGCGAAGGCGGCCCCCTGGACAGACACTGACACTCAGATGCGAAAGCGTGGGGAGCAAACAGGATTAGATACC	0.149025	0.0935127	0.0869013	0	0.000181993	0.0962294	0	0.108035	0.00321228	0.00476147	0.00567076	0.0264446	0.139866	0	0.00180309	0.00031819	0	0.100678	0.0967197	0.0212426	0	0.000782157	0.149939	0.0086785	0.0114614	0	0.147597	0.149068	0.000481986	0.000187649	0.00117488	0.0154649	0.000954492	0	0	0.17547	0.00388484	0.0169059	0.0279977	0	0.000879589	0.00018873	0.00184576	0.0492663	0.00261288	0.0719433	0.0116033	0.00572784	0.00147504
CCGCGGTAATACGTAGGTCCCGAGCGTTGTCCGGATTTATTGGGCGTAAAGCGAGCGCAGGTGGTTTATTAAGTCTGGTGTAAAAGGCAGTGGCTCAACCATTGTATGCATTGGAAACTGGTAGACTTGAGTGCAGGAGAGGAGAGTGGAATTCCATGTGTAGCGGTGAAATGCGTAGATATATGGAGGAACACCGGTGGCGAAAGCGGCTCTCTGGCCTGTAACTGACACTGAGGCTCGAAAGCGTGGGGAGCAAACAGGATTAGAAACC	0	0	0	0.0198145	0	0	0	0.0653375	0	0	0.00037805	0	0	0	0	0	0	0	0.000604498	0	0	0	0.00516509	0	0	0.2291	0	0	0	0	0	0	0	0.00132265	0	0	0	0	2.41629	0	0	0	0	0	0	0	0	0	0
CCGCGGTAATACGTAGGGTGCAAGCGTTATCCGGAATTATTGGGCGTAAAGAGCTCGTAGGCGGTTTGTCGCGTCTGCCGTGAAAGTCCGGGGCTCAACTCCGGATCTGCGGTGGGTACGGGCAGACTAGAGTGATGTAGGGGAGACTGGAATTCCTGGTGTAGCGGTGGAATGCGCAGATATCAGGAGGAACACCGATGGCGAAGGCAGGTCTCTGGGCATTAACTGACGCTGAGGAGCGAAAGCATGGGGAGCGAACAGGATTAGATACC	0	0	0	0	0	0	0	0.00615642	0.0530027	0	0	0	0.022016	0	0	0	0.557054	0	0	0	0.00378346	0	0	0.0192856	0	0	0	0	0	0	0	0.00379042	0	0	0	0.00243033	0	0	0	0	0	0	0	0	0	0.013905	0	0.879392	0
CCGCGGTAATACGGAGGGGGCTAGCGTTGTTCGGAATTACTGGGCGTAAAGCGCACGTAGGCGGCTTTGTAAGTCAGAGGTGAAAGCCTGGAGCTCAACTCCAGAACTGCCTTTGAGACTGCATCGCTTGAATCCAGGAGAGGTCAGTGGAATTCCGAGTGTAGAGGTGAAATTCGTAGATATTCGGAAGAACACCAGTGGCGAAGGCGGCTGACTGGACTGGTATTGACGCTGAGGTGCGAAAGCGTGGGGAGCAAACAGGATTAGATACC	0	0.00102761	0	0	0.00636976	0.001326	0	0.0806293	0.0468993	0.113176	0	0.00210155	0	0	0.00428233	0.229415	0.413796	0	0.00695173	0	0	0.0688299	0	0	0	0.168113	0.00208723	0	0	0	0	0.00833892	0	0	0	0	0	0.366004	0	0	0.00439794	0	0	0	0	0	0	0	0
CCGCGGTAATACGTAGGGTGCGAGCGTTGTCCGGAATTACTGGGCGTAAAGAGCTCGTAGGTGGTTTGTCGCGTCGTTTGTGTAAGCCCGCAGCTTAACTGCGGGACTGCAGGCGATACGGGCATAACTTGAGTGCTGTAGGGGAGACTGGAATTCCTGGTGTAGCGGTGGAATGCGCAGATATCAGGAGGAACACCGATGGCGAAGGCAGGTCTCTGGGCAGTAACTGACGCTGAGGAGCGAAAGCATGGGGAGCGAACAGGATTAGATACC	0	0	0	0.0319233	0	0	0.510226	0	0	0	0	0.00017513	0	0	0	0	0.778291	0	0	0	0	0.0215093	0.000455743	0	0	0	0	0	0	0	0	0.00348718	0	0	0	0	0.0793155	0	0.0166855	0.000260738	0	0	0	0	0	0	0.663077	0	0
CCGCGGTAATACGGAGGGTGCGAGCGTTAATCGGAATTACTGGGCGTAAAGCGCATGCAGGTGGTTCGTTAAGTCAGATGTGAAAGCCCGGGGCTCAACCTCGGAATTGCATTTGAAACTGGCAGACTAGAGTACTGTAGAGGGGGGTAGAATTTCAGGTGTAGCGGTGAAATGCGTAGAGATCTGAAGGAATACCGGTGGCGAAGGCGGCCCCCTGGACAGATACTGACACTCAGATGCGAAAGCGTGGGGAGCAAACAGGATTAGATACC	0	0	0.00229695	0.0851289	0.000363986	0	0	0	0	0.0377255	0	0.00315233	0	0	0.000450771	0	0	0	0	0.00934675	0.069994	0	0	0	0	0.0140429	0.000149088	0	0	0	0.00352463	0	0.0317369	0.0368138	0	0	0	0.00796717	0.00113122	0	0.000879589	0	0	0.000302247	2.48942	0.0229735	0.0021097	0	0
CCGCGGTAATACGGAGGGTGCGAGCGTTAATCGGAATTACTGGGCGTAAAGCGCATGCAGGTGGTTCATTAAGTCAGATGTGAAGGCCCGGGGCTCAACCTCGGAACCGCATTTGAAACTGGTGAACTAGAGTGCTGTAGAGGGGGGTAGAATTTCAGGTGTAGCGGTGAAATGCGTAGAGATCTGAAGGAATACCAGTGGCGAAGGCGGCCCCCTGGACAGACACTGACACTCAGATGCGAAAGCGTGGGGAGCAAACAGGATTAGAAACC	0.146444	0.106872	0.102406	0	0	0.0765289	0.00121627	0.0931407	0.00353351	0.0043952	0.00415855	0.0295969	0.147081	0.000376074	0.00338078	0	0	0.0821725	0.0912792	0.0267657	0	0.000782157	0.145078	0.00482139	0.0200146	0	0.132987	0.128877	0.000963972	0.00131355	0.000293719	0.0128874	0.000715869	0	0	0.136827	0.000323737	0.0115621	0.0387443	0	0.000879589	0	0.00092288	0.048964	0.00130644	0.0743616	0.0145569	0.0104449	0.0036876
CCGCGGTAATACGTAGGTGGCAAGCGTTGTCCGGAATTATTGGGCGTAAAGCGCGCGCAGGCGGTTCCTTAAGTCTGATGTGAAAGCCCACGGCTCAACCGTGGAGGGTCATTGGAAACTGGGGGACTTGAGTGCAGAAGAGGAGAGCGGAATTCCACGTGTAGCGGTGAAATGCGTAGAGATGTGGAGGAACACCAGTGGCGAAGGCGGCTCTCTGGTCTGTAACTGACGCTGAGGCGCGAAAGCGTGGGGAGCAAACAGGATTAGATACC	0	0	0	0	0.000181993	0	0	0	0	1.25666	0	0	0	0	0	0	0	0	0	0	0	0	0	0	0	0.124982	0	0	0	0	0	0	0	0	0	0	0	0	0	0	0	0	0	0	0	0	0.125527	0	0
CCGCGGTAATACGTAGGTGACAAGCGTTGTCCGGATTTATTGGGCGTAAAGCGAGCGCAGGCGGTCCGGTAAGTCTGATGTGAAAGCCCACGGCTCAACCGTGGAACGGCATTGGAAACTGGCGGACTTGAATGTAGCAGAGGAAAGTGGAATTCCATGTGTAGCGGTGGAATGCGTAGATATATGGAGGAACACCAGTGGCGAAAGCGACTTTCTGGGCTATGATTGACGCTGAGGCTCGAAAGCGTGGGGAGCGAACAGGATTAGAAACC	0	0	0	0	0	0	0	0	0	0	0	0	0	0	0	0	0.124412	0	0	0	0	0.0105591	0	0	0	0	0	0	0	0	0	0.0027291	0	0	0	0	0	0	0	0	0	0.543731	0	0	0	0	0	0	0
CCGCGGTAATACGGAGGGTGCAAGCGTTAATCGGAATTACTGGGCGTAAAGCGCATGCAGGTGGTTTGTTAAGTCAGATGTGAAAGCCCGGGGCTCAACCTCGGAATCGCATTTGAAACTGGCAAGCTAGAGTACTGTAGAGGGGGGTAGAATTTCAGGTGTAGCGGTGAAATGCGTAGAGATCTGAAGGAATACCGGTGGCGAAGGCGGCCCCCTGGACAGATACTGACACTCAGATGCGAAAGCGTGGGGAGCAAACAGGATTAGATACC	0	0	0	0	0	0	0	0	0	0	0	0	0	0	0.00225386	0	0	0	0	0.000849704	0	0	0	0	1.70124	0	0	0	0	0	0	0	0	0	0	0	0	0	0	0	0	0	0	0	0	0	0	0	0
CCGCGGTAATACGGAGGGTGCAAGCGTTAATCGGAATTACTGGGCGTAAAGCGCACGCAGGCGGTTTGTTAAGTCAGATGTGAAATCCCCGAGCTTAACTTGGGAACTGCATTTGAAACTGGCAAGCTAGAGTCTTGTAGAGGGGGGTAGAATTCCAGGTGTAGCGGTGAAATGCGTAGAGATCTGGAGGAATACCGGTGGCGAAGGCGGCCCCCTGGACAAAGACTGACGCTCAGGTGCGAAAGCGTGGGGAGCAAACAGGATTAGAAACC	0	0.00565187	0	0.0146774	0	0.00151542	0	0	0	0	0	0	0.00203509	0	0	0	0	0	0	0	0.00504461	0	0	0	0	0.205026	0	0	0	0	1.24185	0	0	0.00132265	0	0	0.0249277	0	0	0	0	0	0	0.145381	0	0	0	0.000336932	0
CCGCGGTAATACGTAGGGTGCGAGCGTTGTCCGGAATTACTGGGCGTAAAGAGCTCGTAGGTGGTTTGTCGCGTCGTTTGTGTAAGCCCGCAGCTTAACTGCGGGACTGCAGGCGATACGGGCATAACTTGAGTGCTGTAGGGGAGACTGGAATTCCTGGTGTAGCGGTGGAATGCGCAGATATCAGGAGGAACACCGATGGCGAAGGCAGGTCTCTGGGCAGTAACTGACGCTGAGGAGCGAAAGCATGGGGAGCGAACAGGATTAGAAACC	0	0	0	0.0267862	0	0	0.469481	0	0	0	0	0	0	0	0	0	0.752071	0	0	0	0	0.0209227	0.000455743	0	0	0	0	0	0	0	0	0.00227425	0	0	0	0	0.0883801	0	0.0158371	0	0	0	0	0	0	0	0.615187	0	0
CCGCGGTAATACGTAGGGGGCTAGCGTTGTCCGGAATTACTGGGCGTAAAGGGTTCGCAGGCGGAAATGCAAGTCAGATGTGAAAGGCAAAGGCTCAACCTTTGTAAGCATCTGAAACTGTATTTCTTGAGATGTGGAGAGGCAAGTGGAATTCCTAGTGTAGCGGTGAAATGCGTAGATATTAGGAGGAATACCAGTGGCGAAGGCGACTTGCTGGACACAAACTGACGCTGAGGAACGAAAGCGTGGGTAGCAAACAGGATTAGAAACC	0	0	0	0.0157782	0	0	0	0.110021	0	0	0	0	0	0	0.000225386	0	0	0	0	0	0	0	0.00896294	0	0.180816	0.0272833	0	0.000351162	0	0	0	0	0.0157491	0.000881768	0.0869713	0	0	0	1.73077	0	0	0	0	0	0	0	0	0	0
GTGTCAGCCGCCGCGGTAATCCATTAGAAACCCCCGTAGTCC	0	0	0.00248836	0	0.0336687	0	0.669557	0	0.00128491	0.0106217	0	0.00402798	0	0.00639326	0	0	0.382249	0	0	0	0	0	0	0.000482139	0	0	0	0	0	0	0	0.00758083	0.0131243	0.000440884	0	0	0.0145682	0	0	0	0	0	1.57951	0.00392921	0	0	0.123628	0	0
CCGCGGTAATACGTAGGGTGCGAGCGTTATCCGGATTTATTGGGCGTAAAGGGCTCGTAGGCGGTTCGTCGCGTCCGGTGTGAAAGTCCATCGCCTAACGGTGGATCTGCGCCGGGTACGGGCGGGCTGGAGTGCGGTAGGGGAGACTGGAATTCCCGGTGTAACGGTGGAATGTGTAGATATCGGGAAGAACACCAATGGCGAAGGCAGGTCTCTGGGCCGTTACTGACGCTGAGGAGCGAAAGCGTGGGGAGCGAACAGGATTAGAAACC	0	0	0	0	0	0	0	0	0	0	0	0.00017513	0	0	0	0	0	0	0	0	0	0	0.000607657	0	0	0	0	0	0	1.77948	0	0.000151617	0.00477246	0	0	0	0	0	0.0350679	0	0	0	0	0	0	0	0	0	0
CCGCGGTAATACGTAGGTCCCGAGCGTTGTCCGGATTTATTGGGCGTAAAGCGAGCGCAGGTGGTTTATTAAGTCTGGTGTAAAAGGCAGTGGCTCAACCATTGTATGCATTGGAAACTGGTAGACTTGAGTGCAGGAGAGGAGAGTGGAATTCCATGTGTAGCGGTGAAATGCGTAGATATATGGAGGAACACCGGTGGCGAAAGCGGCTCTCTGGCCTGTAACTGACACTGAGGCTCGAAAGCGTGGGGAGCAAACAGGATTAGATACC	0	0	0	0.0128427	0	0	0	0.055805	0	0	0	0	0	0	0	0	0	0	0.00181349	0	0	0	0.00562083	0	0	0.1964	0	0.000175581	0	0	0	0	0.000238623	0.00220442	0	0	0	0	2.1875	0	0	0	0	0	0	0	0	0	0
CCGCGGTAATACGGAGGGTGCGAGCGTTAATCGGAATTACTGGGCGTAAAGCGCATGCAGGTGGTTCATTAAGTCAGATGTGAAGGCCCGGGGCTCAACCTCGGAACCGCATTTGAAACTGGTGAACTAGAGTGCTGTAGAGGGGGGTAGAATTTCAGGTGTAGCGGTGAAATGCGTAGAGATCTGAAGGAATACCAGTGGCGAAGGCGGCCCCCTGGACAGACACTGACACTCAGATGCGAAAGCGTGGGGAGCAAACAGGATTAGATACC	0.1258	0.103275	0.0865184	0	0	0.0818329	0.00121627	0.083211	0.0022486	0.00183133	0.00491466	0.0278456	0.115445	0.000376074	0.00405694	0.00031819	0	0.0751229	0.0828162	0.014445	0	0.000391079	0.131862	0.00385711	0.0162512	0	0.14387	0.121327	0.00192794	0.000562948	0.0014686	0.0163746	0.000477246	0.000220442	0	0.127592	0.000323737	0.00981322	0.0277149	0	0.000879589	0	0.00092288	0.0531955	0.000979829	0.064084	0.0187763	0.010108	0.00331884
CCGCGGTAAGACAGAGGATGCAAGCGTTATCCGGAATGATTGGGCGTAAAGCGTCTGTAGGTGGCTTTTTAAGTCCGCCGTCAAATCCCAGGGCTCAACCCTGGACAGGCGGTGGAAACTACCAAGCTGGAGTACGGTAGGGGCAGAGGGAATTTCCGGTGGAGCGGTGAAATGCGTAGAGATCGGAAAGAACACCAACGGCGAAAGCACTCTGCTGGGCCGACACTGACACTGAGAGACGAAAGCTAGGGGAGCGAATGGGATTAGATACC	0	0.0256903	0	0	0	0	0	0	0.00803071	0	0	0	0	0.071078	0	0	0.000136566	0	0.0199484	0	0	0	0	0	0	0.0557703	0	0	0.0737438	0	0.00293719	0	0.00453384	0.0132265	0.00708797	0	0.0301075	0	0	0	0	1.53928	0	0.000604494	0	0	0	0.000336932	0.0243382
CCGCGGTAATACGTAGGGCGCAAGCGTTGTCCGGAATTATTGGGCGTAAAGAGCTCGTAGGCGGTCTGTCGCGTCTGCTGTGAAATCCCGAGGCTCAACCTCGGGCTTGCAGTGGGTACGGGCAGACTAGAGTGCGGTAGGGGAGAATGGAATTCCTGGTGTAGCGGTGGAATGCGCAGATATCAGGAGGAACACCGATGGCGAAGGCAGTTCTCTGGGCCGTAACTGACGCTGAGGAGCGAAAGCGTGGGGAGCGAACAGGATTAGATACC	0	0	0	0	0	0	0	0	0	0.0010988	0	0	0	0	0	0	0	0	0	0	0	0	0	0	0	0	0	0	0	1.73369	0	0	0.0031021	0	0	0	0	0	0	0	0	0	0	0	0.00489914	0	0	0	0
CCGCGGTAATACGAAGGGGGCTAGCGTTGTTCGGATTTACTGGGCGTAAAGCGCACGTAGGCGGATTTTTAAGTCAGGGGTGAAATCCCGGGGCTCAACCCCGGAACTGCCTTTGATACTGGAAGTCTTGAGTATGGTAGAGGTGAGTGGAATTCCGAGTGTAGAGGTGAAATTCGTAGATATTCGGAGGAACACCAGTGGCGAAGGCGGCTCACTGGACCATTACTGACGCTGAGGTGCGAAAGCGTGGGGAGCAAACAGGATTAGATACC	0	0	0	0	0	0	0	0	0	0	0	0	0	0	0	0	0.101059	0.00418573	0	0	0	0.174812	0	0	0	0	0	0	0	0	0	0.00045485	0	0	0	0	0	0	0	0	0	1.42434	0	0	0	0	0	0	0
CCGCGGTAAGACAGAGGATGCAAGCGTTATCCGGAATGATTGGGCGTAAAGCGTCTGTAGGTGGCTTTTTAAGTCCGCCGTCAAATCCCAGGGCTCAACCCTGGACAGGCGGTGGAAACTACCAAGCTGGAGTACGGTAGGGGCAGAGGGAATTTCCGGTGGAGCGGTGAAATGCGTAGAGATCGGAAAGAACACCAACGGCGAAAGCACTCTGCTGGGCCGACACTGACACTGAGAGACGAAAGCTAGGGGAGCGAATGGGATTAGAAACC	0	0.0282593	0	0	0	0	0	0	0.00546088	0	0	0	0	0.0902578	0	0	0	0	0.0196462	0	0	0	0.000151914	0	0	0.0627918	0	0	0.0886854	0	0.00469951	0	0.0031021	0.0145492	0.00670484	0.000243033	0.0339924	0	0.000282805	0	0	1.49002	0	0	0	0	0	0	0.0302383
CCGCGGTAATACGGAGGGTGCGAGCGTTAATCGGAATTACTGGGCGTAAAGCGCATGCAGGTGGTTCATTAAGTCAGATGTGAAAGCCCGGGGCTCAACCTCGGAACCGCATTTGAAACTGGTGAACTAGAGTGCTGTAGAGGGGGGTAGAATTTCAGGTGTAGCGGTGAAATGCGTAGAGATCTGAAGGAATACCAGTGGCGAAGGCGGCCCCCTGGACAGATACTGACACTCAGATGCGAAAGCGTGGGGAGCAAACAGGATTAGAAACC	0.0286007	0.021066	0.102406	0.00073387	0.000363986	0.0267094	0.00486509	0.0657347	0	0.0351616	0.00340245	0.104027	0.0286762	0	0.00293001	0	0	0.0253347	0.0129967	0.267657	0.00126115	0.00273755	0.0223314	0.0168749	0.0083822	0	0.0822967	0.0230011	0.000481986	0	0.00411207	0.00697437	0.0355548	0.000661326	0	0.0201717	0.000323737	0.00340062	0.0384615	0	0.0197907	0	0	0.0238775	0.0555236	1.58154	0.0620251	0.00134773	0.0018438
CCGCGGTAATACGGAGGGTGCAAGCGTTAATCGGAATTACTGGGCGTAAAGCGCACGCAGGCGGTTTGTTAAGTCAGATGTGAAATCCCCGAGCTTAACTTGGGAACTGCATTTGAAACTGGCAAGCTAGAGTCTTGTAGAGGGGGGTAGAATTCCAGGTGTAGCGGTGAAATGCGTAGAGATCTGGAGGAATACCGGTGGCGAAGGCGGCCCCCTGGACAAAGACTGACGCTCAGGTGCGAAAGCGTGGGGAGCAAACAGGATTAGATACC	0	0.00308284	0	0.0146774	0	0.00170485	0	0	0	0	0	0	0.00129506	0	0	0	0	0.000220302	0	0	0.00567519	0	0.000303829	0	0	0.17674	0	0	0	0	1.08647	0	0	0.0026453	0	0	0.0226616	0	0	0	0	0	0	0.113947	0	0	0.00021097	0	0
CCGCGGTAATACAGAGGGTGCAAGCGTTAATCGGAATTACTGGGCGTAAAGCGAGCGTAGGTGGCTTGATAAGTCAGATGTGAAATCCCCGGGCTTAACCTGGGAACTGCATCTGAAACTGTTAGGCTAGAGTAGGTGAGAGGGAAGTAGAATTTCAGGTGTAGCGGTGAAATGCGTAGAGATCTGAAGGAATACCGATGGCGAAGGCAGCTTCCTGGCATCATACTGACACTGAGGCTCGAAAGCGTGGGTAGCAAACAGGATTAGATACC	0	0.000513806	0.830347	0.00073387	0.00054598	0.000189428	0.000608136	0	0.0244134	0.764399	0	0	0	0.0015043	0	0	0	0	0	0	0	0	0.000151914	0.0602674	0	0	0	0	0.0033739	0	0.000293719	0.00257748	0	0	0.000383134	0	0.035611	0	0	0.000260738	0.102472	0.00018873	0	0	0.0166571	0	0.00021097	0	0
CCGCGGTAATACGTATGGAGCGAGCGTTGTCCGGAATTATTGGGCGTAAAGGGTACGCAGGCGGTTTAATAAGTCGAATGTTAAAGATCGGGGCTCAACCCCGTAAAGCATTGGAAACTGATAAACTTGAGTAGTGGAGAGGAAAGTGGAATTCCTAGTGTAGTGGTGAAATACGTAGATATTAGGAGGAATACCAGTAGCGAAGGCGACTTTCTGGACACAAACTGACGCTGAGGTACGAAAGCGTGGGGAGCAAACAGGATTAGATACC	0	0	0.000191412	0	0	0	0	0	0	0	0	0.00017513	0	0	0	0	0	0	0	0	0	0	0	0	0	0	0	0	0.000481986	0	0	0.000303233	0	0.000220442	0	0	0	9.71606e-05	0	0	0	0	0	0	0	0	0.460969	0.554927	0
CCGCGGTAATACGTAGGGTGCGAGCGTTGTCCGGAATTACTGGGCGTAAAGAGCTCGTAGGTGGTCTGTCGCGTCATTTGTGAAAGCCCGGGGCTTAACTCCGGGTTGGCAGGTGATACGGGCATGACTGGAGTACTGTAGGGGAGACTGGAATTCCTGGTGTAGCGGTGAAATGCGCAGATATCAGGAGGAACACCGGTGGCGAAGGCGGGTCTCTGGGCAGTAACTGACGCTGAGGAGCGAAAGCATGGGTAGCGAACAGGATTAGAAACC	0	0	0	0.000366935	0.000181993	0	0	0	0	0	0	0	0.00166507	0	0	0	0	0.00704965	0	0	0	0	0.00121531	0	0	0	0	0	0	0	0	0	0	0	0	0.000972131	0	0.000194321	0	0	0	0.873442	0	0	0	0	0	0.508767	0.0140129
CCGCGGTAATACGTAGGGGGCTAGCGTTGTCCGGAATTACTGGGCGTAAAGGGTTCGCAGGCGGAAATGCAAGTCAGATGTGAAAGGCAAAGGCTCAACCTTTGTAAGCATCTGAAACTGTATTTCTTGAGATGTGGAGAGGCAAGTGGAATTCCTAGTGTAGCGGTGAAATGCGTAGATATTAGGAGGAATACCAGTGGCGAAGGCGACTTGCTGGACACAAACTGACGCTGAGGAACGAAAGCGTGGGTAGCAAACAGGATTAGATACC	0	0	0	0.0183467	0	0	0	0.0943323	0	0	0	0	0	0	0	0	0	0	0	0	0	0	0.00759571	0	0.170381	0.0220674	0	0	0	0	0	0	0.016465	0.00242486	0.0940593	0	0	0	1.57692	0	0	0	0	0	0	0	0	0	0
CCGCGGTAATACGAAAGGTGCGAGCGTTAATCGGAATTACTGGGCGTAAAGCGCGCGTAGGTGGTGTGTTAAGTCGGATGTGAAAGCCCTGGGCTCAACCTGGGAATTGCATCCGATACTGGCACGCTAGAGTGCAGTAGAGGGAGGTGGAATTTCCGGTGTAGCGGTGAAATGCGTAGAGATCGGAAGGAACACCAGTGGCGAAGGCGGCCTCCTGGACTGACACTGACACTGAGGTGCGAAAGCGTGGGGAGCAAACAGGATTAGAAACC	0	0	0	0	0	0	0	0	0	0	0	0.140104	0	0.00188037	0	0	0.0827592	0	0	0	0	0	0	0	0	0	0	0	0	0.000187649	0	0.000151617	0.00190898	0	0.030076	0	0	0	0	0	0	0	0	0.926388	0.0349472	0	0	0	0
CCGCGGTAATACAGAGGGTGCAAGCGTTAATCGGAATTACTGGGCGTAAAGCGCGCGTAGGTGGTTTGTTAAGTTGAATGTGAAATCCCCGGGCTCAACCTGGGAACTGCATCCAAAACTGGCAAGCTAGAGTATGGTAGAGGGTAGTGGAATTTCCTGTGTAGCGGTGAAATGCGTAGATATAGGAAGGAACACCAGTGGCGAAGGCGACTACCTGGACTGATACTGACACTGAGGTGCGAAAGCGTGGGGAGCAAACAGGATTAGATACC	0	0	0	0	0	0	0	0	0	0.493728	0	0.00630466	0.00111005	0.000752148	0	0.00031819	0.523868	0.0881207	0.00241799	0	0	0	0	0	0	0	0	0	0	0	0	0	0	0.0158718	0	0	0	0	0	0	0	0	0.0092288	0	0	0.00665022	0	0.00404318	0
CCGCGGTAATACGTAGGGTGCGAGCGTTGTCCGGAATTACTGGGCGTAAAGAGCTCGTAGGTGGTCTGTCGCGTCATTTGTGAAAGCCCGGGGCTTAACTCCGGGTTGGCAGGTGATACGGGCATGACTGGAGTACTGTAGGGGAGACTGGAATTCCTGGTGTAGCGGTGAAATGCGCAGATATCAGGAGGAACACCGGTGGCGAAGGCGGGTCTCTGGGCAGTAACTGACGCTGAGGAGCGAAAGCATGGGTAGCGAACAGGATTAGATACC	0	0	0	0.000366935	0.000363986	0	0	0	0	0	0	0	0.00314514	0	0	0	0	0.00528724	0	0	0	0	0.00121531	0	0	0	0	0	0	0	0	0	0	0	0	0.00194426	0	0	0	0	0	0.938931	0	0	0	0	0	0.434305	0.010694
CCGCGGTAATACAGAGGGTGCGAGCGTTAATCGGAATTACTGGGCGTAAAGCGCATGCAGGTGGTTCGTTAAGTCAGATGTGAAAGCCCGGGGCTCAACCTCGGAATTGCATTTGAAACTGGCGGACTAGAGTACTGTAGAGGGGGGTAGAATTTCAGGTGTAGCGGTGAAATGCGTAGAGATCTGAAGGAATACCGGTGGCGAAGGCGGCCCCCTGGACAGATACTGACACTCAGATGCGAAAGCGTGGGGAGCAAACAGGATTAGAAACC	0	0	0.0076565	0.0627458	0.000727973	0.000378856	0	0	0	1.12188	0	0.00577927	0	0	0	0	0	0	0	0.00679763	0.0681023	0.000782157	0	0	0	0.000401225	0.000298176	0	0	0	0.00234976	0	0.237907	0.21427	0	0	0	0.00602396	0.000282805	0	0	0	0	0.00151124	0.840366	0.00120913	0	0	0
CCGCGGTAATACGTAGGTGGCAAGCGTTGTCCGGATTTATTGGGCGTAAAGGGAACGCAGGCGGTTTTTTAAGTCTGATGTGAAAGCCTTCGGCTTAACCGGAGATGTGCATTGGAAACTGGAAGACTTGAGTGCAGAAGAGGAGAGTGGAATTCCATGTGTAGCGGTGAAATGCGTAGATATATGGAAGAACACCAGTGGCGAAAGCGGCTCTCTGGTCTGTAACTGACGCTGAGGTTCGAAAGCATGGGTAGCGAACAGGATTAGAAACC	0	0.00616567	0	0.0322903	0	0	0	0	0.0921925	0	0	0	0	0	0	0	0	0	0.000604498	0	0.00441404	0	0.00121531	0	0	0.0848592	0	0	0	0	0	0	0	0	0	0	0.0414383	0	1.35831	0	0	0	0	0	0	0	0	0.000336932	0.00036876
CCGCGGTAATACGAAGGGGGCTAGCGTTGTTCGGATTTACTGGGCGTAAAGCGCACGTAGGCGGATTTTTAAGTCAGGGGTGAAATCCCGGGGCTCAACCCCGGAACTGCCTTTGATACTGGAAGTCTTGAGTATGGTAGAGGTGAGTGGAATTCCGAGTGTAGAGGTGAAATTCGTAGATATTCGGAGGAACACCAGTGGCGAAGGCGGCTCACTGGACCATTACTGACGCTGAGGTGCGAAAGCGTGGGGAGCAAACAGGATTAGAAACC	0	0	0	0	0	0	0	0	0	0	0	0	0	0	0	0	0.0904069	0.00242332	0	0	0	0.162493	0	0	0	0	0	0	0	0	0	0.000758083	0	0	0	0	0	0	0	0	0	1.40038	0	0	0	0	0	0	0
CCGCGGTAATACGGAGGGTGCGAGCGTTAATCGGAATTACTGGGCGTAAAGCGCATGCAGGTGGTTCGTTAAGTCAGATGTGAAAGCCCGGGGCTCAACCTCGGAACTGCATTTGAAACTGGCGGACTAGAGTACTGTAGAGGGGGGTAGAATTTCAGGTGTAGCGGTGAAATGCGTAGAGATCTGAAGGAATACCAGTGGCGAAGGCGGCCCCCTGGACAGATACTGACACTCAGATGCGAAAGCGTGGGGAGCAAACAGGATTAGAAACC	0.000215043	0	0	0.0909998	0.00127395	0	0	0	0	0	0	0	0	0	0	0	0.000136566	0.0226911	0.000302249	0	0.00126115	0.000586618	0	0.115713	0	0.0485483	0	0	0	0.681542	0.749278	0	0.00143174	0	0	0	0	0	0	0	0.0211101	0	0	0	0.00032661	0.00483653	0.00295357	0	0.00036876
CCGCGGTAATACAGAGGGTGCAAGCGTTAATCGGAATTACTGGGCGTAAAGCGCGCGTAGGTGGTTTGTTAAGTTGAATGTGAAATCCCCGGGCTCAACCTGGGAACTGCATCCAAAACTGGCAAGCTAGAGTATGGTAGAGGGTAGTGGAATTTCCTGTGTAGCGGTGAAATGCGTAGATATAGGAAGGAACACCAGTGGCGAAGGCGACTACCTGGACTGATACTGACACTGAGGTGCGAAAGCGTGGGGAGCAAACAGGATTAGAAACC	0.000215043	0	0	0	0	0	0	0	0	0.623752	0	0.00788083	0.00333015	0.000752148	0	0.000954569	0.486859	0.0929673	0.00272024	0	0	0	0	0	0	0	0	0	0	0	0	0	0	0.00925857	0	0	0	0	0	0	0	0.00018873	0.0143046	0	0	0.00604566	0	0.00808636	0
CCGCGGTAATACGAAAGGTGCGAGCGTTAATCGGAATTACTGGGCGTAAAGCGCGCGTAGGTGGTGTGTTAAGTCGGATGTGAAAGCCCTGGGCTCAACCTGGGAATTGCATCCGATACTGGCACGCTAGAGTGCAGTAGAGGGAGGTGGAATTTCCGGTGTAGCGGTGAAATGCGTAGAGATCGGAAGGAACACCAGTGGCGAAGGCGGCCTCCTGGACTGACACTGACACTGAGGTGCGAAAGCGTGGGGAGCAAACAGGATTAGATACC	0	0	0	0	0	0	0	0	0	0	0	0.149736	0	0.0015043	0	0	0.0826226	0	0	0	0	0	0	0	0	0	0	0	0	0	0	0	0.00190898	0	0.030076	0	0	0	0	0	0	0	0	0.834807	0.0333142	0	0	0	0
CCGCGGTAATACGAAGGGGGCTAGCGTTGTTCGGAATTACTGGGCGTAAAGGGCGCGTAGGCGGACGATTAAGTCAGGGGTGAAATCCCAGGGCTCAACCCTGGAACTGCCTTTGATACTGGCCGTCTGGAGTTCGGGAGAGGTGAGTGGAATTCCGAGTGTAGAGGTGAAATTCGTAGATATTCGGAGGAACACCAGAAGCGAAGGCGGCTCACTGGCCCGATACTGACGCTGAGGCGCGAAAGCGTGGGGAGCAAACAGGATTAGAAACC	0	0	0	0	0	0	0	0	0	0	0	0	0	0	0	0	0	0	0	0	0	0	0	0	0	0	0	0	0	0	0	0	0	0	0	0	0	0	0	0	0	0	3.60384	0	0	0	0	0	0
CCGCGGTAATACGGAGGGTGCGAGCGTTAATCGGAATTACTGGGCGTAAAGCGCATGCAGGTGGTTCATTAAGTCAGATGTGAAAGCCCGGGGCTCAACCTCGGAACCGCATTTGAAACTGGTGAACTAGAGTGCTGTAGAGGGGGGTAGAATTTCAGGTGTAGCGGTGAAATGCGTAGAGATCTGAAGGAATACCAGTGGCGAAGGCGGCCCCCTGGACAGATACTGACACTCAGATGCGAAAGCGTGGGGAGCAAACAGGATTAGATACC	0.0279556	0.0298007	0.0980032	0.00183467	0.000727973	0.0284142	0.00304068	0.0560036	0	0.0311327	0.00113415	0.104027	0.0214609	0	0.00383156	0	0	0.0262159	0.0129967	0.250238	0	0.00215093	0.0217237	0.0134999	0.00701368	0.000200613	0.0927328	0.0235279	0	0.000375299	0.00264347	0.0100067	0.0412818	0.000881768	0.000191567	0.0179844	0	0.00398358	0.0271493	0	0.0211101	0	0.00092288	0.0181348	0.0545438	1.38808	0.0689871	0.00134773	0.00221256
CCGCGGTAATACGTATGGAGCGAGCGTTGTCCGGAATTATTGGGCGTAAAGGGTACGCAGGCGGTTTAATAAGTCGAATGTTAAAGATCGGGGCTCAACCCCGTAAAGCATTGGAAACTGATAAACTTGAGTAGTGGAGAGGAAAGTGGAATTCCTAGTGTAGTGGTGAAATACGTAGATATTAGGAGGAATACCAGTAGCGAAGGCGACTTTCTGGACACAAACTGACGCTGAGGTACGAAAGCGTGGGGAGCAAACAGGATTAGAAACC	0	0.000513806	0	0	0	0	0	0	0	0	0	0	0	0.000376074	0	0	0	0	0	0	0	0	0	0	0.000342131	0	0	0	0	0	0	0.000303233	0	0	0	0	0	0.000291482	0.000282805	0	0	0	0	0	0.00032661	0	0.451475	0.584577	0
CCGCGGTAATACGTAGGGTGCGAGCGTTATCCGGATTTATTGGGCGTAAAGGGCTCGTAGGCGGTTCGTCGCGTCCGGTGTGAAAGTCCATCGCCTAACGGTGGATCTGCGCCGGGTACGGGCGGGCTGGAGTGCGGTAGGGGAGACTGGAATTCCCGGTGTAACGGTGGAATGTGTAGATATCGGGAAGAACACCAATGGCGAAGGCAGGTCTCTGGGCCGTTACTGACGCTGAGGAGCGAAAGCGTGGGGAGCGAACAGGATTAGATACC	0	0	0	0	0	0	0	0	0	0	0	0	0	0	0	0	0	0	0	0	0	0	0.000303829	0	0	0	0	0	0	1.57306	0	0	0.00167036	0	0	0	0	0	0.0347851	0	0	0	0	0	0	0	0	0	0
GTGTCAGCAGCCGCGGTAATCCATTAGATACCCCCGTAGTCC	0	0	0.00248836	0.000366935	0.027845	0	0.611176	0	0.000321228	0.00586027	0	0.00385285	0.000185008	0.00488896	0	0	0.332266	0.000440603	0	0	0	0	0	0	0	0	0	0	0	0	0	0.00379042	0.0152719	0.000220442	0.000383134	0	0.0119783	0	0	0	0	0	1.33448	0.00483596	0	0	0.101687	0	0
CCGCGGTAATACGGAGGGTGCGAGCGTTAATCGGAATTACTGGGCGTAAAGCGCATGCAGGTGGATGATTAAGTCAGATGTGAAAGCCCGGGGCTCAACCTCGGAATAGCATTTGAAACTGGTCATCTAGAGTACTGTAGAGGGGGGTAGAATTTCAGGTGTAGCGGTGAAATGCGTAGAGATCTGAAGGAATACCAGTGGCGAAGGCGGCCCCCTGGACAGATACTGACACTCAGATGCGAAAGCGTGGGGAGCAAACAGGATTAGAAACC	0	0	0.00210554	0	0	0	0	0	0	0	0.649869	0	0	0	0	0	0	0	0	0.000424852	0	0	0	0	0	0	0	0	0	0	0	0	0	0	0	0	0	0	0	0	0	0	0	0	0	3.08994	0	0	0
CCGCGGTAATACGGAGGGTGCAAGCGTTAATCGGAATTACTGGGCGTAAAGCGTGCGTAGGCGGCTGCCTAAGTTGGATGTGAAAGCCCCGGGCTTAACCTGGGAACTGCATCCAAAACTGGGCAGCTAGAGTGCGGAAGAGGAGTGTGGAATTTCCTGTGTAGCGGTGAAATGCGTAGATATAGGAAGGAACACCAGTGGCGAAGGCGACACTCTGGTCTGACACTGACGCTGAGGTACGAAAGCGTGGGGAGCAAACAGGATTAGAAACC	0	0	0	0	0	0	0	0	0	0.0948631	0	0	0	0	0	0	0	0	0	0	0	0	0	0	1.38717	0	0	0	0	0	0	0	0	0	0	0	0	0	0	0	0	0	0	0	0	0	0	0	0
CCGCGGTAATACGTAGGTGGCAAGCGTTGTCCGGAATTATTGGGCGTAAAGCGCGCGCAGGCGGTCCTTTAAGTCTGATGTGAAATCTTGCGGCTCAACCGCAAGCGGTCATTGGAAACTGGGGGACTTGAGTGCAGAAGAGGAAAGCGGAATTCCACGTGTAGCGGTGAAATGCGTAGAGATGTGGAGGAACACCAGTGGCGAAGGCGGCTTTCTGGTCTGTAACTGACGCTGAGGCGCGAAAGCGTGGGGAGCAAACAGGATTAGAAACC	0	0	0.00880497	0	0	0	0	0	0	0.932882	0	0	0	0.0015043	0	0	0	0	0.000604498	0	0.00126115	0	0	0	0	0.00240735	0	0	0	0	0	0	0	0	0	0	0	0	0	0	0	0	0	0	0	0	0	0	0
CCGCGGTAATACGGAGGGTGCGAGCGTTAATCGGAATTACTGGGCGTAAAGCGCATGCAGGCGGTCTGTTAAGCAAGATGTGAAAGCCCGGGGCTCAACCTCGGAACAGCATTTTGAACTGGCAGACTAGAGTCTTGTAGAGGGGGGTAGAATTTCAGGTGTAGCGGTGAAATGCGTAGAGATCTGAAGGAATATCGGTGGCGAAGGCGGCCCCCTGGACAAAGACTGACGCTCAGATGCGAAAGCGTGGGGAGCAAACAGGATTAGAAACC	0	0	0.0788619	0.00293548	0	0	0	0.000397189	0	0	0	0.00017513	0	0	1.47109	0	0.000273133	0	0	0.117684	0	0	0	0	0.0494379	0	0	0	0	0	0.00176232	0.021378	0.000477246	0	0	0	0.000323737	0	0	0	0	0	0	0	0	0	0	0	0
CCGCGGTAATACGGAGGGTGCGAGCGTTAATCGGAATTACTGGGCGTAAAGCGCATGCAGGTGGTTCATTAAGTCAGATGTGAAAGCCCGGGGCTCAACCTCGGAATTGCATTTGAAACTGGCGGACTAGAGTACTGTAGAGGGGGGTAGAATTTCAGGTGTAGCGGTGAAATGCGTAGAGATCTGAAGGAATACCGGTGGCGAAGGCGGCCCCCTGGACAGATACTGACACTCAGATGCGAAAGCGTGGGGAGCAAACAGGATTAGAAACC	0	0	0.18433	0.12806	0	0.0111763	0	0	0	0.160791	0	0.252712	0	0	0.0047331	0	0	0	0	0.595218	0.0447709	0.00195539	0	0	0	0.00762328	0.037123	0	0	0	0.00264347	0.000758083	0.236714	0.032405	0	0	0	0.0073842	0.0593891	0	0	0	0	0.0102764	0.129337	0.0108822	0	0	0
CCGCGGTAATACAGAGGGTGCGAGCGTTAATCGGATTTACTGGGCGTAAAGCGTACGTAGGTGGTCTTTTAAGTCGGATGTGAAATCCCTGAGCTTAACTTAGGAATTGCATTCGATACTGGGAGACTAGAGTATGGGAGAGGATGGTAGAATTCCAGGTGTAGCGGTGAAATGCGTAGAGATCTGGAGGAATACCGATGGCGAAGGCAGCCATCTGGCCTAATACTGACACTGAGGTACGAAAGCATGGGGAGCAAACAGGATTAGATACC	0	0	0	0	0	0	0	0.000198594	0	0	0	0	0.000185008	0.00188037	0	0	0	0	0	0	0	0	0	0	0.000171065	0	0	0	0	0	0	0.00106132	0.000954492	0	0	0	0	9.71606e-05	0	0	0	0.900807	0	0	0	0	0.402741	0	0
CCGCGGTAATACGTAGGGAGCGAGCGTTGTCCGGAATTATTGGGCGTAAAGAGTGCGTAGGTGGTTATCTAAGCGTAAGGTTTAAGCGTGCAGCTCAACTGCATCTCGCCTTGCGAACTGGACTACTTGAGTGCAGGAGGGGAAAGCGGAATTCCTAGTGTAGCGGTGAAATGCGTAGATATTAGGAGGAACACCAGCGGCGAAGGCGGCTTTCTGGACTGTAACTGACACTGAGGCACGAAAGCGTGGGGAGCAAACAGTATTAGATACC	0	0	0	0	0	0	0	0	0	0	0	0	0	0	0	0	0	0	0	0	0	0	0	0	0	0	0	0	0	0	0	0	0	0	0	0	0	0	0	0	0	0	0	0	0	0	0	0	0
CCGCGGTAATACGGAGGGTGCAAGCGCTAATCGGAATTACTGGGCGTAAAGCGTGCGTAGGCGGTTCGTTAAGTCTGTTGTGAAAGCCCCGGGCTCAACCTGGGAACGGCAATGGATACTGGCGAGCTAGAGTGTGTCAGAGGAAGGTGGAATTCCCGGTGTAGCGGTGAAATGCGTAGAGATCGGGAGGAACATCAGTGGCGAAGGCGGCCTTCTGGGACAACACTGACGCTGAGGTACGAAAGCGTGGGGAGCAAACAGGATTAGATACC	0	0	0.000191412	0	0	0	0.00182441	0	0	0	0	0.000525389	0	0	0	0	0	0	0	0	0	0	0	0	0	0	0	0	0	0.000750597	0.000587439	0	0	0	0	0	0	0	0	0	0	0.000943649	0	0	0	0	0.000421939	0	0
CCGCGGTAAAACGTAGGTCACAAGCGTTGTCCGGAATTACTGGGTGTAAAGGGAGCGCAGGCGGGAAGACAAGTTGGAAGTGAAATCCATGGGCTCAACCCATGGACTGCTTTCAAAACTGTTTTTCTTGAGTAGTGCAGAGGTAGGCGGAATTCCCGGTGTAGCGGTGGAATGCGTAGATATCGGGAGGAACACCAGTGGCGAAGGCGGCCTACTGGGCACCAACTGACGCTGAGGCTCGAAAGTGTGGGTAGCAAACAGGATTAGATACC	0	0	0	0	0	0	0	0	0	0	0	0	0	0	0	0	1.07642	0	0	0	0	0	0	0	0	0	0	0	0	0	0	0	0	0	0	0	0	0	0	0	0	0	0	0	0	0	0	0	0
CCGCGGTAATACGTAGGTGGCAAGCGTTGTCCGGATTTATTGGGCGTAAAGGGAACGCAGGCGGTTTTTTAAGTCTGATGTGAAAGCCTTCGGCTTAACCGGAGATGTGCATTGGAAACTGGAAGACTTGAGTGCAGAAGAGGAGAGTGGAATTCCATGTGTAGCGGTGAAATGCGTAGATATATGGAAGAACACCAGTGGCGAAAGCGGCTCTCTGGTCTGTAACTGACGCTGAGGTTCGAAAGCATGGGTAGCGAACAGGATTAGATACC	0	0.00719328	0	0.022383	0	0	0	0	0.0613546	0	0	0	0	0	0	0	0	0	0.000302249	0	0.00567519	0	0.000151914	0	0	0.0868653	0	0	0	0	0	0	0	0	0	0	0.0404671	0	1.18948	0	0	0	0	0	0	0	0	0	0.00036876
CCGCGGTAATACGGAGGGTGCGAGCGTTAATCGGAATTACTGGGCGTAAAGCGCATGCAGGTGGTTCATTAAGTCAGATGTGAAAGCCCGGGGCTCAACCTCGGAATTGCATTTGAAACTGGCGGACTAGAGTACTGTAGAGGGGGGTAGAATTTCAGGTGTAGCGGTGAAATGCGTAGAGATCTGAAGGAATACCGGTGGCGAAGGCGGCCCCCTGGACAGATACTGACACTCAGATGCGAAAGCGTGGGGAGCAAACAGGATTAGATACC	0	0	0.166529	0.0994393	0	0.0100397	0	0	0	0.112078	0	0.300872	0	0	0.00405694	0	0	0	0	0.526817	0.0365734	0.00293309	0	0.000482139	0.000171065	0.00762328	0.043981	0	0	0	0.00323091	0.00151617	0.255327	0.0282166	0	0	0	0.00650976	0.043552	0	0.000439794	0	0	0.0111831	0.119212	0.0120913	0	0	0
CCGCGGTAATACGGAGGGTGCGGGCGTTAATCGGAATTACTGGGCGTAAAGCGCATGCAGGTGGTTCATTAAGTCAGATGTGAAAGCCCGGGGCTCAACCTCGGAACCGCATTTGAAACTGGTGAACTAGAGTGCTGTAGAGGGGGGTAGAATTTCAGGTGTAGCGGTGAAATGCGTAGAGATCTGAAGGAATACCAGTGGCGAAGGCGGCCCCCTGGACAGACACTGACACTCAGATGCGAAAGCGTGGGGAGCAAACAGGATTAGAAACC	0.112468	0.0703914	0.0658459	0	0	0.0568284	0	0.0706996	0.00192737	0.00183133	0.00491466	0.0316984	0.101569	0.000376074	0.00180309	0.00031819	0	0.0821725	0.0625656	0.0101965	0	0.000391079	0.106492	0.00674995	0.0123167	0	0.0958637	0.104822	0.000481986	0.000375299	0.00117488	0.011068	0.000238623	0	0	0.108393	0.00194242	0.00787001	0.029129	0	0	0	0.00369152	0.0661921	0.00293949	0.0550155	0.0154008	0.0121295	0.00626892
CCGCGGTAATACGTAGGGTGCAAGCGTTGTCCGGAATTATTGGGCGTAAAGAGCTCGTAGGCGGTCTGTCGCGTCGGCTGTGAAAACCCGAGGCTCAACCTCGGGCCTGCAGTCGATACGGGCAAACTAGAGTACTGCAGGGGAGACTGGAATTCCTGGTGTAGCGGTGAAATGCGCAGATATCAGGAGGAACACCGGTGGCGAAGGCGGGTCTCTGGGCAGTAACTGACGCTGAGGAGCGAAAGCGTGGGGAGCGAACAGGATTAGAAACC	0	0	0	0	0	0	0	0	0.000642457	0	0	0	0	0	0	0	0	0	0	0	0	0	0	0	0	0	0	0	0	0	0	0	0	0	0	0	0	0.753383	0	0	0	0	0	0	0	0	0	0	0.00036876
CCGCGGTAATACGAAGGGGGCTAGCGTTGTTCGGAATTACTGGGCGTAAAGGGCGCGTAGGCGGACGATTAAGTCAGGGGTGAAATCCCAGGGCTCAACCCTGGAACTGCCTTTGATACTGGCCGTCTGGAGTTCGGGAGAGGTGAGTGGAATTCCGAGTGTAGAGGTGAAATTCGTAGATATTCGGAGGAACACCAGAAGCGAAGGCGGCTCACTGGCCCGATACTGACGCTGAGGCGCGAAAGCGTGGGGAGCAAACAGGATTAGATACC	0	0	0	0	0	0	0	0	0	0	0	0	0	0	0	0	0	0	0	0	0	0	0	0	0	0	0	0	0	0	0	0	0	0	0	0	0	0	0	0	0	0	3.15302	0	0	0	0	0	0
CCGCGGTAATACGGAGGGTGCGAGCGTTAATCGGAATTACTGGGCGTAAAGCGCATGCAGGTGGTTCGTTAAGTCAGATGTGAAAGCCCGGGGCTCAACCTCGGAACTGCATTTGAAACTGGCGGACTAGAGTACTGTAGAGGGGGGTAGAATTTCAGGTGTAGCGGTGAAATGCGTAGAGATCTGAAGGAATACCAGTGGCGAAGGCGGCCCCCTGGACAGATACTGACACTCAGATGCGAAAGCGTGGGGAGCAAACAGGATTAGATACC	0	0	0	0.0682499	0.000363986	0	0	0	0	0	0	0	0	0	0	0	0	0.0222505	0	0	0.00315288	0	0	0.0872672	0	0.0501532	0	0	0	0.591095	0.662631	0	0.000954492	0	0	0	0	0	0.000282805	0	0.0184714	0	0	0	0.00032661	0.00785935	0.00379745	0	0
CCGCGGTAATACGGAGGGTGCGAGCGTTAATCGGAATTACTGGGCGTAAAGCGCATGCAGGTGGTTCATTAAGTCAGATGTGAAAGCCCGGGGCTCAACCTCGGAACCGCATTTGAAGCTGGTGAACTAGAGTGCTGTAGAGGGGGGTAGAATTTCAGGTGTAGCGGTGAAATGCGTAGAGATCTGAAGGAATACCAGTGGCGAAGGCGGCCCCCTGGACAGACACTGACACTCAGATGCGAAAGCGTGGGGAGCAAACAGGATTAGAAACC	0.110532	0.0786123	0.0754165	0	0.00054598	0.0683835	0	0.0589825	0.000642457	0.00293013	0.00529271	0.0213658	0.103975	0.000752148	0.0031554	0	0	0.0680732	0.0779803	0.0161444	0	0.000782157	0.110138	0.00674995	0.0145406	0	0.102573	0.108685	0.000963972	0.000187649	0.000587439	0.0121293	0	0	0	0.102803	0.000323737	0.00942458	0.0359163	0	0.000439794	0	0.00184576	0.0368742	0.0035927	0.064084	0.00801684	0.00943409	0.00110628
CCGCGGTAATACGTAGGTGGCAAGCGTTGTCCGGAATTATTGGGCGTAAAGCGCGCGCAGGCGGTCCTTTAAGTCTGATGTGAAATCTTGCGGCTCAACCGCAAGCGGTCATTGGAAACTGGGGGACTTGAGTGCAGAAGAGGAAAGCGGAATTCCACGTGTAGCGGTGAAATGCGTAGAGATGTGGAGGAACACCAGTGGCGAAGGCGGCTTTCTGGTCTGTAACTGACGCTGAGGCGCGAAAGCGTGGGGAGCAAACAGGATTAGATACC	0	0	0.00803932	0	0	0	0	0	0	0.753777	0	0	0	0	0	0	0	0	0	0	0.00126115	0	0.000151914	0	0	0.00100306	0	0	0	0	0	0	0	0	0	0	0	0	0	0	0	0	0	0	0	0	0	0	0
CCGCGGTAATACAGAGGGTGCGAGCGTTAATCGGATTTACTGGGCGTAAAGCGTACGTAGGTGGTCTTTTAAGTCGGATGTGAAATCCCTGAGCTTAACTTAGGAATTGCATTCGATACTGGGAGACTAGAGTATGGGAGAGGATGGTAGAATTCCAGGTGTAGCGGTGAAATGCGTAGAGATCTGGAGGAATACCGATGGCGAAGGCAGCCATCTGGCCTAATACTGACACTGAGGTACGAAAGCATGGGGAGCAAACAGGATTAGAAACC	0	0	0	0	0	0	0	0	0	0	0	0	0.000185008	0.00112822	0	0	0.000136566	0	0	0	0	0	0	0	0	0	0	0	0	0	0	0.000303233	0.000715869	0	0	0	0	0	0	0	0	0.843622	0	0	0	0	0.391349	0	0
CCGCGGTAATACAGAGGGTGCAAGCGTTAATCGGAATTACTGGGCGTAAAGCGCGCGTAGGTGGTTCGTTAAGTTGGATGTGAAATCCCCGGGCTCAACCTGGGAACTGCATTCAAAACTGACGAGCTAGAGTATGGTAGAGGGTGGTGGAATTTCCTGTGTAGCGGTGAAATGCGTAGATATAGGAAGGAACACCAGTGGCGAAGGCGACCACCTGGACTGATACTGACACTGAGGTGCGAAAGCGTGGGGAGCAAACAGTATTAGAAACC	0	0	0	0	0.131217	0.0488724	0	0	0.000963685	0	0	0	0	0	0	0	0.00109253	0	0	0	0	0.00391079	0	0	0	0	0	0	0	0	0	0.000151617	0.0677689	0.151664	0.339648	0	0.000323737	0	0	0.285769	0.089718	0	0	0	0	0	0	0	0
CCGCGGTAATACGGAGGGTGCGAGCGTTAATCGGAATGACTGGGCGTAAAGCGCGCGTAGGCGGCGTGATAAGCCGGTTGTGAAAGCCCCGGGCTCAACCTGGGAACGGCATCCGGAACTGTCAGGCTAGAGTGCAGGAGAGGAAGGTAGAATTCCCGGTGTAGCGGTGAAATGCGTAGAGATCGGGAGGAATACCAGTGGCGAAGGCGGCCTTCTGGACTGACACTGACGCTGAGGTGCGAAAGCGTGGGTAGCAAACAGGATTAGAAACC	0	0.000513806	0	0	0	0.000189428	0	0	0	0	0	0.0756559	0	0.000376074	0	0.00031819	0	0	0	0	0	0.0303086	0	0	0	0	0.00268359	0.000175581	0	0	0	0.0018194	0.00381797	0	0	0	0	0	0	0	0	0	0.112591	0.0495685	0	0	0.383543	0.602097	0.383142
CCGCGGTAATACGGAGGGTGCGAGCGTTAATCGGAATTACTGGGCGTAAAGCGCATGCAGGTGGTTCGTTAAGTCAGATGTGAAAGCCCGGGGCTCAACCTCGGAATTGCATTTGAAACTGGCGGACTAGAGTACTGTAGAGGGGGGTAGAATTTCAGGTGTAGCGGTGAAATGCGTAGAGATCTGAAGGAATACCGGTGGCGAAGGCGGCCCCCTGGACAGATACTGACACTCAGATGCGAAAGCGTGGGGAGCAAACAGTATTAGAAACC	0	0	0.0329229	0.15081	0	0	0	0	0	0.295944	0	0.035201	0	0	0.000676157	0	0	0	0	0.0288899	0.114134	0.000391079	0	0	0	0.00180551	0	0	0	0	0.00264347	0	0.111198	0.121243	0	0	0	0.0673323	0.00197964	0	0	0	0	0.000906742	0.190087	0	0	0	0
CCGCGGTAATACAGAGGGTGCGAGCGTTAATCGGAATTACTGGGCGTAAAGCGCATGCAGGTGGTTCGTTAAGTCAGATGTGAAAGCCCGGGGCTCAACCTCGGAATTGCATTTGAAACTGGCGGACTAGAGTACTGTAGAGGGGGGTAGAATTTCAGGTGTAGCGGTGAAATGCGTAGAGATCTGAAGGAATACCGGTGGCGAAGGCGGCCCCCTGGACAGATACTGACACTCAGATGCGAAAGCGTGGGGAGCAAACAGGATTAGATACC	0	0	0.00497672	0.0488023	0.000363986	0	0	0	0	0.844611	0	0.00700518	0	0	0.000225386	0	0	0	0.000302249	0.00764734	0.0681023	0.000195539	0	0	0	0.000802451	0	0	0	0	0.00205604	0	0.24268	0.225953	0	0	0	0.00544099	0.000565611	0	0	0	0	0.000906742	0.684574	0.000604566	0	0	0
CCGCGGTAATACAGAGGGTGCGAGCGTTAATCGGAATTACTGGGCGTAAAGCGCATGCAGGTGGTTCATTAAGTCAGATGTGAAAGCCCGGGGCTCAACCTCGGAACCGCATTTGAAACTGGTGAACTAGAGTGCTGTAGAGGGGGGTAGAATTTCAGGTGTAGCGGTGAAATGCGTAGAGATCTGAAGGAATACCAGTGGCGAAGGCGGCCCCCTGGACAGACACTGACACTCAGATGCGAAAGCGTGGGGAGCAAACAGGATTAGAAACC	0.0750501	0.0647396	0.0595293	0	0.00109196	0.380371	0.00182441	0.0488542	0.00128491	0.0087904	0.0015122	0.0318736	0.0747433	0	0.00135231	0.000636379	0.00191193	0.0652093	0.0595431	0.011471	0	0.000391079	0.0739823	0.00819637	0.00701368	0	0.0651515	0.0681255	0.000481986	0	0.000293719	0.0115229	0.00238623	0.000220442	0	0.0614873	0	0.00932742	0.0118778	0	0.0109949	0	0.0023072	0.0296202	0.00293949	0.0356694	0.0189873	0.00539091	0.00479388
CCGCGGTAATACGGAGGGTGCAAGCGCTAATCGGAATTACTGGGCGTAAAGCGTGCGTAGGCGGTTCGTTAAGTCTGTTGTGAAAGCCCCGGGCTCAACCTGGGAACGGCAATGGATACTGGCGAGCTAGAGTGTGTCAGAGGAAGGTGGAATTCCCGGTGTAGCGGTGAAATGCGTAGAGATCGGGAGGAACATCAGTGGCGAAGGCGGCCTTCTGGGACAACACTGACGCTGAGGTACGAAAGCGTGGGGAGCAAACAGGATTAGAAACC	0	0	0	0	0	0	0	0	0	0	0	0.000350259	0	0	0	0	0.000409699	0	0	0	0	0	0	0	0	0	0	0	0	0.000750597	0.00117488	0	0	0	0.000383134	0	0	0	0	0	0	0.00132111	0	0.00120899	0	0	0.00021097	0	0.00036876
CCGCGGTAATACGTAGGGAGCGAGCGTTGTCCGGAATTATTGGGCGTAAAGAGTGCGTAGGTGGTTATCTAAGCGTAAGGTTTAAGCGTGCAGCTCAACTGCATCTCGCCTTGCGAACTGGACTACTTGAGTGCAGGAGGGGAAAGCGGAATTCCTAGTGTAGCGGTGAAATGCGTAGATATTAGGAGGAACACCAGCGGCGAAGGCGGCTTTCTGGACTGTAACTGACACTGAGGCACGAAAGCGTGGGGAGCAAACAGTATTAGAAACC	0	0	0	0	0	0	0	0	0	0	0	0.00017513	0	0	0	0	0	0	0	0	0	0	0	0	0	0	0	0	0	0	0	0	0	0	0	0	0	0	0	0	0	0	0	0	0	0	0	0	0
CCGCGGTAATACGTAGGTGGCAAGCGTTGTCCGGATTTATTGGGCGTAAAGCGAGTGCAGGCGGCTCGATAAGTCTGATGTGAAAGCCTTCGGCTCAACCGGAGAATTGCATCAGAAACTGTCGAGCTTGAGTACAGAAGAGGAGAGTGGAACTCCATGTGTAGCGGTGAAATGCGTAGATATATGGAAGAACACCGGTGGCGAAGGCGGCTCTCTGGTCTGTTACTGACGCTGAGGCTCGAAAGCATGGGTAGCGAACAGGATTAGAAACC	0	0	0	0.000366935	0	0	0	0	0	0.000366267	0.00037805	0	0	0	0.000225386	0	0	0	0.000302249	0.000424852	0	0	0.000607657	0.00385711	0.000342131	0.000200613	0	0	0	0	0.906418	0	0	0.00132265	0	0	0	9.71606e-05	0	0	0	0	0	0	0	0.000604566	0	0	0
CCGCGGTAATACGTAGGTGGCAAGCGTTGTCCGGAATTATTGGGCGTAAAGGGCTCGCAGGCGGTTTCTTAAGTCTGATGTGAAAGCCCCCGGCTCAACCGGGGAGGGTCATTGGAAACTGGGGAACTTGAGTGCAGAAGAGGAGAGTGGAATTCCACGTGTAGCGGTGAAATGCGTAGAGATGTGGAGGAACACCAGTGGCGAAGGCGACTCTCTGGTCTGTAACTGACGCTGAGGAGCGAAAGCGTGGGGAGCGAACAGGATTAGATACC	0	0	0	0	0	0	0	0	0	0	0	0	0	0.000376074	0	0	0	0	0	0	0	0	0	0	0	0	0	0	0	0	0	0	0	0	0	0	0	0	0.00367647	0	0	1.1656	0	0	0	0	0	0	0
CCGCGGTAATACGGAGGGTGCGAGCGTTAATCGGAATTACTGGGCGTAAAGCGCATGCAGGCGGTCTGTTAAGCAAGATGTGAAAGCCCGGGGCTCAACCTCGGAACAGCATTTTGAACTGGCAGACTAGAGTCTTGTAGAGGGGGGTAGAATTTCAGGTGTAGCGGTGAAATGCGTAGAGATCTGAAGGAATATCGGTGGCGAAGGCGGCCCCCTGGACAAAGACTGACGCTCAGATGCGAAAGCGTGGGGAGCAAACAGGATTAGATACC	0	0	0.0648888	0.00220161	0	0	0	0	0	0	0	0.000525389	0	0	1.32617	0	0	0	0	0.109612	0	0	0	0	0.0506353	0.000401225	0	0	0	0	0.00117488	0.0224393	0.000477246	0.00110221	0	0.000243033	0	0	0	0	0	0	0	0	0	0	0	0	0
CCGCGGTAAGACGGAGGATGCAAGTGTTATCCGGAATCACTGGGCGTAAAGCGTCTGTAGGTGGCTCGATAAGTCAACTGTTAAATCTTGAAGCTTAACTTCGAAATCGCAGTCGAAACTATCGGACTAGAGTATAGTAGAGGTAAAGGGAATTTCCAGTGGAGCGGTGAAATGCGTAGAGATTGGAAAGAACACCGATGGCGAAGGCACTTTACTGGGCTATTACTGACACTCAGAGACGAAAGCTAGGGTAGCAAATGGGATTAGAAACC	0	0	1.42909	0	0	0	0	0	0	0	0	0	0	0	0	0	0	0	0	0	0	0	0	0	0	0	0	0	0	0	0	0	0	0	0	0	0	0	0	0	0	0	0	0	0	0	0	0	0
CCGCGGTAATACGGAGGGTGCGAGCGTTAATCGGAATTACTGGGCGTAAAGCGCATGCAGGTGGATGATTAAGTCAGATGTGAAAGCCCGGGGCTCAACCTCGGAATAGCATTTGAAACTGGTCATCTAGAGTACTGTAGAGGGGGGTAGAATTTCAGGTGTAGCGGTGAAATGCGTAGAGATCTGAAGGAATACCAGTGGCGAAGGCGGCCCCCTGGACAGATACTGACACTCAGATGCGAAAGCGTGGGGAGCAAACAGGATTAGATACC	0	0	0.0015313	0	0	0	0	0	0	0	0.561783	0	0	0	0	0	0	0	0	0	0	0	0	0	0	0	0	0	0	0	0	0	0	0	0	0	0	0	0	0	0	0	0	0	0	2.74836	0	0	0.00036876
CCGCGGTAATACGGAGGGTGCAAGCGTTGTCCGGATTTATTGGGTTTAAAGGGTGCGTAGGCGGCTTTATAAGTCCGTGGTGAAAGCCAACAGCTCAACTGTTGAACTGCCATGGATACTGTAAGGCTTGAGTACAGACGAGGTAGGCGGAATGGATGGTGTAGCGGTGAAATGCATAGATACCATCCAGAACCCCGATTGCGTAGGCAGCTTACTAGGCTGTAACTGACGCTGAGGCACGAAAGCGTGGGGAGCGAACAGGATTAGATACC	0	0	0	0	0	0	0	0	0	0	0	0	0	0	0	0	0.251965	0	0	0	0	0	0	0	0	0	0	0	0	0	0	0	0	0	0	0	0	0	0	0	0	0	0	0	0	0	1.17742	0	0
CCGCGGTAATACAGAGGGTGCAAGCGTTAATCGGAATTACTGGGCGTAAAGCGCGCGTAGGTGGTTAGTTAAGTTGGATGTGAAATCCCCGGGCTCAACCTGGGAACTGCATTCAAAACTGACGAGCTAGAGTATGGTAGAGGGTGGTGGAATTTCCTGTGTAGCGGTGAAATGCGTAGATATAGGAAGGAACACCAGTGGCGAAGGCGACCACCTGGACTGATACTGACACTGAGGTGCGAAAGCGTGGGGAGCAAACAGGATTAGATACC	0	0	0	0	0.0425864	0.097366	0	0	0.000321228	0	0	0	0	0.000376074	0	0	0.00368729	0	0.000302249	0	0	0.042041	0	0	0	0	0	0	0	0	0	0.00045485	0.0128856	0.0659122	0.0283519	0	0.00226616	0	0	0.03181	0.0268275	0	0	0	0	0	0	0.000336932	0
CCGCGGTAATACGTAGGTGGCAAGCGTTGTCCGGATTTATTGGGCGTAAAGCGAGTGCAGGCGGCTCGATAAGTCTGATGTGAAAGCCTTCGGCTCAACCGGAGAATTGCATCAGAAACTGTCGAGCTTGAGTACAGAAGAGGAGAGTGGAACTCCATGTGTAGCGGTGAAATGCGTAGATATATGGAAGAACACCGGTGGCGAAGGCGGCTCTCTGGTCTGTTACTGACGCTGAGGCTCGAAAGCATGGGTAGCGAACAGGATTAGATACC	0	0	0.000191412	0	0	0	0	0	0	0.000366267	0	0	0	0	0	0	0	0	0	0	0	0	0.00121531	0.000482139	0.000342131	0.000200613	0	0	0	0	0.778356	0	0	0.00396796	0	0	0	0.000194321	0	0	0	0	0	0	0	0	0	0	0
CCGCGGTAAAACGTAGGTCACAAGCGTTGTCCGGAATTACTGGGTGTAAAGGGAGCGCAGGCGGGAAGACAAGTTGGAAGTGAAATCCATGGGCTCAACCCATGGACTGCTTTCAAAACTGTTTTTCTTGAGTAGTGCAGAGGTAGGCGGAATTCCCGGTGTAGCGGTGGAATGCGTAGATATCGGGAGGAACACCAGTGGCGAAGGCGGCCTACTGGGCACCAACTGACGCTGAGGCTCGAAAGTGTGGGTAGCAAACAGGATTAGAAACC	0	0	0	0	0	0	0	0	0	0	0	0	0	0	0	0	0.998983	0	0	0	0	0	0	0	0	0	0	0	0	0	0	0	0	0	0	0	0	0	0	0	0	0	0	0	0	0	0	0	0
CCGCGGTAATACGGAGGGTGCGAGCGTTAATCGGAATTACTGGGCGTAAAGCGCATGCAGGTGGTTCATTAAGTCGGATGTGAAAGCCCGGGGCTCAACCTCGGAACCGCATTTGAAACTGGTGAACTAGAGTGCTGTAGAGGGGGGTAGAATTTCAGGTGTAGCGGTGAAATGCGTAGAGATCTGAAGGAATACCAGTGGCGAAGGCGGCCCCCTGGACAGACACTGACACTCAGATGCGAAAGCGTGGGGAGCAAACAGGATTAGAAACC	0.0956942	0.0750157	0.0738852	0	0	0.0488724	0	0.0798349	0.00192737	0.00293013	0.00264635	0.0190891	0.0932441	0.000376074	0.000676157	0	0	0.074462	0.0649835	0.0148698	0	0.000586618	0.106188	0.00578567	0.0133431	0	0.0834894	0.0986766	0.00144596	0.000375299	0.000293719	0.011068	0	0	0	0.0870058	0.000323737	0.00874445	0.0234729	0	0.00131938	0	0.00092288	0.0344562	0.000653219	0.0538063	0.00928266	0.00977102	0.00221256
CCGCGGTAATACGGAGGGTGCAAGCGTTGTCCGGATTTATTGGGTTTAAAGGGTGCGTAGGCGGCTTTATAAGTCCGTGGTGAAAGCCAACAGCTCAACTGTTGAACTGCCATGGATACTGTAAGGCTTGAGTACAGACGAGGTAGGCGGAATGGATGGTGTAGCGGTGAAATGCATAGATACCATCCAGAACCCCGATTGCGTAGGCAGCTTACTAGGCTGTAACTGACGCTGAGGCACGAAAGCGTGGGGAGCGAACAGGATTAGAAACC	0	0	0	0	0	0	0	0	0	0	0	0	0	0	0	0	0.246775	0	0	0	0	0	0	0	0	0	0	0	0	0	0	0	0	0	0	0	0	0	0	0	0	0	0	0	0	0	1.14662	0	0
CCGCGGTAATACGGAGGGTGCGAGCGTTAATCGGAATTACTGGGCGTAAAGCGCATGCAGGTGGTTCATTAAGTCAGATGTGAAAGCCCGGGGCTCAACCTCGGAACCGCATTTGAAACTGGTGAACTAGAGTGCTGTAGAGGGGGGTAGAATTTCAGGTGTAGCGGTGAAATGCGTAGAGATCTGAAGGAATACCAGTGGCGAAGGCGGCCCCCTGGACAGACACTGACACTCAGATGCGAAGGCGTGGGGAGCAAACAGGATTAGATACC	0.0974145	0.0631981	0.0643146	0	0	0.0698989	0.000608136	0.0794377	0.00192737	0.0010988	0.0030244	0.0196145	0.0950941	0.00112822	0.00270463	0.00031819	0	0.0636672	0.0562183	0.0178438	0	0.000391079	0.0981366	0.0024107	0.0102639	0	0.100038	0.0860348	0.000481986	0.000375299	0.000293719	0.00955185	0.000238623	0	0	0.0928386	0.00129495	0.00670408	0.0246041	0	0.000879589	0	0.00046144	0.0299225	0.00261288	0.0586429	0.0107594	0.00505398	0.00295008
GTGTCAGCAGCCGCGGTAATCCATTAGAAACCCTCGTAGTCC	0	0	0.00172271	0	0.026389	0	0.4859	0	0.00160614	0.0102555	0	0.00262694	0	0.00940185	0	0	0.2943	0	0	0	0	0	0	0	0	0	0	0	0	0	0	0.00424527	0.0112153	0.000220442	0	0	0.011007	0	0	0	0	0	1.11484	0.00392921	0	0	0.0816452	0	0.00036876
CCGCGGTAATACGGAGGGTGCGAGCGTTAATCGGAATGACTGGGCGTAAAGCGCGCGTAGGCGGCGTGATAAGCCGGTTGTGAAAGCCCCGGGCTCAACCTGGGAACGGCATCCGGAACTGTCAGGCTAGAGTGCAGGAGAGGAAGGTAGAATTCCCGGTGTAGCGGTGAAATGCGTAGAGATCGGGAGGAATACCAGTGGCGAAGGCGGCCTTCTGGACTGACACTGACGCTGAGGTGCGAAAGCGTGGGTAGCAAACAGGATTAGATACC	0	0.000513806	0	0	0	0	0	0	0	0	0	0.0793337	0	0.000376074	0	0	0	0	0	0	0	0.032264	0	0	0	0	0.000894529	0	0	0	0	0.00227425	0.00405659	0	0	0	0	0	0	0	0	0.00037746	0.114437	0.0401989	0	0	0.413289	0.543471	0.313446
CCGCGGTAATACGGAGGGTGCAAGCGTTATCCGGATTCACTGGGTTTAAAGGGTGCGTAGGCGGGTAGGTAAGTCAGAGGTGAAATCCTGGAGCTTAACTCCAGAACTGCCTTTGATACTATCTATCTTGAATATGGTGGAGGTAAGCGGAATATGTCATGTAGCGGTGAAATGCATAGATATGACATAGAACACCTATTGCGAAGGCAGCTTACTACGCCTATATTGACGCTGAGGCACGAAAGCGTGGGGATCAAACAGGATTAGAAACC	0.000215043	0	0	0.00220161	0	0.000568284	0	0.000198594	0	0	0	0.0819606	0	0	0	0	0	0.0231317	0.00211574	0	0	0.096792	0	0.0260355	0.280718	0.0840567	0.00357812	0	0	0	0	0	0	0.0026453	0	0	0.0288126	0	0	0	0	0.179293	0	0	0.00293949	0	0	0	0
CCGCGGTAATACGGAGGGTGCGAGCGTTAATCGGAGTTACTGGGCGTAAAGCGCATGCAGGTGGTTCATTAAGTCAGATGTGAAAGCCCGGGGCTCAACCTCGGAACCGCATTTGAAACTGGTGAACTAGAGTGCTGTAGAGGGGGGTAGAATTTCAGGTGTAGCGGTGAAATGCGTAGAGATCTGAAGGAATACCAGTGGCGAAGGCGGCCCCCTGGACAGACACTGACACTCAGATGCGAAAGCGTGGGGAGCAAACAGGATTAGAAACC	0.0971995	0.0760433	0.0692913	0	0	0.0568284	0.00121627	0.0706996	0.000642457	0.0021976	0.00415855	0.0241679	0.0900989	0.000376074	0.00112693	0	0	0.0678529	0.06317	0.0161444	0	0.000391079	0.102694	0.00674995	0.0145406	0	0.0907947	0.0935848	0	0.0011259	0.00234976	0.0115229	0.000238623	0	0	0.0942967	0	0.0115621	0.0296946	0	0.000439794	0	0.00276864	0.0420124	0.00261288	0.0513881	0.0120253	0.0064017	0.00295008
CCGCGGTAATACGTAGGTGGCAAGCGTTGTCCGGAATTATTGGGCGTAAAGGGCTCGCAGGCGGTTTCTTAAGTCTGATGTGAAAGCCCCCGGCTCAACCGGGGAGGGTCATTGGAAACTGGGGAACTTGAGTGCAGAAGAGGAGAGTGGAATTCCACGTGTAGCGGTGAAATGCGTAGAGATGTGGAGGAACACCAGTGGCGAAGGCGACTCTCTGGTCTGTAACTGACGCTGAGGAGCGAAAGCGTGGGGAGCGAACAGGATTAGAAACC	0	0	0	0	0	0	0	0	0	0	0	0	0.000185008	0	0	0	0	0	0	0	0	0	0	0	0	0	0	0	0	0	0.000587439	0	0	0	0	0	0	0	0.00113122	0	0	1.12558	0	0	0	0	0	0	0
CCGCGGTAATACGGAGGGTGCGAGCGCTAATCGGAATTACTGGGCGTAAAGCGCATGCAGGTGGTTCATTAAGTCAGATGTGAAAGCCCGGGGCTCAACCTCGGAACCGCATTTGAAACTGGTGAACTAGAGTGCTGTAGAGGGGGGTAGAATTTCAGGTGTAGCGGTGAAATGCGTAGAGATCTGAAGGAATACCAGTGGCGAAGGCGGCCCCCTGGACAGACACTGACACTCAGATGCGAAAGCGTGGGGAGCAAACAGGATTAGAAACC	0.101285	0.0647396	0.0635489	0	0	0.0511456	0	0.0840054	0.00128491	0.00146507	0.0037805	0.024343	0.0976843	0	0.00180309	0	0	0.0586002	0.0622633	0.011471	0	0.000391079	0.10953	0.00578567	0.0107771	0	0.0822967	0.112899	0.000963972	0	0.000881158	0.0119777	0.000715869	0	0	0.106448	0.000647473	0.00427507	0.0214932	0	0.00131938	0	0.00092288	0.0247843	0.00163305	0.0574337	0.0164556	0.00673864	0.00147504
CCGCGGTAATACGGAGGGTGCAAGCGTTAATCGGAATTACTGGGCGTAAAGCGTGCGTAGGCGGCTGCCTAAGTTGGATGTGAAAGCCCCGGGCTTAACCTGGGAACTGCATCCAAAACTGGGCAGCTAGAGTGCGGAAGAGGAGTGTGGAATTTCCTGTGTAGCGGTGAAATGCGTAGATATAGGAAGGAACACCAGTGGCGAAGGCGACACTCTGGTCTGACACTGACGCTGAGGTACGAAAGCGTGGGGAGCAAACAGGATTAGATACC	0	0	0	0	0	0	0	0	0	0.0706895	0	0	0	0	0	0	0	0	0	0	0	0	0	0	1.18035	0	0	0	0	0	0	0	0	0	0	0	0	0	0	0	0	0	0	0	0	0	0	0	0
CCGCGGTAATACAGAGGGTGCAAGCGTTAATCGGAATTACTGGGCGTAAAGCGCGCGTAGGTGGTTAGTTAAGTTGGATGTGAAATCCCCGGGCTCAACCTGGGAACTGCATTCAAAACTGACGAGCTAGAGTATGGTAGAGGGTGGTGGAATTTCCTGTGTAGCGGTGAAATGCGTAGATATAGGAAGGAACACCAGTGGCGAAGGCGACCACCTGGACTGATACTGACACTGAGGTGCGAAAGCGTGGGGAGCAAACAGGATTAGAAACC	0	0	0	0	0.0380366	0.0852426	0	0.000198594	0	0	0	0.000350259	0	0.000376074	0	0	0.00491639	0.000220302	0	0	0	0.0385213	0	0	0	0	0	0	0	0	0	0.000303233	0.0114539	0.0667939	0.0316085	0	0.00388484	0	0	0.0250308	0.0180316	0	0	0	0	0	0	0	0
CCGCGGTAATACAGAGGGTGCGAGCGTTAATCGGAATTACTGGGCGTAAAGCGCATGCAGGTGGTTCATTAAGTCAGATGTGAAAGCCCGGGGCTCAACCTCGGAACCGCATTTGAAACTGGTGAACTAGAGTGCTGTAGAGGGGGGTAGAATTTCAGGTGTAGCGGTGAAATGCGTAGAGATCTGAAGGAATACCAGTGGCGAAGGCGGCCCCCTGGACAGACACTGACACTCAGATGCGAAAGCGTGGGGAGCAAACAGGATTAGATACC	0.0668784	0.0518944	0.0503415	0	0.00109196	0.361808	0.00121627	0.0417048	0.0022486	0.00402894	0.00189025	0.0318736	0.0721531	0.000752148	0.000901543	0	0.00273133	0.0689544	0.0492666	0.00764734	0	0.000195539	0.0583351	0.00289283	0.00769794	0	0.0699224	0.067072	0.000481986	0	0.000293719	0.0116745	0.00262485	0.000220442	0.000191567	0.0546824	0.00258989	0.00621828	0.0132919	0	0.0101153	0	0.00184576	0.0211573	0.00457253	0.02781	0.0181434	0.0064017	0.00331884
CCGCGGTAATACGGAGGGTGCGAGCGTTGTCCGGATTTATTGGGTTTAAAGGGTGCGTAGGCGGCCCGTTAAGTCCGGGGTGAAAGCCCGCTGCTCAACAGCGGAACTGCCCTGGATACTGACGGGCTTGAGTACAGACGAGGTTGGCGGAATGGACCGAGTAGCGGTGAAATGCATAGATACGGTCCAGAACCCCGATTGCGAAGGCAGCTGACTAGGCTGTTACTGACGCTGAGGCACGAAAGCGTGGGGAGCGAACAGGATTAGAAACC	0	0	0	0	0	0	0	0	0	0	0	0	0	0	0	0	0	0	0	0	0	0	0	0	0	0	0	0	0	0	0	0	0	0	0	0	0	0	0	0	0	0	0	0	0	0	0	0	0
CCGCGGTAATACAGAGGGTGCAAGCGTTAATCGGAATTACTGGGCGTAAAGCGCGCGTAGGTGGTTCGTTAAGTTGGATGTGAAATCCCCGGGCTCAACCTGGGAACTGCATTCAAAACTGACTGACTAGAGTATGGTAGAGGGTGGTGGAATTTCCTGTGTAGCGGTGAAATGCGTAGATATAGGAAGGAACACCAGTGGCGAAGGCGACCACCTGGACTGATACTGACACTGAGGTGCGAAAGCGTGGGGAGCAAACAGGATTAGAAACC	0	0.000513806	0	0	0.0422224	0.0810752	0	0	0.000963685	0	0	0	0.000185008	0	0	0	0.00437012	0	0	0	0	0.0381302	0	0	0	0	0	0	0	0	0	0.00106132	0.0116925	0.0652508	0.0201145	0	0.00291363	0	0	0.0234664	0.029906	0	0	0	0	0	0	0	0.00036876
GTGTCAGCCGCCGCGGTAATCCATTAGATACCCCCGTAGTCC	0	0	0.00133989	0	0.0283909	0	0.534551	0	0.000321228	0.0076916	0	0.00280207	0	0.00413682	0	0	0.279005	0.000220302	0	0	0	0	0	0	0	0	0	0	0	0	0	0.00257748	0.0109767	0	0.000191567	0	0.011007	0	0	0	0	0.00018873	1.05393	0.00332472	0	0	0.0820672	0	0
CCGCGGTAATACGGAGGGTGCGGGCGTTAATCGGAATTACTGGGCGTAAAGCGCATGCAGGTGGTTCATTAAGTCAGATGTGAAAGCCCGGGGCTCAACCTCGGAACCGCATTTGAAACTGGTGAACTAGAGTGCTGTAGAGGGGGGTAGAATTTCAGGTGTAGCGGTGAAATGCGTAGAGATCTGAAGGAATACCAGTGGCGAAGGCGGCCCCCTGGACAGACACTGACACTCAGATGCGAAAGCGTGGGGAGCAAACAGGATTAGATACC	0.099565	0.0703914	0.0545526	0	0	0.050009	0	0.0589825	0.000642457	0.0021976	0.0030244	0.032399	0.0839937	0	0.00112693	0	0	0.0645484	0.0616588	0.0135953	0	0.000195539	0.0932754	0.00482139	0.00940859	0	0.105256	0.0867371	0.000481986	0	0	0.0128874	0.000238623	0	0	0.0947828	0.00194242	0.00631544	0.0209276	0	0.000439794	0.00037746	0.00184576	0.055009	0.00293949	0.0447379	0.0126582	0.0104449	0.00221256
CCGCGGTAATACGGAGGGTGCGAGCGTTAATCGGAATTACTGGGCGTAAAGCGCATGCAGGCGGTTTGTTAAGCAAGATGTGAAAGCCCCGGGCTCAACCTGGGAACCGCATTTTGAACTGGCAGGCTAGAGTCTTGTAGAGGGGGGTAGAATTTCAGGTGTAGCGGTGAAATGCGTAGAGATCTGAAGGAATACCGGTGGCGAAGGCGGCCCCCTGGACAAAGACTGACGCTCAGATGCGAAAGCGTGGGGAGCAAACAGGATTAGAAACC	0	0.00205522	0.0754165	0	0	0	0	0	0	0	0	0	0	0	0.00450771	0	0	0	0.00604498	0	0	0	0	0	0	0	0	0	0	0	0	0	0	0	0	0	0	0	0	0	0	0	0	0	0	0.00120913	0	0	0
CCGCGGTAATACGTAGGGTGCAAGCGTTAATCGGAATTACTGGGCGTAAAGCGCGCGTAGGTGGTTCGTTAAGTTGGATGTGAAATCCCCGGGCTCAACCTGGGAACTGCATTCAAAACTGACGAGCTAGAGTATGGTAGAGGGTGGTGGAATTTCCTGTGTAGCGGTGAAATGCGTAGATATAGGAAGGAACACCAGTGGCGAAGGCGACCACCTGGACTGATACTGACACTGAGGTGCGAAAGCGTGGGGAGCAAACAGGATTAGATACC	0	0	0	0	0.224216	0.0276565	0.000608136	0	0	0	0	0.00017513	0	0	0	0	0.00109253	0	0	0	0	0.0195539	0	0	0	0	0	0	0	0	0.000293719	0.000151617	0.03293	0.0991989	0.270492	0	0.000647473	0	0	0.148621	0.12754	0	0	0	0	0	0	0	0
CCGCGGTAATACGTAGGGTGCAAGCGTTGTCCGGAATTATTGGGCGTAAAGAGCTCGTAGGCGGTCTGTCGCGTCGGCTGTGAAAACCCGAGGCTCAACCTCGGGCCTGCAGTCGATACGGGCAAACTAGAGTACTGCAGGGGAGACTGGAATTCCTGGTGTAGCGGTGAAATGCGCAGATATCAGGAGGAACACCGGTGGCGAAGGCGGGTCTCTGGGCAGTAACTGACGCTGAGGAGCGAAAGCGTGGGGAGCGAACAGGATTAGATACC	0	0	0	0	0	0	0	0	0.000642457	0	0	0	0	0	0	0	0	0	0	0	0	0	0	0	0	0	0	0	0	0	0	0.000151617	0	0	0	0	0	0.668465	0	0	0	0	0	0	0	0	0	0	0.00036876
CCGCGGTAATACGGAGGGTGCGAGCGTTAATCGGAATTACTGGGCGTAAAGCGCATGCAGGTGGTTCATTAAGTCAGATGTGAAAGCCCGGGGCTCAACCTCGGAACCGCATTTGAAACTGGTGAACTAGAGTGCTGTAGAGGGGGGTAGAATTTCAGGTGTAGCGGTGAAATGCGTAGAGATCTGAGGGAATACCAGTGGCGAAGGCGGCCCCCTGGACAGACACTGACACTCAGATGCGAAAGCGTGGGGAGCAAACAGGATTAGAAACC	0.0903181	0.0652534	0.0599121	0	0	0.0604275	0	0.0681179	0.000963685	0.005494	0.0037805	0.0155865	0.100274	0.000376074	0.00202847	0.00031819	0.000136566	0.0506694	0.0589386	0.0140201	0	0.000586618	0.0913005	0.00530353	0.0135142	0	0.0916892	0.0849813	0	0.000562948	0.000881158	0.0106132	0.000238623	0	0	0.0850615	0.00097121	0.0277879	0.0212104	0	0.000439794	0	0.00046144	0.0447326	0.00195966	0.0592474	0.0135021	0.00909716	0.00073752
GTGTCAGCAGCCGCGGTAATCCATTAGAAACCCCAGTAGTCC	0	0	0.00114847	0	0.0223852	0	0.507185	0	0.00128491	0.00732534	0	0.0029772	0	0.00827363	0	0	0.261251	0	0	0	0	0	0	0	0	0	0	0	0	0	0	0.0045485	0.0116925	0.000220442	0	0	0.0129495	0	0	0	0	0	1.08761	0.00392921	0	0	0.0748942	0	0
CCGCGGTAATACGTAGGTGGCAAGCGTTGTCCGGATTTATTGGGCGTAAAGCGAGCGCAGGCGGTTTCTTAAGTCTGATGTGAAAGCCTTCGGCTCAACCGAAGAAGTGCATCGGAAACTGGGAAACTTGAGTGCAGAAGAGGACAGTGGAACTCCATGTGTAGCGGTGAAATGCGTAGATATATGGAAGAACACCAGTGGCGAAGGCGGCTGTCTGGTCTGTAACTGACGCTGAGGCTCGAAAGCATGGGTAGCAAACAGGATTAGAAACC	0	0	0	0	0	0	0	0.0379315	0	0	0	0	0.00351515	0	0.000225386	0	0	0.023352	0.000906747	0.000424852	0	0	0.0010634	0	0	0	0	0	0.000963972	0	0	0	0.00119312	0	0	0.00413156	0.0579489	0	0.0138575	0	0	0	0.900269	0	0	0	0	0.445761	0
CCGCGGTAATACGGAGGGTGCGAGCGTTAATCGGAATTACTGGGCGTAAAGCGCATGCGGGTGGTTCATTAAGTCAGATGTGAAAGCCCGGGGCTCAACCTCGGAACCGCATTTGAAACTGGTGAACTAGAGTGCTGTAGAGGGGGGTAGAATTTCAGGTGTAGCGGTGAAATGCGTAGAGATCTGAAGGAATACCAGTGGCGAAGGCGGCCCCCTGGACAGACACTGACACTCAGATGCGAAAGCGTGGGGAGCAAACAGGATTAGAAACC	0.0868774	0.0806675	0.0646974	0	0	0.0479253	0	0.0669263	0.00256983	0.0032964	0.0105854	0.0238176	0.104715	0	0.00135231	0	0	0.0623454	0.0616588	0.0161444	0	0.000195539	0.100567	0.00482139	0.013172	0	0.0809549	0.0888441	0.000481986	0.000187649	0	0.00682275	0	0.000220442	0	0.0821451	0.000647473	0.00903593	0.021776	0	0.000879589	0	0.00323008	0.0314337	0.00130644	0.0423196	0.0097046	0.00808636	0.00331884
CCGCGGTAAGACGGAGGATGCAAGTGTTATCCGGAATCACTGGGCGTAAAGCGTCTGTAGGTGGCTCGATAAGTCAACTGTTAAATCTTGAAGCTTAACTTCGAAATCGCAGTCGAAACTATCGGACTAGAGTATAGTAGAGGTAAAGGGAATTTCCAGTGGAGCGGTGAAATGCGTAGAGATTGGAAAGAACACCGATGGCGAAGGCACTTTACTGGGCTATTACTGACACTCAGAGACGAAAGCTAGGGTAGCAAATGGGATTAGATACC	0	0	1.28878	0	0	0	0	0	0	0	0	0	0	0	0	0	0	0	0	0	0	0	0	0	0	0	0	0	0	0	0	0	0	0	0	0	0	0	0	0	0	0	0	0	0	0	0	0	0
CCGCGGTAATACGTAGGGTCCAAGCGTTAATCGGAATTACTGGGCGTAAAGCGTGCGCAGGCGGTTGTGCAAGACCGATGTGAAATCCCCGGGCTTAACCTGGGAATTGCATTGGTGACTGCACGGCTAGAGTGTGTCAGAGGGGGGTAGAATTCCACGTGTAGCAGTGAAATGCGTAGAGATGTGGAGGAATACCGATGGCGAAGGCAGCCCCCTGGGATAACACTGACGCTCATGCACGAAAGCGTGGGGAGCAAACAGTATTAGAAACC	0	0	0.00957062	0	0	0	0.0632461	0.00655361	0.0044972	0	0.19772	0.0646228	0.000185008	0	0.0015777	0.0770019	0.0595429	0.00176241	0	0.000424852	0	0.0146655	0	0.00192856	0.0622678	0.00260796	0	0	0.000963972	0.0532924	0.0226164	0	0	0.000881768	0.00881207	0	0	0.0917196	0	0.000782214	0	0.111539	0.00369152	0.00936966	0.00130644	0.000604566	0.0822781	0.0124665	0.0239694
CCGCGGTAATACGGAGGGTGCGAGCGTTAATCGGAATTACTGGGCGTAAAGCGCATGCAGGTGGTTCATTAAGTCGGATGTGAAAGCCCGGGGCTCAACCTCGGAACCGCATTTGAAACTGGTGAACTAGAGTGCTGTAGAGGGGGGTAGAATTTCAGGTGTAGCGGTGAAATGCGTAGAGATCTGAAGGAATACCAGTGGCGAAGGCGGCCCCCTGGACAGACACTGACACTCAGATGCGAAAGCGTGGGGAGCAAACAGGATTAGATACC	0.0939738	0.0673086	0.0620176	0	0	0.0465993	0	0.0681179	0.00256983	0.0032964	0.00567076	0.0204902	0.0856587	0	0.00202847	0.00031819	0	0.0581596	0.0489643	0.0131704	0	0.000586618	0.0846162	0.00433925	0.00804007	0	0.0951183	0.0900732	0.000481986	0	0.000587439	0.0121293	0.000477246	0	0	0.0731529	0.000323737	0.010299	0.0282805	0	0.000439794	0	0.00184576	0.0287135	0.00195966	0.0544109	0.0126582	0.00539091	0.00258132
CCGCGGTAATACGTAGGGTGCGAGCGTTAATCGGATTTACTGGGCGTAAAGCGTGCGCAGGCGGCCCGTTAAGACAGGTGTGAAATCCCTGGGCTCAACCTAGGAATTGCGCTTGTGACTGGCGGGCTCGAGTACGGTAGAGGGGGGTGGAATTCCTGGTGTAGCAGTGAAATGCGTAGAGATCAGGAGGAACACCGATGGCGAAGGCAGCCCCCTGGGCCTGTACTGACGCTCATGCACGAAAGCGTGGGGAGCAAACAGGATTAGAAACC	0	0	0	0	0	0	0.105207	0	0	1.51818	0	0	0	0.00225644	0	0	0	0	0	0	0	0.0262023	0	0	0	0	0.0025345	0	0	0	0	0	0.00119312	0	0.000191567	0.00291639	0	0	0	0	0	0	0	0	0.00032661	0	0	0	0
CCGCGGTAATACGTAGGTCCCGAGCGTTGTCCGGATTTATTGGGCGTAAAGCGAGCGCAGGCGGCTCTGTAAGTCTGAAGTTAAAGGCATTGGCTCAACCAATGTTCGCTTTGGAAACTGCAGGGCTTGAGTGCAGAAGGGGAGAGTGGAATTCCATGTGTAGCGGTGAAATGCGTAGATATATGGAGGAACACCGGTGGCGAAAGCGGCTCTCTGGTCTGTAACTGACGCTGAGGCTCGAAAGCGTGGGGAGCAAACAGGATTAGAAACC	0	0	0	0.0121088	0	0	0	0.210113	0.0228072	0	0	0	0	0	0	0	0	0	0	0	0	0	0.0074438	0	0	0	0	0	0	0	0	0	0.0114539	0.0147696	0.0226049	0	0	0	0.944005	0	0	0	0.565264	0	0	0	0	0	0.0114316
CCGCGGTAATACGGAGGGTGCGAGCGTTAATCGGAATTACTGGGCGTAAAGCGCATGCAGGTGGTTCATTAAGTCAGATGTGAAAGCCCGGGGCTCAACCTCGGAACCGCATTTGAAACTGGTGAACTAGGGTGCTGTAGAGGGGGGTAGAATTTCAGGTGTAGCGGTGAAATGCGTAGAGATCTGAAGGAATACCAGTGGCGAAGGCGGCCCCCTGGACAGACACTGACACTCAGATGCGAAAGCGTGGGGAGCAAACAGGATTAGAAACC	0.0832217	0.0637119	0.0602949	0	0	0.0573967	0	0.0683165	0.0022486	0.00366267	0.00491466	0.0183886	0.0952791	0.000376074	0.0015777	0	0	0.0592612	0.0538003	0.0182686	0	0.000195539	0.0952502	0.00578567	0.0083822	0	0.0972055	0.0832255	0.000963972	0.000938246	0.000293719	0.00682275	0.000238623	0	0	0.0911373	0.00194242	0.00952174	0.0183824	0	0.000879589	0	0.00092288	0.0265978	0.00130644	0.064084	0.00907169	0.00505398	0.00147504
CCGCGGTAATACGGAGGGTGCGAGCGTTAATCGGAGTTACTGGGCGTAAAGCGCATGCAGGTGGTTCATTAAGTCAGATGTGAAAGCCCGGGGCTCAACCTCGGAACCGCATTTGAAACTGGTGAACTAGAGTGCTGTAGAGGGGGGTAGAATTTCAGGTGTAGCGGTGAAATGCGTAGAGATCTGAAGGAATACCAGTGGCGAAGGCGGCCCCCTGGACAGACACTGACACTCAGATGCGAAAGCGTGGGGAGCAAACAGGATTAGATACC	0.0881677	0.0719328	0.0648888	0	0	0.0625112	0.000608136	0.0701038	0.00128491	0.00146507	0.00491466	0.022942	0.0930591	0	0.00112693	0.00031819	0	0.0559566	0.0580318	0.0157195	0	0.000977697	0.088566	0.00819637	0.0133431	0	0.0931801	0.0913022	0.000481986	0.00150119	0.000881158	0.00970347	0.000477246	0	0	0.0770414	0.00097121	0.0103962	0.0209276	0	0.000879589	0	0.00138432	0.0386876	0.00195966	0.0423196	0.0107594	0.00336932	0.00221256
CCGCGGTAATACGGAGGGTGCAAGCGTTATCCGGATTCACTGGGTTTAAAGGGTGCGTAGGCGGGTAGGTAAGTCAGAGGTGAAATCCTGGAGCTTAACTCCAGAACTGCCTTTGATACTATCTATCTTGAATATGGTGGAGGTAAGCGGAATATGTCATGTAGCGGTGAAATGCATAGATATGACATAGAACACCTATTGCGAAGGCAGCTTACTACGCCTATATTGACGCTGAGGCACGAAAGCGTGGGGATCAAACAGGATTAGATACC	0	0	0	0.00220161	0	0.000189428	0	0	0	0	0	0.0763565	0	0	0	0	0	0.0180647	0.00272024	0	0	0.105982	0	0.0188034	0.253177	0.0758316	0.00327994	0	0	0	0	0	0	0.00529061	0	0	0.017158	0	0	0	0	0.1842	0	0	0.00653219	0	0	0	0
CCGCGGTAATACGGAGGGTGCGAGCGTTAATCGGGATTACTGGGCGTAAAGCGCATGCAGGTGGTTCATTAAGTCAGATGTGAAAGCCCGGGGCTCAACCTCGGAACCGCATTTGAAACTGGTGAACTAGAGTGCTGTAGAGGGGGGTAGAATTTCAGGTGTAGCGGTGAAATGCGTAGAGATCTGAAGGAATACCAGTGGCGAAGGCGGCCCCCTGGACAGACACTGACACTCAGATGCGAAAGCGTGGGGAGCAAACAGGATTAGAAACC	0.0851571	0.0616567	0.0639318	0	0	0.0528504	0.000608136	0.0583867	0.00160614	0.00402894	0.00642686	0.0441326	0.0793685	0.000752148	0.00112693	0	0	0.0572784	0.0522891	0.0191183	0	0.000391079	0.0984404	0.00626781	0.015738	0	0.0825948	0.0779581	0.00192794	0.0011259	0.000587439	0.0116745	0.000477246	0	0	0.0712086	0.00129495	0.0101047	0.0200792	0	0.000879589	0	0.00415296	0.0453371	0.00163305	0.0429242	0.00928266	0.00606477	0.00147504
CCGCGGTAATACGTAGGTCTCGAGCGTTGTCCGGATTTATTGGGCGTAAAGCGAGCGCAGGCGGTTATTTAAGTCTGAAGTTAAAGGCCGTGGCTCAACCATGGTTCGCTTTGGAAACTGGATAACTTGAGTGCAGAAGGGGAGAGTGGAATTCCATGTGTAGCGGTGAAATGCGTAGATATATGGAGGAACACCGGTGGCGAAAGCGGCTCTCTGGTCTGTAACTGACGCTGAGGCTCGAAAGCGTGGGGAGCAAACAGGATTAGAAACC	0	0	0	0	0	0	0	0.2685	0	0	0	0	0.000555024	0	0	0	0	0	0	0	0	0	0.0074438	0	0	0	0	0.000175581	0	0	0	0	0	0	0	0	0	0	1.27998	0	0	0	0.0216877	0	0	0	0	0	0.0778084
CCGCGGTAATACAGAGGGTGCAAGCGTTAATCGGAATTACTGGGCGTAAAGCGCGCGTAGGTGGTTCGTTAAGTTGGATGTGAAATCCCCGGGCTCAACCTGGGAACTGCATTCAAAACTGACGAGCTAGAGTATGGTAGAGGGTGGTGGAATTTCCTGTGTAGCGGTGAAATGCGTAGATATAGGAAGGAACACCAGTGGCGAAGGCGACCACCTGGACTGATACTGACACTGAGGTGCGAAAGCGTGGGGAGCAAACAGTATTAGATACC	0	0	0	0	0.112472	0.0361808	0	0	0.00128491	0	0	0	0	0	0	0	0.00177536	0.000440603	0	0	0	0.00430187	0	0	0	0	0	0	0	0	0	0	0.0553605	0.117275	0.291756	0	0.000647473	0	0	0.241965	0.0611314	0	0	0	0	0	0	0	0
CCGCGGTAATACAGAGGGTGCAAGCGTTAATCGGAATTACTGGGCGTAAAGCGCGCGTAGGTGGTTCGTTAAGTTGGATGTGAAATCCCCGGGCTCAACCTGGGAACTGCATTCAAAACTGACGAGCTAGAGTATGGTAGAGGGTGGTGGAATTTCCTGTGTAGCGGTGAAATGCGTAGATATAGGAAGGAACACCAGTGGCGAAGGCGACCACCTGGACTGATACTGACACTCAGATGCGAAAGCGTGGGGAGCAAACAGGATTAGAAACC	0	0.000513806	0	0.00146774	0.0320308	0.354041	0	0	0	0	0	0	0	0	0	0	0.000136566	0.000440603	0.000302249	0	0	0.00117324	0	0	0	0	0	0	0	0	0	0.00121293	0.419738	0.433389	0	0	0	0	0	0.00130369	0.132378	0	0	0	0	0.00120913	0	0	0
CCGCGGTAATACGGAGGGAGCTAGCGTTATTCGGAATTACTGGGCGTAAAGCGCACGTAGGCGGCTTTGTAAGTAAGAGGTGAAAGCCTGGTGCTCAACACCAGAACTGCCTTTTAGACTGCATCGCTTGAATCCAGGAGAGGTGAGTGGAATTCCGAGTGTAGAGGTGAAATTCGTAGATATTCGGAAGAACACCAGTGGCGAAGGCGGCTCACTGGACTGGTATTGACGCTGAGGTGCGAAAGCGTGGGGAGCAAACAGGATTAGATACC	0	0	0	0	0	0	0	0	0	0	0	0	0	0.0015043	0	0	0	0	0	0	0	0	0	0	0	0	0	0	0	0	0	0	0	0	0	0	0	0	0	0	0	1.22731	0	0	0	0	0	0	0
CCGCGGTAATACGTAGGGTGCAAGCGTTAATCGGAATTACTGGGCGTAAAGCGTGCGCAGGCGGTTTTGTAAGACGGATGTGAAATCCCCGGGCTTAACCTGGGAACTGCATTCGTGACTGCAAGGCTAGAGTATGGCAGAGGGGGGTAGAATTCCACGTGTAGCAGTGAAATGCGTAGAGATGTGGAGGAATACCGATGGCGAAGGCAGCCCCCTGGGCCAATACTGACGCTCATGCACGAAAGCGTGGGGAGCAAACAGGATTAGAAACC	0	0	0	0	0	0	0	0.0669263	0	0	0	0	0.0131356	0	0	0	0	0.0845958	0	0	0	0	0	0	0	0	0	0	0	0	0	0	0	0	0	0.00267336	0	0	0	0	0	0	0.0470669	0	0	0	0	0.21193	0
CCGCGGTAATACGGAGGGTGCGAGCGCTAATCGGAATTACTGGGCGTAAAGCGCATGCAGGTGGTTCATTAAGTCAGATGTGAAAGCCCGGGGCTCAACCTCGGAACCGCATTTGAAACTGGTGAACTAGAGTGCTGTAGAGGGGGGTAGAATTTCAGGTGTAGCGGTGAAATGCGTAGAGATCTGAAGGAATACCAGTGGCGAAGGCGGCCCCCTGGACAGACACTGACACTCAGATGCGAAAGCGTGGGGAGCAAACAGGATTAGATACC	0.0969845	0.0534358	0.0526384	0	0	0.0613747	0	0.0681179	0.000963685	0.00146507	0.0037805	0.0260943	0.0891739	0	0.00135231	0	0	0.0574987	0.0541026	0.0169941	0	0.000195539	0.0928196	0.00530353	0.00804007	0	0.0916892	0.0955162	0.000481986	0.000938246	0.000587439	0.00940023	0	0	0	0.0845754	0.000647473	0.00340062	0.0197964	0	0.000439794	0	0.00046144	0.0238775	0.00228627	0.0429242	0.014135	0.00370625	0.00258132
CCGCGGTAAGACGGGGGATGCAAGTGTTATCCGGAATCACTGGGCGTAAAGCGTTTGTAGGTGGTTTAGTAAGTCTATTGTTAAATCTTGAAGCTTAACTTCAAAACTGTAATAGAAACTATTAGACTCGAGGATAGTAGGGGTAAAGGGAATTTCCAGTGGAGCGGTGAAATGCGTAGAGATTGGAAGGACCACCGATGGCGAAGGCACTTTACTGGGCTATCTCTGACACTAAGAGACGAAAGCTAGGGTAGCGAATGGGATTAGAAACC	0	0	0	0	0	0	0	0	0	0	0	0	0	0	0	2.0415	0	0	0	0	0	0	0	0	0	0	0	0	0	0	0	0	0	0	0	0	0	0	0	0	0	0	0	0	0	0	0	0	0
CCGCGGTAATACGTAGGGTGCAAGCGTTAATCGGAATTACTGGGCGTAAAGCGCGCGTAGGTGGTTCGTTAAGTTGGATGTGAAATCCCCGGGCTCAACCTGGGAACTGCATTCAAAACTGACGAGCTAGAGTATGGTAGAGGGTGGTGGAATTTCCTGTGTAGCGGTGAAATGCGTAGATATAGGAAGGAACACCAGTGGCGAAGGCGACCACCTGGACTGATACTGACACTGAGGTGCGAAAGCGTGGGGAGCAAACAGGATTAGAAACC	0	0	0	0	0.211658	0.0314451	0	0	0.000963685	0	0	0	0	0	0	0	0.00273133	0.000220302	0	0	0	0.0179896	0	0	0	0	0	0	0	0	0	0	0.0427135	0.0985376	0.232371	0	0.00258989	0	0	0.122286	0.104671	0.00018873	0	0	0	0	0	0	0
CCGCGGTAATACGGAGGGTGCGAGCGTTAATCGGAATTACTGGGCGTAAAGCGCATGCAGGTGGTTCATTAAGTCAGATGTGAAAGCCCGGGGCTCAACCTCGGAACCGCATTTGAAACTGGTGAACTAGAGTGCTGTAGAGGGGGGTAGAATTTCAGGTGTAGCGGTGAAATGCGTAGAGATCTGAGGGAATACCAGTGGCGAAGGCGGCCCCCTGGACAGACACTGACACTCAGATGCGAAAGCGTGGGGAGCAAACAGGATTAGATACC	0.0860173	0.0560049	0.0509157	0	0	0.0498196	0.000608136	0.056798	0.000963685	0.0098892	0.00340245	0.014886	0.0847337	0.000376074	0.00135231	0	0.000136566	0.0433994	0.0559161	0.0118959	0	0.000586618	0.0802107	0.00723209	0.00975072	0	0.0995909	0.0834011	0.000963972	0.000187649	0	0.011068	0.000238623	0	0	0.0704795	0.000647473	0.0263305	0.018948	0	0.000879589	0	0.00276864	0.0368742	0.00130644	0.0441333	0.0105485	0.0064017	0.00295008
CCGCGGTAATACGGAGGGTGCGAGCGTTAATCGGAATTACTGGGCGTAAAGCGCATGCAGGTGGTTCATTAAGTCAGATGTGAAAGCCCGGGGCTCAACCTCGGAACCGCATTTGAGACTGGTGAACTAGAGTGCTGTAGAGGGGGGTAGAATTTCAGGTGTAGCGGTGAAATGCGTAGAGATCTGAAGGAATACCAGTGGCGAAGGCGGCCCCCTGGACAGACACTGACACTCAGATGCGAAAGCGTGGGGAGCAAACAGGATTAGAAACC	0.0834367	0.0755295	0.070057	0	0	0.0477359	0.000608136	0.0554078	0.00289106	0.0032964	0.00264635	0.0236425	0.0893589	0	0.0015777	0	0	0.0524318	0.0528936	0.00934675	0	0.000586618	0.0826414	0.00771423	0.0102639	0	0.0899002	0.074622	0.000481986	0.000375299	0.000587439	0.0101583	0.000238623	0	0	0.0631885	0.00097121	0.00709272	0.0169683	0	0	0	0.00184576	0.0269	0.00163305	0.0368785	0.00864975	0.0074125	0.00110628
CCGCGGTAATACGGAGGGTGCGAGCGTTAATCGGAATTACTGGGCGTAAAGCGCATGCGGGTGGTTCATTAAGTCAGATGTGAAAGCCCGGGGCTCAACCTCGGAACCGCATTTGAAACTGGTGAACTAGAGTGCTGTAGAGGGGGGTAGAATTTCAGGTGTAGCGGTGAAATGCGTAGAGATCTGAAGGAATACCAGTGGCGAAGGCGGCCCCCTGGACAGACACTGACACTCAGATGCGAAAGCGTGGGGAGCAAACAGGATTAGATACC	0.089673	0.0585739	0.0499587	0	0	0.044705	0	0.0633516	0.00321228	0.00256387	0.00529271	0.0262694	0.0882488	0	0.00112693	0	0	0.0641078	0.0513823	0.0152947	0	0.000782157	0.0928196	0.00819637	0.0114614	0	0.094671	0.0747976	0.000481986	0.00187649	0.000293719	0.0109164	0	0	0	0.0622164	0.000647473	0.00835581	0.0164027	0	0.000439794	0	0	0.0214596	0.00130644	0.041715	0.013713	0.00202159	0.0018438
CCGCGGTAATACGGAGGGTGCGAGCGTTAATCGGAATTACTGGGCGTAAAGCGCATGCAGGCGGTCTGTTAAGCAAGATGTGAAAGCCCGGGGCTCAACCTCGGAACAGCATTTTGAACTGGCAGGCTAGAGTCTTGTAGAGGGGGGTAGAATTTCAGGTGTAGCGGTGAAATGCGTAGAGATCTGAAGGAATACCGGTGGCGAAGGCGGCCCCCTGGACAAAGACTGACGCTCAGATGCGAAAGCGTGGGGAGCAAACAGGATTAGAAACC	0	0	0.0484274	0.0363265	0	0	0	0	0	0.00146507	0	0.00140104	0.00148006	0	0.576762	0.000954569	0.000409699	0.000220302	0.000302249	0.678489	0	0	0	0	0.0405425	0.000601838	0.00119271	0	0	0	0.00205604	0.0723212	0.00190898	0.000440884	0	0	0.000323737	0	0	0	0	0	0	0.000302247	0	0.000604566	0	0	0.00036876
CCGCGGTAATACGGAGGGTGCGAGCGTTAATCGGAATTACTGGGCGTAAAGCGCATGCAGGTGGTTCATTAAGTCAGATGTGAAAGCCCGGGGCTCAACCTCGGAACCGCATTTGAAACTGGTGAACTAGGGTGCTGTAGAGGGGGGTAGAATTTCAGGTGTAGCGGTGAAATGCGTAGAGATCTGAAGGAATACCAGTGGCGAAGGCGGCCCCCTGGACAGACACTGACACTCAGATGCGAAAGCGTGGGGAGCAAACAGGATTAGATACC	0.0774155	0.0549772	0.0465132	0	0	0.0647844	0	0.063153	0.0022486	0.0021976	0.0037805	0.0171627	0.0836236	0	0.000901543	0	0	0.0535333	0.0483598	0.0161444	0	0.000586618	0.0791473	0.00192856	0.00821114	0	0.0954164	0.0737441	0.000963972	0.000375299	0	0.0103099	0	0	0	0.0891931	0.000323737	0.00777285	0.0212104	0	0.000439794	0	0.00138432	0.0278067	0.000979829	0.0471561	0.00949363	0.00303239	0.00221256
CCGCGGTAATACGGAGGGTGCGAGCGTTAATCGGAATTACTGGGCGTAAGGCGCATGCAGGTGGTTCGTTAAGTCAGATGTGAAAGCCCGGGGCTCAACCTCGGAATTGCATTTGAAACTGGCGGACTAGAGTACTGTAGAGGGGGGTAGAATTTCAGGTGTAGCGGTGAAATGCGTAGAGATCTGAAGGAATACCGGTGGCGAAGGCGGCCCCCTGGACAGATACTGACACTCAGATGCGAAAGCGTGGGGAGCAAACAGGATTAGAAACC	0	0	0.0210554	0.181633	0.000181993	0	0	0	0	0.104386	0	0.0761813	0	0	0.000901543	0	0	0	0	0.0254911	0.20746	0.000195539	0	0	0	0.0016049	0.000149088	0	0	0	0.0014686	0	0.104994	0.0906017	0	0	0	0.0251646	0.00254525	0	0	0	0	0.00423146	0.130317	0	0	0	0
CCGCGGTAATACGGAGGGTGCGAGCGTTAATCGGAATTACTGGGCGTAAAGCGCATGCAGGTGGTTCATTAAGTCAGATGTGAAAGCCCGGGGCTCAACCTCGGAACCGCATTTGAAACTGGTGAACTAGAGTGCTGTAGAGGGGGGTAGAATTTCAGGTGTAGCGGTGAAATGCGTAGAGATCTGAAGGAATACCAGTGGCGAAGGCGGCCCCCTGGACAGACACCGACACTCAGATGCGAAAGCGTGGGGAGCAAACAGGATTAGAAACC	0.0909632	0.0621705	0.0637404	0	0	0.0428107	0.000608136	0.0538191	0	0.00146507	0.0045366	0.0141855	0.0784434	0	0.00112693	0	0	0.0478055	0.0562183	0.0127456	0	0	0.0811222	0.00626781	0.0188172	0	0.0735005	0.0802406	0.00144596	0.000187649	0.000587439	0.00955185	0.000477246	0	0	0.0797148	0	0.00923026	0.0192308	0	0.000439794	0	0.00323008	0.048964	0.00130644	0.0495744	0.00590715	0.00336932	0.00331884
CCGCGGTAATACGGAGGGTGCGAGCGTTAATCGGAATTACTGGGCGTAAAGCGCATGCAGGCGGTTTGTTAAGCAAGATGTGAAAGCCCCGGGCTCAACCTGGGAACCGCATTTTGAACTGGCAGGCTAGAGTCTTGTAGAGGGGGGTAGAATTTCAGGTGTAGCGGTGAAATGCGTAGAGATCTGAAGGAATACCGGTGGCGAAGGCGGCCCCCTGGACAAAGACTGACGCTCAGATGCGAAAGCGTGGGGAGCAAACAGGATTAGATACC	0	0.00308284	0.0704398	0	0.000181993	0	0	0	0	0	0	0	0	0	0.00450771	0	0	0	0.00725398	0	0	0	0	0	0	0	0	0	0	0	0	0	0	0	0	0	0	0	0	0	0	0	0	0	0	0.00120913	0	0	0
GTGTCAGCCGCCGCGGTAATCCATTAGAAACCCTCGTAGTCC	0	0	0.0015313	0	0.0198373	0	0.431776	0	0.0022486	0.0043952	0	0.00350259	0	0.00564111	0	0	0.24978	0	0	0	0	0	0	0	0	0	0	0	0	0	0	0.00348718	0.0104994	0.000220442	0	0	0.00582726	0	0	0	0	0	0.92288	0.00332472	0	0	0.0755271	0	0
CCGCGGTAATACGAGGGGTGCAAGCGTTAATCGGAATTACTGGGCGTAAAGCGTACGCAGGCGGTTTGTTAAGCCAGATGTGAAAGCCCTGGGCTCAACCTAGGAATTGCATTTGGAACTGACAGACTAGAGTCTTGTAGAGGGGGGTAGAATTTCAGGTGTAGCGGTGAAATGCGTAGAGATCTGAAGGAATACCGGTGGCGAAGGCGGCCCCCTGGACAAAGACTGACGCTCATGTACGAAAGCGTGGGGAGCAAACAGGATTAGAAACC	0	0	1.14733	0	0	0	0	0	0	0	0	0	0	0	0	0	0	0	0	0	0	0	0	0	0	0	0	0	0	0	0	0	0	0	0	0	0	0	0	0	0	0	0	0	0	0	0	0	0
CCGCGGTAATACGTAGGGTGCGAGCGTTGTCCGGAATTACTGGGCGTAAAGGGCTCGTAGGTGGTTTGTCGCGTCGTCTGTGAAATTCCGGGGCTTAACTCCGGGCGTGCAGGCGATACGGGCATAACTTGAGTACTGTAGGGGTAACTGGAATTCCTGGTGTAGCGGTGAAATGCGCAGATATCAGGAGGAACACCGATGGCGAAGGCAGGTTACTGGGCAGTTACTGACGCTGAGGAGCGAAAGCATGGGTAGCGAACAGGATTAGAAACC	0	0	0	0.0176129	0	0	0.464616	0	0	0	0	0	0.00333015	0	0	0.00031819	0	0.0339265	0	0	0.000630577	0.110871	0.00941868	0	0.000171065	0	0	0.000351162	0	0.000562948	0.000293719	0	0	0.00925857	0	0	0	0.000291482	0.000565611	0.00234664	0	0	0.0701388	0	0	0.00241826	0	1.30157	0
CCGCGGTAATACGGAGGGTGCGAGCGTTGTCCGGATTTATTGGGTTTAAAGGGTGCGTAGGCGGCCCGTTAAGTCCGGGGTGAAAGCCCGCTGCTCAACAGCGGAACTGCCCTGGATACTGACGGGCTTGAGTACAGACGAGGTTGGCGGAATGGACCGAGTAGCGGTGAAATGCATAGATACGGTCCAGAACCCCGATTGCGAAGGCAGCTGACTAGGCTGTTACTGACGCTGAGGCACGAAAGCGTGGGGAGCGAACAGGATTAGATACC	0	0	0	0	0	0	0	0	0	0	0	0	0	0	0	0	0	0	0	0	0	0	0	0	0	0	0	0	0	0	0	0	0	0	0	0	0	0	0	0	0	0	0	0	0	0	0	0	0
CCGCGGTAATACGTAGGTGGCAAGCGTTGTCCGGATTTATTGGGCGTAAAGCGAGCGCAGGCGGTTTCTTAAGTCTGATGTGAAAGCCTTCGGCTCAACCGAAGAAGTGCATCGGAAACTGGGAAACTTGAGTGCAGAAGAGGACAGTGGAACTCCATGTGTAGCGGTGAAATGCGTAGATATATGGAAGAACACCAGTGGCGAAGGCGGCTGTCTGGTCTGTAACTGACGCTGAGGCTCGAAAGCATGGGTAGCAAACAGGATTAGATACC	0	0	0	0	0	0	0	0.0345554	0	0	0	0	0.00425519	0	0	0	0	0.0222505	0.000302249	0.000849704	0	0	0.00197489	0	0	0	0	0	0	0	0	0	0.00119312	0	0	0.00388853	0.0569777	9.71606e-05	0.00904977	0	0	0	0.790908	0	0	0	0	0.400275	0
CCGCGGTAATACGGAGGGTGCGAGCGTTAATCGGAATTACTGGGCGTAAAGCGCATGCAGGTGGTTCATTAAGTCAGATGTGAAAGCCCGGGGCTCAACCTCGGAACCGCATTTGAAACTGGTGAACTAGAGTGCTGTAGAGGGGGGTAGAATTTCAGGCGTAGCGGTGAAATGCGTAGAGATCTGAAGGAATACCAGTGGCGAAGGCGGCCCCCTGGACAGACACTGACACTCAGATGCGAAAGCGTGGGGAGCAAACAGGATTAGAAACC	0.0907482	0.0565187	0.0616348	0	0	0.0483041	0	0.0716926	0.0022486	0.00146507	0.00415855	0.0217161	0.0815886	0	0.00202847	0	0	0.0539739	0.0571251	0.0135953	0	0.000195539	0.0871988	0.00289283	0.00975072	0	0.0815512	0.0816453	0	0.000187649	0.000587439	0.0112196	0.000477246	0	0	0.0758263	0.00097121	0.00631544	0.0158371	0	0.00175918	0	0.00092288	0.0278067	0.00130644	0.0525972	0.00738394	0.00404318	0.00036876
CCGCGGTAATACGTAGGGTGCAAGCGTTATCCGGAATTATTGGGCGTAAAGGGCTCGTAGGCGGTCCGTCGCGTCCGGTGTGAAAGTCCATCGCTTAACGGTGGATCCGCGCCGGGTACGGGCGGGCTTGAGTGCGGTAGGGGAGACTGGAATTCCCGGTGTAACGGTGGAATGTGTAGATATCGGGAAGAACACCAATGGCGAAGGCAGGTCTCTGGGCCGTTACTGACGCTGAGGAGCGAAAGCGTGGGGAGCGAACAGGATTAGATACC	0	0	0	0	0	0	0	0	0	0	0	0	0	0	0	0	0.805878	0	0	0	0	0	0	0	0	0	0	0	0	0	0	0	0	0	0	0	0	0	0	0	0	0	0	0	0	0	0	0	0
CCGCGGTAATACGTAGGTCTCGAGCGTTGTCCGGATTTATTGGGCGTAAAGCGAGCGCAGGCGGTTATTTAAGTCTGAAGTTAAAGGCCGTGGCTCAACCATGGTTCGCTTTGGAAACTGGATAACTTGAGTGCAGAAGGGGAGAGTGGAATTCCATGTGTAGCGGTGAAATGCGTAGATATATGGAGGAACACCGGTGGCGAAAGCGGCTCTCTGGTCTGTAACTGACGCTGAGGCTCGAAAGCGTGGGGAGCAAACAGGATTAGATACC	0	0	0	0	0	0	0	0.240299	0	0	0	0	0.00111005	0	0	0	0	0	0	0	0	0	0.00668423	0	0	0	0	0.000702325	0	0	0	0	0	0	0	0	0	0	1.16261	0	0	0	0.0161504	0	0	0	0	0	0.0578953
CCGCGGTAATACGGAGGGTGCGAGCGTTAATCGGAATTACTGGGCGTAAAGCGCATGCAGGTGGTTCGTTAAGTCAGATGTGAAAGCCCGGGGCTCAACCTCGGAATTGCATTTGAAACTGGCGGACTAGAGTACTGTAGAGGGGGGTAGAATTTCAGGTGTAGCGGTGAAATGCGTAGAGATCTGAAGGAATACCGGTGGCGAAGGCGGCCCCCTGGACAGATACTGACACTCAGATGCGAAAGCGTGGGGAGCAAACAGTATTAGATACC	0	0	0.030626	0.102008	0	0.000189428	0	0	0	0.209138	0	0.0269699	0	0	0.00112693	0	0	0	0	0.0297397	0.090803	0.000195539	0	0	0	0.00341042	0.000447265	0	0	0	0.00323091	0	0.0904381	0.0941287	0	0	0	0.045957	0.00141403	0	0	0	0	0.00151124	0.169184	0	0	0	0
CCGCGGTAATACGTAGGTGGCAAGCGTTGTCCGGAATTACTGGGTGTAAAGGGAGCGTAGGCGGGAAGGCAAGTTGATTGTCTAAACTATCGGCTCAACCGATAGTCGCGATCAAAACTACTTTTCTTGAGTGAAGTAGAGGTAAGCGGAATTCCTAGTGTAGCGGTGAAATGCGTAAATATTAGGAGGAACACCAGTGGCGAAAGCGGCTTTCTGGACGACAACTGACGCTGAGGCGCGAAAGCCAGGGGAGCAAACGGGATTAGATACC	0	0	0	0	0	0	0	0	0	0	0	0	0	0	0	0	0.803556	0	0	0	0	0	0	0	0	0	0	0	0	0	0	0	0	0	0	0	0	0	0	0	0	0	0	0	0	0	0	0	0
CCGCGGTAATACGTAGGTCCCGAGCGTTGTCCGGATTTATTGGGCGTAAAGCGAGCGCAGGCGGCTCTGTAAGTCTGAAGTTAAAGGCATTGGCTCAACCAATGTTCGCTTTGGAAACTGCAGGGCTTGAGTGCAGAAGGGGAGAGTGGAATTCCATGTGTAGCGGTGAAATGCGTAGATATATGGAGGAACACCGGTGGCGAAAGCGGCTCTCTGGTCTGTAACTGACGCTGAGGCTCGAAAGCGTGGGGAGCAAACAGGATTAGATACC	0.000215043	0	0	0.00917337	0	0	0	0.179331	0.0195949	0	0	0	0	0.000752148	0	0	0	0	0	0	0	0	0.00987443	0	0	0	0	0	0	0	0	0	0.00787456	0.0154309	0.0201145	0	0	0	0.835124	0	0	0	0.500201	0	0	0	0	0	0.0143816
GTGTCAGCCGCCGCGGTAATCCATTAGAAACCCCAGTAGTCC	0	0	0.00114847	0	0.0187453	0	0.403802	0	0.000321228	0.0065928	0	0.00122591	0	0.00601719	0.000225386	0	0.230934	0	0	0	0	0	0	0	0	0	0	0	0	0	0	0.00303233	0.00954492	0	0.000191567	0	0.00874089	0	0	0	0	0	0.940414	0.00423146	0	0	0.0639238	0	0
CCGCGGTAATACGAAGGGTGCAAGCGTTAATCGGAATTACTGGGCGTAAAGCGCGCGTAGGTGGTTCAGTAAGTTGAATGTGAAATCCCCGGGCTCAACCTGGGAACTGCATCCAAAACTGCTGAGCTAGAGTACGGTAGAGGGTAGTGGAATTTCCTGTGTAGCGGTGAAATGCGTAGATATAGGAAGGAACACCAGTGGCGAAGGCGACTACCTGGACTGGTACTGACACTGAGGTGCGAAAGCGTGGGGAGCAAACAGGATTAGAAACC	0	0.0395631	0	0	0	0	0	0	0.208798	0	0	0	0	0.0462571	0	0	0	0	0.0601476	0	0	0.0543599	0	0	0	0	0	0	0.0212074	0	0	0	0	0	0	0	0.25122	0	0	0	0	0	0	0.0873494	0.00457253	0	0	0	0
CCGCGGTAATACAGAGGGTGCAAGCGTTAATCGGAATTACTGGGCGTAAGGCGCGCGTAGGTGGTTCGTTAAGTTGGATGTGAAATCCCCGGGCTCAACCTGGGAACTGCATTCAAAACTGACGAGCTAGAGTATGGTAGAGGGTGGTGGAATTTCCTGTGTAGCGGTGAAATGCGTAGATATAGGAAGGAACACCAGTGGCGAAGGCGACCACCTGGACTGATACTGACACTGAGGTGCGAAAGCGTGGGGAGCAAACAGGATTAGATACC	0	0	0	0	0.192549	0.050009	0	0	0.000642457	0	0	0	0	0	0	0	0.000682832	0	0	0	0	0.00351971	0	0	0	0	0	0	0	0	0	0	0.0684848	0.110662	0.196164	0	0.000323737	0	0	0.175216	0.164483	0	0	0	0	0	0	0	0
CCGCGGTAATACGGAGGGTGCGAGCGTTAATCGGAATTACTGGGCGTAAAGCGCATGCAGGTGGTTCATTAAGTCAGATGTGAAAGCCCGGGGCTCAACCTCGGAACCGCATTTGAAACTGGTGAACTAGAGTGCTGTAGAGGGGGGTAGAATTTCAGGTGTAGCGGTGAAATGCGTAGAGATCTGAAGGAATACCAGTGGCGAAGGCGGCCCCCTGGACAGACACTGACACTCAGATGCGAAAGCGTGGGGGGCAAACAGGATTAGAAACC	0.0784907	0.0560049	0.0480445	0	0	0.0594804	0.000608136	0.0438894	0.000321228	0.00183133	0.0015122	0.016287	0.0830686	0.000376074	0.00202847	0	0	0.0436197	0.0474531	0.0131704	0	0	0.0902371	0.0086785	0.00906646	0	0.0855766	0.0772557	0	0.000375299	0.000293719	0.0104616	0.000954492	0	0	0.0782566	0	0.00660692	0.0155543	0	0.00175918	0	0.00046144	0.0284112	0.00130644	0.0495744	0.00886072	0.00235852	0.0018438
CCGCGGTAATACGTAGGTGGCAAGCGTTGTCCGGAATTACTGGGTGTAAAGGGAGCGTAGGCGGGAAGGCAAGTTGATTGTCTAAACTATCGGCTCAACCGATAGTCGCGATCAAAACTACTTTTCTTGAGTGAAGTAGAGGTAAGCGGAATTCCTAGTGTAGCGGTGAAATGCGTAAATATTAGGAGGAACACCAGTGGCGAAAGCGGCTTTCTGGACGACAACTGACGCTGAGGCGCGAAAGCCAGGGGAGCAAACGGGATTAGAAACC	0	0	0	0	0	0	0	0	0	0	0	0	0	0	0	0	0.785393	0	0	0	0	0	0	0	0	0	0	0	0	0	0	0	0	0	0	0	0	0	0	0	0	0	0	0	0	0	0	0	0
CCGCGGTAATACGTAGGGTGCAAGCGTTAATCGGAATTACTGGGCGTAAAGCGTGCGCAGGCGGTTTTGTAAGACGGATGTGAAATCCCCGGGCTTAACCTGGGAACTGCATTCGTGACTGCAAGGCTAGAGTATGGCAGAGGGGGGTAGAATTCCACGTGTAGCAGTGAAATGCGTAGAGATGTGGAGGAATACCGATGGCGAAGGCAGCCCCCTGGGCCAATACTGACGCTCATGCACGAAAGCGTGGGGAGCAAACAGGATTAGATACC	0	0	0	0	0	0	0	0.06216	0	0	0	0	0.00777034	0	0	0	0	0.0764447	0	0	0	0	0.000303829	0	0	0	0	0.000351162	0	0	0	0	0	0	0	0.00340246	0	0	0	0	0	0	0.0415296	0	0	0	0	0.173857	0
CCGCGGTAATACGTAGGGGGCTAGCGTTATCCGGATTTACTGGGCGTAAAGGGTGCGTAGGTGGTTTCTTAAGTCAGGAGTGAAAGGCTACGGCTCAACCGTAGTAAGCTCTTGAAACTGGGAAACTTGAGTGCAGGAGAGGAAAGTGGAATTCCTAGTGTAGCGGTGAAATGCGTAGATATTAGGAGGAACACCAGTAGCGAAGGCGGCTTTCTGGACTGTAACTGACACTGAGGCACGAAAGCGTGGGGAGCAAACAGGATTAGATACC	0	0.00359664	0	0	0	0	0.0206766	0.0466697	0.00931562	0	0	0.479855	0.00166507	0.0015043	0	0	0	0	0.00151125	0	0	0	0.00486126	0	0	0	0	0.000175581	0.00626582	0	0	0	0	0	0	0.00121516	0	0	0	0	0	0	0	0	0	0	0	0	0.0508889
CCGCGGTAATACGGAGGGTGCGAGCGTTAATCGGGATTACTGGGCGTAAAGCGCATGCAGGTGGTTCATTAAGTCAGATGTGAAAGCCCGGGGCTCAACCTCGGAACCGCATTTGAAACTGGTGAACTAGAGTGCTGTAGAGGGGGGTAGAATTTCAGGTGTAGCGGTGAAATGCGTAGAGATCTGAAGGAATACCAGTGGCGAAGGCGGCCCCCTGGACAGACACTGACACTCAGATGCGAAAGCGTGGGGAGCAAACAGGATTAGATACC	0.0683837	0.0524082	0.0539783	0	0	0.0452733	0	0.0424992	0.000963685	0.0010988	0.00680491	0.0481606	0.0664179	0	0.00112693	0.00190914	0.000273133	0.0473649	0.0522891	0.0101965	0	0.000195539	0.0830971	0.00192856	0.0186461	0	0.0825948	0.0681255	0.000963972	0.000375299	0.000587439	0.0104616	0.000477246	0	0	0.0605152	0	0.00874445	0.0186652	0	0.00131938	0	0.00599872	0.0444303	0.00130644	0.041715	0.0118143	0.00606477	0.00147504
CCGCGGTAATACGGAGGGTGCGAGCGTTAATCGGAATTACTGGGCGTAAAGCGCATGCAGGTGGTTCATTAAGTCAGATGTGAAAGCCCGGGGCTCAACCTCGGAACCGCATTTGAAACTGGTGAACTAGAGTGCCGTAGAGGGGGGTAGAATTTCAGGTGTAGCGGTGAAATGCGTAGAGATCTGAAGGAATACCAGTGGCGAAGGCGGCCCCCTGGACAGACACTGACACTCAGATGCGAAAGCGTGGGGAGCAAACAGGATTAGAAACC	0.0888128	0.0739881	0.0465132	0	0	0.0405376	0.000608136	0.0565994	0.000963685	0.00146507	0.0030244	0.0185637	0.0738182	0	0.00112693	0	0	0.0524318	0.0547071	0.0106213	0	0	0.0870469	0.00337497	0.00940859	0	0.0735005	0.0830499	0	0.000375299	0.00264347	0.00485173	0	0	0	0.081416	0.000647473	0.00553815	0.0135747	0	0	0	0.00138432	0.0278067	0.00032661	0.0429242	0.0097046	0.00438011	0.00110628
CCGCGGTAATACGTAGGTCCCGAGCGTTGTCCGGATTTATTGGGCGTAAAGCGAGCGCAGGTGGTTTAATAAGTCTGATGTAAAAGGCAGTGGCTCAACCATTGTGTGCATTGGAAACTGTTAGACTTGAGTGCAGTAGAGGAGAGTGGAATTCCATGTGTAGCGGTGAAATGCGTAGATATATGGAGGAACACCGGTGGCGAAAGCGGCTCTCTGGACTGTCACTGACACTGAGGCTCGAAAGCGTGGGTAGCAAACAGGATTAGAAACC	0.00129026	0	0	0.0267862	0	0	0	0.220638	0	0	0	0	0	0	0	0	0	0	0	0	0	0	0.00622849	0	0	0	0	0	0	0	0	0	0.00286348	0.00308619	0.0017241	0.000486066	0	0	1.07579	0	0	0	0.140739	0	0	0	0	0	0
CCGCGGTAATACGTAGGGGGCAAGCGTTATCCGGATTTACTGGGTGTAAAGGGAGCGTAGACGGACTGGCAAGTCTGATGTGAAAGGCGGGGGCTCAACCCCTGGACTGCATTGGAAACTGTTAGTCTTGAGTGCCGGAGAGGTAAGCGGAATTCCTAGTGTAGCGGTGAAATGCGTAGATATTAGGAGGAACACCAGTGGCGAAGGCGGCTTACTGGACGGTAACTGACGTTGAGGCTCGAAAGCGTGGGGAGCAAACAGGATTAGATACC	0	0	0	0	0	0.000189428	0.301027	0	0	0	0	0.902267	0	0	0	0	0	0	0	0	0	0	0	0	0	0	0	0	0	0	0	0	0	0	0	0	0	0	0	0	0	0	0	0	0	0	0	0	0
CCGCGGTAATACGAAGGGTGCAAGCGTTACTCGGAATTACTGGGCGTAAAGCGTGCGTAGGTGGTGGTTTAAGTCTGCTGTGAAAGCCCTGGGCTCAACCTGGGAATTGCAGTGGATACTGGGTCACTAGAGTGTGGTAGAGGGTAGTGGAATTCCCGGTGTAGCAGTGAAATGCGTAGAGATCGGGAGGAACACCAGTGGCGAAGGCGACTACCTGGACCAACACTGACACTGAGGCACGAAAGCGTGGGGAGCAAACAGGATTAGAAACC	0	0	0	0	0	0	0	0	0	0	0	0	0	0	0	0	0	0	0	0	0	0	0	0	0	0	0	0	0	1.05628	0	0	0.00119312	0	0	0	0	0	0	0	0	0	0	0	0	0	0	0	0
CCGCGGTAATACGGAGGGTGCGAGCGTTAATCGGAATTACTGGGCGTAAAGCGCATGTAGGTGGTTCATTAAGTCAGATGTGAAAGCCCGGGGCTCAACCTCGGAACTGCATTTGAAACTGGTGAACTAGAGTGCTGTAGAGGGGGGTAGAATTTCAGGTGTAGCGGTGAAATGCGTAGAGATCTGAAGGAATACCAGTGGCGAAGGCGGCCCCCTGGACAGACACTGACACTCAGATGCGAAAGCGTGGGGAGCAAACAGGATTAGATACC	0	0.000513806	0	0	0	0	0	0	0	0	0.000756101	0.0017513	0.000185008	0	0	0.00286371	0.744696	0.000660905	0	0.000849704	0	0	0	0.00771423	0.00171065	0.000601838	0.000298176	0	0	0	0.00469951	0	0	0	0	0.000243033	0.00194242	0	0.000282805	0	0.00439794	0	0	0	0.000653219	0.00302283	0.00506327	0	0
CCGCGGTAATACGGAGGGTGCGAGCGTTAATCGGAATTACTGGGCGTAAAGCGCATGCAGGTGGTTCATTAAGTCAGATGTGAAAGCCCGGGGCTCAACCTCGGAACCGCATTTGAGACTGGTGAACTAGAGTGCTGTAGAGGGGGGTAGAATTTCAGGTGTAGCGGTGAAATGCGTAGAGATCTGAAGGAATACCAGTGGCGAAGGCGGCCCCCTGGACAGACACTGACACTCAGATGCGAAAGCGTGGGGAGCAAACAGGATTAGATACC	0.0772005	0.0590877	0.06776	0	0	0.0503879	0.000608136	0.0522303	0.000963685	0.00293013	0.00113415	0.0196145	0.0782584	0	0.0015777	0.000636379	0.000273133	0.0515506	0.0459419	0.0152947	0.00126115	0.000195539	0.0736784	0.00337497	0.00701368	0	0.093031	0.0672476	0.000481986	0	0.000881158	0.00864215	0.000238623	0	0	0.0488496	0.000647473	0.00796717	0.0141403	0	0	0	0.00092288	0.025691	0.00228627	0.0374831	0.00843878	0.0064017	0.0036876
CCGCGGTAATACGTAGGGTGCGAGCGTTAATCGGATTTACTGGGCGTAAAGCGTGCGCAGGCGGCCCGTTAAGACAGGTGTGAAATCCCTGGGCTCAACCTAGGAATTGCGCTTGTGACTGGCGGGCTCGAGTACGGTAGAGGGGGGTGGAATTCCTGGTGTAGCAGTGAAATGCGTAGAGATCAGGAGGAACACCGATGGCGAAGGCAGCCCCCTGGGCCTGTACTGACGCTCATGCACGAAAGCGTGGGGAGCAAACAGGATTAGATACC	0	0	0	0	0	0	0.104599	0	0	1.14642	0	0	0	0.000376074	0	0	0	0	0	0	0	0.0267889	0	0	0	0	0.00268359	0	0	0	0	0	0.000954492	0	0	0.00315943	0	0	0	0	0	0	0	0	0	0	0	0	0
CCGCGGTAATACGGAGGGTGCGAGCGTTAATCGGAATTACTGGGCGTAAGGCGCATGCAGGTGGTTCGTTAAGTCAGATGTGAAAGCCCGGGGCTCAACCTCGGAATTGCATTTGAAACTGGCGGACTAGAGTACTGTAGAGGGGGGTAGAATTTCAGGTGTAGCGGTGAAATGCGTAGAGATCTGAAGGAATACCGGTGGCGAAGGCGGCCCCCTGGACAGATACTGACACTCAGATGCGAAAGCGTGGGGAGCAAACAGGATTAGATACC	0	0	0.0206725	0.155213	0.000181993	0	0	0	0	0.0937643	0	0.0803844	0	0	0.000225386	0	0	0	0	0.0182686	0.19674	0	0	0	0	0.00120368	0.000149088	0	0	0	0.000587439	0	0.0966423	0.0923652	0	0	0	0.021764	0.00339367	0	0	0	0	0.00302247	0.118559	0	0	0	0
CCGCGGTAAGACGGGGGATGCAAGTGTTATCCGGAATCACTGGGCGTAAAGCGTTTGTAGGTGGTTTAGTAAGTCTATTGTTAAATCTTGAAGCTTAACTTCAAAACTGTAATAGAAACTATTAGACTCGAGGATAGTAGGGGTAAAGGGAATTTCCAGTGGAGCGGTGAAATGCGTAGAGATTGGAAGGACCACCGATGGCGAAGGCACTTTACTGGGCTATCTCTGACACTAAGAGACGAAAGCTAGGGTAGCGAATGGGATTAGATACC	0	0	0	0	0	0	0	0	0	0	0	0	0	0	0	1.77391	0	0	0	0	0	0	0	0	0	0	0	0	0	0	0	0	0	0	0	0	0	0	0	0	0	0	0	0	0	0	0	0	0
CCGCGGTAATACGGAGGGTGCGAGCGTTAATCGGAATTACTGGGCGTAAAGCGCATGCAGGCGGTCTGTTAAGCAAGATGTGAAAGCCCGGGGCTCAACCTCGGAACAGCATTTTGAACTGGCAGGCTAGAGTCTTGTAGAGGGGGGTAGAATTTCAGGTGTAGCGGTGAAATGCGTAGAGATCTGAAGGAATACCGGTGGCGAAGGCGGCCCCCTGGACAAAGACTGACGCTCAGATGCGAAAGCGTGGGGAGCAAACAGGATTAGATACC	0	0	0.0488102	0.0366935	0	0	0.000608136	0	0	0.000732534	0	0.00017513	0.00203509	0	0.508019	0.00031819	0.000819398	0.000220302	0	0.584172	0	0.000391079	0	0.000482139	0.0364369	0.000401225	0.000298176	0	0	0	0.000587439	0.0739889	0.00286348	0.000220442	0	0.000243033	0	0	0	0	0	0	0	0	0	0	0	0	0
CCGCGGTAATACGGAGGGTGCGAGCGTTAATCGGAATTACTGGGCGTAAAGCGCATGCAGGTGGTTCATTAAGTCAGATGTGAAAGCCCGGGGCTCAACCTCGGAACCGCATTTGAAACTGGTGAACTAGAGTGCTGTAGAGGGGGGTAGAATTTCAGGTGTAGCGGTGAAATGCGTAGAGATCTGAAGGAATACCAGTGGCGAAGGCGGCCCCCTGGACAGACACTGACACTCAGATGCGGAAGCGTGGGGAGCAAACAGGATTAGATACC	0.0728996	0.0524082	0.0476617	0	0	0.0555024	0	0.0401161	0.000963685	0.00256387	0.00340245	0.0173378	0.0764083	0	0.000450771	0	0	0.0445009	0.0498711	0.0140201	0	0	0.0738303	0.00482139	0.0119746	0.000200613	0.0873657	0.0740953	0	0.000562948	0.000293719	0.00940023	0.00143174	0	0	0.0802008	0.000647473	0.00757853	0.0132919	0	0.000439794	0	0.00184576	0.0190416	0.000979829	0.0386922	0.00569618	0.0417795	0.0018438
CCGCGGTAATACGTAGGGGGCTAGCGTTATCCGGATTTACTGGGCGTAAAGGGTGCGTAGGTGGTTTCTTAAGTCAGGAGTGAAAGGCTACGGCTCAACCGTAGTAAGCTCTTGAAACTGGGAAACTTGAGTGCAGGAGAGGAAAGTGGAATTCCTAGTGTAGCGGTGAAATGCGTAGATATTAGGAGGAACACCAGTAGCGAAGGCGGCTTTCTGGACTGTAACTGACACTGAGGCACGAAAGCGTGGGGAGCAAACAGGATTAGAAACC	0.000645129	0.00256903	0	0	0	0	0.026758	0.0552092	0.00899439	0	0	0.490538	0.00092504	0.00451289	0	0	0	0	0.000302249	0	0	0	0.00501317	0.000482139	0	0	0	0	0.0106037	0	0	0	0	0	0	0.000486066	0	0	0	0	0	0	0	0	0	0	0	0	0.0505201
CCGCGGTAATACGTAGGTGGCAAGCGTTGTCCGGAATTATTGGGCGTAAAGAGCATGTAGGCGGGCTTTTAAGTCCGACGTGAAAATGCGGGGCTTAACCCCGTATGGCGTTGGATACTGGGAGTCTTGAGTGCAGGAGAGGAAAGGGGAATTCCCAGTGTAGCGGTGAAATGCGTAGATATTGGGAGGAACACCAGTGGCGAAGGCGCCTTTCTGGACTGTGTCTGACGCTGAGATGCGAAAGCCAGGGTAGCAAACGGGATTAGATACC	0	0	0	0	0	0	0	0	0	0	0	0	0	0	0	0	0.754802	0	0.000302249	0	0	0	0	0	0	0	0	0	0	0	0	0	0	0	0	0	0	0	0.00197964	0	0	0	0	0	0	0	0	0	0
CCGCGGTAATACAGAGGGTGCAAGCGTTAATCGGAATTACTGGGCGTAAGGCGCGCGTAGGTGGTTCGTTAAGTTGGATGTGAAATCCCCGGGCTCAACCTGGGAACTGCATTCAAAACTGACGAGCTAGAGTATGGTAGAGGGTGGTGGAATTTCCTGTGTAGCGGTGAAATGCGTAGATATAGGAAGGAACACCAGTGGCGAAGGCGACCACCTGGACTGATACTGACACTGAGGTGCGAAAGCGTGGGGAGCAAACAGGATTAGAAACC	0	0	0	0	0.178353	0.0458416	0	0	0.00128491	0	0	0	0	0.000376074	0	0	0.0012291	0	0	0	0	0.00215093	0	0	0	0	0.000149088	0	0	0	0	0.000151617	0.0660986	0.0969945	0.202869	0	0.000647473	0	0	0.157225	0.164923	0	0	0	0	0	0	0	0
CCGCGGTAATACGGAGGGTGCGAGCGTTAATCGGAATTACTGGGCGTAAAGCGCATGCAGGTGGTTCATTAAGTCAGATGTGAAAGCCCGGGGCTCAACCTCGGAACCGCATTTGAAACTGGTGAACTAGAGTGCTGTAGAGGGGGGTAGAATTTCAGGTGTAGCGGTGAAATGCGTAGAGATCTGAAGGAATACCAGTGGCGAAGGCGGCCCCCTGGACAGACACCGACACTCAGATGCGAAAGCGTGGGGAGCAAACAGGATTAGATACC	0.0754801	0.047784	0.0683343	0	0	0.0469781	0.000608136	0.0506416	0	0.00183133	0.00189025	0.016287	0.068823	0.000376074	0.000676157	0	0	0.0445009	0.0492666	0.0131704	0	0.000391079	0.0717035	0.00385711	0.0189883	0	0.0797622	0.0726906	0.000481986	0.000562948	0.00117488	0.0081873	0.000477246	0	0	0.0658619	0.000647473	0.00709272	0.0141403	0	0.00175918	0	0.00369152	0.028109	0.00032661	0.0272055	0.0075949	0.00336932	0.00110628
CCGCGGTAATACGTAGGGTGCAAGCGTTATCCGGAATTATTGGGCGTAAAGGGCTCGTAGGCGGTCCGTCGCGTCCGGTGTGAAAGTCCATCGCTTAACGGTGGATCCGCGCCGGGTACGGGCGGGCTTGAGTGCGGTAGGGGAGACTGGAATTCCCGGTGTAACGGTGGAATGTGTAGATATCGGGAAGAACACCAATGGCGAAGGCAGGTCTCTGGGCCGTTACTGACGCTGAGGAGCGAAAGCGTGGGGAGCGAACAGGATTAGAAACC	0	0	0	0	0	0	0	0	0	0	0	0	0	0	0	0	0.753983	0	0	0	0	0	0	0	0	0	0	0	0	0	0	0	0	0	0	0	0	0	0	0	0	0	0	0	0	0	0	0	0
CCGCGGTAATACGGAGGGTGCGAGCGTTAATCGGAATTACTGGGCGTAAAGCGCATGCAGGTGGTTCATTAAGTCAGATGTGAAAGCCCGGGGCTCAACCTCGGAACCGCATTTGAAACTGGTGAACTAGAGTGCTGTAGAGGGGGGTAGAATTTCAGGTGTAGCGGTGAAATGCGTAGAGATCTGAAGGAATACCAGTGGCGAAGGCGGCCCCCTGGACAGACACTGACACTCAGATGCGAAAGCGTGGGGAGCAAGCAGGATTAGATACC	0.0733297	0.0482978	0.0528298	0	0	0.0549341	0	0.0550106	0.00160614	0.00256387	0.0045366	0.0180383	0.0725232	0	0.000450771	0.00031819	0	0.0689544	0.0389901	0.0140201	0	0.000586618	0.0735265	0.00530353	0.00564516	0	0.079464	0.0709348	0.000481986	0.000562948	0.000881158	0.00985508	0	0	0	0.0804439	0.00161868	0.00544099	0.0169683	0	0.000439794	0	0.00276864	0.0350607	0.00130644	0.0350648	0.006962	0.00269545	0.00626892
CCGCGGTAATACGGAGGGTCCGAGCGTTATCCGGAATCATTGGGTTTAAAGGGTCCGCAGGCGGTCAATTAAGTCAGAGGTGAAAGCCCATCGCTCAACGATGGAACTGCCTTTGATACTGGTTGACTTGAGTTATACGGAAGTAGATAGAATAAGTAGTGTAGCGGTGAAATGCATAGATATTACTTAGAATACCGATTGCGAAGGCAGTCTACTACGTATATACTGACGCTGAGGGACGAAAGCGTGGGGAGCGAACAGGATTAGATACC	0	0	0	0	0	0	0	0	0	0	0	0.00683005	0	0	0	0	0	0	0	0	0	0.0400856	0	0.0101249	0	0	0.00149088	0	0	0	0	0.00227425	0	0	0	0	0	0	0	0	0	0.00018873	0	0	0	0	0.160759	0	0
CCGCGGTAATACGAGGGGTGCAAGCGTTAATCGGAATTACTGGGCGTAAAGCGTACGCAGGCGGTTTGTTAAGCCAGATGTGAAAGCCCTGGGCTCAACCTAGGAATTGCATTTGGAACTGACAGACTAGAGTCTTGTAGAGGGGGGTAGAATTTCAGGTGTAGCGGTGAAATGCGTAGAGATCTGAAGGAATACCGGTGGCGAAGGCGGCCCCCTGGACAAAGACTGACGCTCATGTACGAAAGCGTGGGGAGCAAACAGGATTAGATACC	0	0	1.052	0	0	0	0	0	0	0	0	0	0	0	0	0	0	0	0	0	0	0	0	0	0	0	0	0	0	0	0	0	0	0	0	0	0	0	0	0	0	0	0	0	0	0	0	0	0
CCGCGGTAATACAGAGGGTGCAAGCGTTAATCGGAATTACTGGGCGTAAAGCGCGCGTAGGTGGCAAAGTAAGATGGGTGTGAAATCCCCGGGCTCAACCTGGGAACTGCATCCATAACTGCTTCGCTAGAGTACGGTAGAGGGTAGTGGAATTTCCTGTGTAGCGGTGAAATGCGTAGATATAGGAAGGAACACCAGTGGCGAAGGCGACTACCTGGACTGATACTGACACTGAGGTGCGAAAGCGTGGGGAGCAAACAGGATTAGAAACC	0	0	0	0	0.00127395	0	0	0	0	0	0	0	0	0	0	0	0	0	0	0	0	0	0	1.62818	0	0	0	0	0	0	0	0	0	0	0	0	0	0	0	0	0.00395815	0	0	0	0	0	0	0	0
CCGCGGTAATACGTAGGGTGCGAGCGTTGTCCGGAATTACTGGGCGTAAAGGGCTCGTAGGTGGTTTGTCGCGTCGTCTGTGAAATTCCGGGGCTTAACTCCGGGCGTGCAGGCGATACGGGCATAACTTGAGTACTGTAGGGGTAACTGGAATTCCTGGTGTAGCGGTGAAATGCGCAGATATCAGGAGGAACACCGATGGCGAAGGCAGGTTACTGGGCAGTTACTGACGCTGAGGAGCGAAAGCATGGGTAGCGAACAGGATTAGATACC	0	0.000513806	0.000191412	0.0143105	0.000181993	0.000189428	0.459751	0	0	0.000366267	0	0	0.00573525	0	0.000450771	0.00031819	0	0.032825	0	0	0	0.121821	0.00789954	0	0	0	0	0.000351162	0	0.000187649	0	0	0	0.0112425	0	0	0	9.71606e-05	0	0.00156443	0	0	0.0752147	0	0.00032661	0.00120913	0	1.12097	0
CCGCGGTAATACGGAGGGTGCGAGCGTTAATCGGAATTACTGGGCGTAAAGCGCATGCAGGTGGTTCATTAAGTCAGATGTGAAAGCCCGGGGCTCAACCTCGGAACCGCATTTGAAACTGGTGAACTAGAGTGCTGTAGAGGGGGGTAGAATTTCAGGTGTAGCGGTGAAATGCGTAGAGATCTGAAGGAATACCAGTGGCGAAGGCGGCCCCCTGGACAGACACTGACACTCAGATGCGAAAGCGTGGGGAGCAGACAGGATTAGATACC	0.0679536	0.0498392	0.0451733	0	0	0.0536081	0.000608136	0.0401161	0.00256983	0.00293013	0.00264635	0.0145357	0.0703031	0	0.00112693	0	0	0.0447212	0.0426171	0.0127456	0	0	0.0785397	0.00482139	0.00906646	0	0.0834894	0.071286	0	0.000375299	0	0.0104616	0.00119312	0	0	0.073882	0.000323737	0.00524667	0.011595	0	0.000879589	0	0	0.0329449	0.00195966	0.0350648	0.00886072	0.00269545	0.00442512
CCGCGGTAATACGGAGGGTGCGAGCGTTAATCGGAATTACTGGGCGTAAAGCGCATGCAGGTGGTTCATTAAGTCAGATGTGAAAGCCCGGGGCTCAACCTCGGAACCGCATTTGAAACTGGTGAACTAGAGTGCCGTAGAGGGGGGTAGAATTTCAGGTGTAGCGGTGAAATGCGTAGAGATCTGAAGGAATACCAGTGGCGAAGGCGGCCCCCTGGACAGACACTGACACTCAGATGCGAAAGCGTGGGGAGCAAACAGGATTAGATACC	0.0763403	0.0560049	0.0432592	0	0	0.0475464	0	0.0480598	0.00192737	0.00146507	0.00264635	0.0178632	0.0710431	0	0.00112693	0.00031819	0	0.0460431	0.0562183	0.00552308	0	0	0.0818818	0.00433925	0.00615835	0	0.0827439	0.0805918	0	0.000562948	0	0.0072776	0.00119312	0	0	0.0695074	0.00129495	0.00476087	0.0155543	0	0	0	0	0.022064	0.00032661	0.0290192	0.00590715	0.00438011	0.00258132
CCGCGGTAATACGGAGGGTGCGAGCGTTAATCGGAATTACTGGGCGTAAAGCGCATGTAGGTGGTTCATTAAGTCAGATGTGAAAGCCCGGGGCTCAACCTCGGAACTGCATTTGAAACTGGTGAACTAGAGTGCTGTAGAGGGGGGTAGAATTTCAGGTGTAGCGGTGAAATGCGTAGAGATCTGAAGGAATACCAGTGGCGAAGGCGGCCCCCTGGACAGACACTGACACTCAGATGCGAAAGCGTGGGGAGCAAACAGGATTAGAAACC	0	0	0	0.00183467	0	0	0	0.000198594	0	0	0.00037805	0.0017513	0	0	0.000225386	0.0031819	0.712057	0.000220302	0.000302249	0	0	0.000586618	0.000455743	0.00433925	0.00153959	0.000200613	0	0	0	0	0.00440579	0	0	0	0.000191567	0	0.00323737	0	0	0	0.00307856	0.00018873	0	0	0	0.00665022	0.00464133	0.000336932	0
CCGCGGTAATACGTAGGTCCCGAGCGTTGTCCGGATTTATTGGGCGTAAAGCGAGCGCAGGCGGTTAGATAAGTCTGAAGTTAAAGGCTGTGGCTTAACCATAGTACGCTTTGGAAACTGTTTAACTTGAGTGCAAGAGGGGAGAGTGGAATTCCATGTGTAGCGGTGAAATGCGTAGATATATGGAGGAACACCGGTGGCGAAAGCGGCTCTCTGGCTTGTAACTGACGCTGAGGCTCGAAAGCGTGGGGAGCAAACAGGATTAGAAACC	0.0015053	0.00154142	0	0	0.000727973	0	0	0	0	0.000366267	0	0	0.00259011	0.00263252	0	0	0	0	0	0.00212426	0	0	0	0	0	0	0	0	0	0	0	0	0.000954492	0.000220442	0.0143675	0.0014582	0.0158631	0.000194321	0.177602	0	0	0	0.577723	0	0	0	0	0.543134	0.375767
CCGCGGTAATACGTAGGGTGCGAGCGTTGTCCGGAATTACTGGGCGTAAAGAGCTCGTAGGTGGTTTGTCGCGTCGTCTGTGAAATCCCGGGGCTTAACTTCGGGCGTGCAGGCGATACGGGCATAACTTGAGTGCTGTAGGGGAGACTGGAATTCCTGGTGTAGCGGTGAAATGCGCAGATATCAGGAGGAACACCAATGGCGAAGGCAGGTCTCTGGGCAGTAACTGACGCTGAGGAGCGAAAGCATGGGTAGCGAACAGGATTAGAAACC	0	0.00565187	0	0	0	0	0	0	0.937344	0	0	0	0	0.112446	0	0	0	0	0.0362699	0	0	0	0	0	0	0	0	0	0.217376	0	0	0	0	0	0	0.00364549	0.103919	0	0	0	0	0	0	0	0	0	0	0	0.451731
CCGCGGTAATACGGAGGGTCCGAGCGTTATCCGGAATCATTGGGTTTAAAGGGTCCGCAGGCGGTCAATTAAGTCAGAGGTGAAAGCCCATCGCTCAACGATGGAACTGCCTTTGATACTGGTTGACTTGAGTTATACGGAAGTAGATAGAATAAGTAGTGTAGCGGTGAAATGCATAGATATTACTTAGAATACCGATTGCGAAGGCAGTCTACTACGTATATACTGACGCTGAGGGACGAAAGCGTGGGGAGCGAACAGGATTAGAAACC	0	0	0	0	0	0	0	0	0	0	0	0.00788083	0	0	0	0	0.000136566	0	0	0	0	0.0330462	0	0.00819637	0	0	0.00134179	0	0	0	0	0.00348718	0	0	0.000383134	0	0	0	0	0	0	0	0	0	0	0	0.158016	0	0
CCGCGGTAATACGTAGGTGGCAAGCGTTGTCCGGAATTATTGGGCGTAAAGAGCATGTAGGCGGGCTTTTAAGTCCGACGTGAAAATGCGGGGCTTAACCCCGTATGGCGTTGGATACTGGGAGTCTTGAGTGCAGGAGAGGAAAGGGGAATTCCCAGTGTAGCGGTGAAATGCGTAGATATTGGGAGGAACACCAGTGGCGAAGGCGCCTTTCTGGACTGTGTCTGACGCTGAGATGCGAAAGCCAGGGTAGCAAACGGGATTAGAAACC	0	0	0	0	0	0	0	0	0	0	0	0	0	0	0	0	0.728308	0	0.00151125	0	0	0	0	0	0.000171065	0	0	0	0	0	0	0	0	0	0	0	0	0	0.00141403	0	0	0	0	0	0	0	0	0	0
CCGCGGTAAGACAGAGGATGCAAGCGTTATCCGGAATGATTGGGCGTAAAGCGTCTGTAGGTGGCTTTTTAAGTTCGCCGTCAAATCCCAGGGCTCAACCCTGGACAGGCGGTGGAAACTACCAAGCTGGAGTACGGTAGGGGCAGAGGGAATTTCCGGTGGAGCGGTGAAATGCGTAGAGATCGGAAAGAACACCAACGGCGAAAGCACTCTGCTGGGCCGACACTGACACTGAGAGACGAAAGCTAGGGGAGCGAATGGTATTAGAAACC	0	0.0626843	0	0.000366935	0	0	0	0	0.0462569	0	0	0	0	0.579154	0	0	0	0	0.071633	0	0	0	0	0	0	0.261599	0	0	0.338836	0	0.0273159	0	0.00882905	0.0121243	0.0159	0	0.106509	0	0.00113122	0	0	0.00037746	0	0.00151124	0	0	0	0	0.121691
GTGTCAGCAGCCGCGGTAATACGAGAGGCCCTAGTTGATAACTACCGGCGTAAAGAGTGGTTACGGAAAAATATTTAATAAAGCCGAACACCCCCTCAGCCGTCATACGCACCTGGGGGCACGAAGATCTACTACGAAAGCAGCTTTAATTATACCTGAACCCACGACAGCTACGACACAAACTGGGATTAGAAACCCCCGTAGTCC	0	0	0.000382825	0.0011008	0	0	0.000608136	0.00476626	0.000963685	0.0010988	0	0.000875648	0.000740032	0.000376074	0	0.00031819	0.000819398	0.00132181	0	0	0.000630577	0.00273755	0	0.000482139	0.00804007	0	0	0	0	0.00506653	0	0	0	0.000220442	0	0.0119086	0.0249277	0.0068984	0.00480769	0.000260738	0	0.000943649	0.797368	0.0172281	0	0	0.000843878	0.655669	0.00774396
CCGCGGTAATACGTAGGTGACAAGCGTTGTCCGGATTTATTGGGCGTAAAGCGAGCGCAGGCGGAAAAATAAGTCTAATGTGAAAGCCCTCGGCTTAACCGAGGAACTGCATCGGAAACTGTTTTTCTTGAGTGCAGAAGAGGAGAGTGGAACTCCATGTGTAGCGGTGGAATGCGTAGATATATGGAAGAACACCAGTGGCGAAGGCGGCTCTCTGGTATGCAACTGACGCTGAGGCTCGAAAGCATGGGTAGCGAACAGAATTAGAAACC	0	0	0	0	0	0	0	0	0	0	0	0	0	0	0	0	0	0	0	0	0	0	0	0	0	0	0	0	0	0	0	0	0	0	0	0	0	0	0	0	0	0	0	0	0	0	0	0	0
CCGCGGTAATACGTAGGGGGCAAGCGTTATCCGGATTTACTGGGTGTAAAGGGAGCGTAGACGGACTGGCAAGTCTGATGTGAAAGGCGGGGGCTCAACCCCTGGACTGCATTGGAAACTGTTAGTCTTGAGTGCCGGAGAGGTAAGCGGAATTCCTAGTGTAGCGGTGAAATGCGTAGATATTAGGAGGAACACCAGTGGCGAAGGCGGCTTACTGGACGGTAACTGACGTTGAGGCTCGAAAGCGTGGGGAGCAAACAGGATTAGAAACC	0	0	0	0	0	0	0.292513	0	0	0.000366267	0	0.837294	0	0	0	0	0	0	0	0	0	0	0	0	0.000171065	0	0	0.000175581	0	0.000187649	0	0	0	0	0	0	0	9.71606e-05	0	0	0	0	0	0	0.00032661	0	0	0	0
CCGCGGTAATACGGAGGGTCCGAGCGTTAATCGGAATTACTGGGCGTAAAGCGCACGCAGGCGGTTTGTTAAGCTAGATGTGAAAGCCCTGGGCTCAACCTGGGAATTGCATTTAGAACTGGCAGGCTAGAGTTTTGGAGAGGGGAGTGGAATTCCAGGTGTAGCGGTGAAATGCGTAGATATCTGGAGGAACATCAGTGGCGAAGGCGACTCCCTGGTCAGTAACTGACGCTCATGTGCGAAAGTGTGGGTAGCGAACAGGATTAGAAACC	0	0	0	0	0	0	0	0	0	0	0	0	0	0	0	0	0	0	0	0	0	0	0	2.39816	0	0	0	0	0	0	0	0	0	0	0	0	0	0	0	0	0	0	0	0	0	0	0	0	0
CCGCGGTAATACGAAGGGTGCAAGCGTTAATCGGAATTACTGGGCGTAAAGCGCGCGTAGGTGGTTCAGTAAGTTGAATGTGAAATCCCCGGGCTCAACCTGGGAACTGCATCCAAAACTGCTGAGCTAGAGTACGGTAGAGGGTAGTGGAATTTCCTGTGTAGCGGTGAAATGCGTAGATATAGGAAGGAACACCAGTGGCGAAGGCGACTACCTGGACTGGTACTGACACTGAGGTGCGAAAGCGTGGGGAGCAAACAGGATTAGATACC	0	0.0462425	0	0	0	0	0	0	0.183421	0	0	0	0	0.0398639	0	0	0	0	0.0525913	0	0	0.0557287	0	0	0	0	0	0	0.0202434	0	0	0	0	0	0	0	0.232443	0	0	0	0	0	0	0.075864	0.0035927	0	0	0	0
CCGCGGTAATACGGAGGGTGCGAGCGTTAATCGGAATTACTGGGCGTAAAGCGCATGCAGGTGGTTCATTAAGTCAGATGTGAAAGCCCGGGGCTCAACCTCGGAACCGCATTTGAAACTGGTGAACTAGAGTGCTGTAGAGGGGGGTAGAATTTCAGGTGTAGCGGTGAAATGCGTAGAGATCTGAAGGAATACCAGTGGCGAAGGCGGCCCCCTGGACAGACACTGACACTCAGATGCGAAAGCGTGGGGAGCAAACGGGATTAGAAACC	0.0741899	0.0642257	0.05149	0	0	0.0519033	0	0.0502444	0.000963685	0.00183133	0.0030244	0.0089316	0.0767783	0	0.0015777	0	0	0.0456024	0.0495688	0.014445	0	0.000195539	0.074438	0.0110892	0.00786901	0	0.0635116	0.0721639	0	0.000750597	0.000293719	0.00879377	0	0	0	0.0797148	0.00097121	0.00505235	0.011595	0	0.000879589	0.00018873	0.0023072	0.0368742	0.000979829	0.0332511	0.00801684	0.00471704	0.00442512
CCGCGGTAATACGGAGGGTGCAAGCGTTAATCGGAATTACTGGGCGTAAAGCGCACGCAGGCGGTTGGATAAGTTAGATGTGAAAGCCCCGGGCTCAACCTGGGAATTGCATTTAAAACTGTCCAGCTAGAGTCTTGTAGAGGGGGGTAGAATTCCAGGTGTAGCGGTGAAATGCGTAGAGATCTGGAGGAATACCGGTGGCGAAGGCGGCCCCCTGGACAAAGACTGACGCTCAGGTGCGAAAGCGTGGGGAGCAAACAGGATTAGAAACC	0.000430086	0.000513806	0	0.00403628	0	0	0.191563	0.00992972	0	0	0	0	0.000740032	0.00263252	0	0	0.00464325	0.0129978	0	0	0	0.000195539	0.00683614	0	0	0	0	0.000877906	0	0	0	0.00212263	0.00262485	0	0	0.000729099	0	0	0	0	0	0	0.421295	0	0	0.00302283	0	0.105123	0
CCGCGGTAATACGGAGGGTGCAAGCGTTGTCCGGATTTATTGGGTTTAAAGGGTGCGTAGGCGGTCCGTTAAGTCCGGGGTGAAAGCCCACTGCTCAACAGTGGAACTGCCCTGGAAACTGGCGGACTTGAGTACAGACGAGGGTGGCGGAATGGATGGTGTAGCGGTGAAATGCATAGATACCATCCAGAACCCCGATTGCGAAGGCAGCTGCCTAGACTGTAACTGACGCTGAGGCACGAAAGCGTGGGGAGCGAACAGGATTAGATACC	0	0	0	0	0	0	0	0	0	0	0	0	0	0	0	0	0	0	0	0	0	0	0	0	0	0	0	0	0	0	0	0	0	0	0	0	0	0	0	0	0	0	0	0	0	0	1.09409	0	0
CCGCGGTAATACGAAGGGTGCAAGCGTTACTCGGAATTACTGGGCGTAAAGCGTGCGTAGGTGGTGGTTTAAGTCTGCTGTGAAAGCCCTGGGCTCAACCTGGGAATTGCAGTGGATACTGGGTCACTAGAGTGTGGTAGAGGGTAGTGGAATTCCCGGTGTAGCAGTGAAATGCGTAGAGATCGGGAGGAACACCAGTGGCGAAGGCGACTACCTGGACCAACACTGACACTGAGGCACGAAAGCGTGGGGAGCAAACAGGATTAGATACC	0	0	0	0	0	0	0	0	0	0	0	0	0	0	0	0	0	0	0	0	0	0	0	0	0	0	0	0	0	0.961703	0	0	0.000954492	0	0	0	0	0	0	0	0	0	0	0	0	0	0	0	0
CCGCGGTAATACGTAGGTCCCGAGCGTTGTCCGGATTTATTGGGCGTAAAGCGAGCGCAGGTGGTTTAATAAGTCTGATGTAAAAGGCAGTGGCTCAACCATTGTGTGCATTGGAAACTGTTAGACTTGAGTGCAGTAGAGGAGAGTGGAATTCCATGTGTAGCGGTGAAATGCGTAGATATATGGAGGAACACCGGTGGCGAAAGCGGCTCTCTGGACTGTCACTGACACTGAGGCTCGAAAGCGTGGGTAGCAAACAGGATTAGATACC	0.00129026	0	0	0.016879	0	0	0	0.207928	0	0	0	0	0	0	0	0	0	0	0	0	0	0	0.005317	0	0	0	0	0	0	0	0	0	0.00262485	0.00749503	0.000574701	0.000243033	0	0	0.93043	0	0	0	0.116744	0	0	0	0	0	0
CCGCGGTAATACGAAGGGTGCAAGCGTTAATCGGAATTACTGGGCGTAAAGCGCGCGTAGGTGGTTTTGTAAGTTGGAGGTGAAAGCCCCGGGCTCAACCTGGGAATTGCCTCCAAAACTGCATGACTAGAGTACGGTAGAGGGTAGTGGAATTTCCTGTGTAGCGGTGAAATGCGTAGATATAGGAAGGAACACCAGTGGCGAAGGCGACTACCTGGACTGATACTGACACTGAGGTGCGAAAGCGTGGGGAGCAAACAGGATTAGATACC	0	0	0	0	0	0	0	0	0	0	0	0.869343	0	0	0	0	0	0	0	0	0	0	0	0	0	0	0	0	0	0	0	0	0	0	0	0	0	0	0	0	0	0	0	0	0	0	0	0	0
CCGCGGTAATACGTAGGTCCCGAGCGTTGTCCGGATTTATTGGGCGTAAAGCGAGCGCAGGCGGTTAGATAAGTCTGAAGTTAAAGGCTGTGGCTTAACCATAGTACGCTTTGGAAACTGTTTAACTTGAGTGCAAGAGGGGAGAGTGGAATTCCATGTGTAGCGGTGAAATGCGTAGATATATGGAGGAACACCGGTGGCGAAAGCGGCTCTCTGGCTTGTAACTGACGCTGAGGCTCGAAAGCGTGGGGAGCAAACAGGATTAGATACC	0.00172035	0	0	0	0.000909966	0	0	0	0	0	0	0	0.00111005	0.00225644	0	0	0	0	0	0.000424852	0	0	0.000455743	0	0	0	0	0	0	0	0	0	0.00119312	0	0.0141759	0.000243033	0.0155394	0	0.167138	0	0	0	0.502969	0	0	0.000604566	0	0.494616	0.330409
CCGCGGTAATACGGAGGGTGCAAGCGTTGTCCGGATTTATTGGGTTTAAAGGGTGCGTAGGCGGTCCGTTAAGTCCGGGGTGAAAGCCCACTGCTCAACAGTGGAACTGCCCTGGAAACTGGCGGACTTGAGTACAGACGAGGGTGGCGGAATGGATGGTGTAGCGGTGAAATGCATAGATACCATCCAGAACCCCGATTGCGAAGGCAGCTGCCTAGACTGTAACTGACGCTGAGGCACGAAAGCGTGGGGAGCGAACAGGATTAGAAACC	0	0	0	0	0	0	0	0	0	0	0	0	0	0	0	0	0	0	0	0	0	0	0	0	0	0	0	0	0	0	0	0	0	0	0	0	0	0	0	0	0	0	0	0	0	0	1.0462	0	0
CCGCGGTAATACGGAGGGTGCAAGCGTTAATCGGAATTACTGGGCGTAAAGCGCATGCAGGCGGTTTGTTAAGCGAGATGTGAAAGCCCCGGGCTCAACCTGGGAACTGCATTTCGAACTGGCAAACTAGAGTTCTTGAGAGGGTGGTAGAATTTCAGGTGTAGCGGTGAAATGCGTAGAGATCTGAAGGAATACCAGTGGCGAAGGCGGCCACCTGGCAAGTAACTGACGCTCAGATGCGAAAGCGTGGGTAGCAAACGGGATTAGAAACC	0	0	0	0.0370604	0.000181993	0	0	0	0	0	0	0.00017513	0	0	0	0	0	0.00837146	0	0	0	0	0	0.540478	0	0	0	0	0	0	0	0.000606467	0	0	0	0	0.00420858	0	0	0	0.012754	0	0	0	0	0.00544109	0	0	0
CCGCGGTAATACGGAGGGTGCAAGCGTTAATCGGAATTACTGGGCGTAAAGCGCACGCAGGCGGTTGGATAAGTTAGATGTGAAAGCCCCGGGCTCAACCTGGGAATTGCATTTAAAACTGTCCAGCTAGAGTCTTGTAGAGGGGGGTAGAATTCCAGGTGTAGCGGTGAAATGCGTAGAGATCTGGAGGAATACCGGTGGCGAAGGCGGCCCCCTGGACAAAGACTGACGCTCAGGTGCGAAAGCGTGGGGAGCAAACAGGATTAGATACC	0.000215043	0.00256903	0	0.00330241	0	0	0.211631	0.00774518	0	0	0	0	0	0.00376074	0	0	0.00437012	0.0101339	0	0	0	0.000586618	0.00653231	0	0	0	0	0.000526744	0	0	0	0.00348718	0.00262485	0	0	0.000243033	0	0	0	0	0	0	0.368229	0	0	0.00120913	0	0.0990579	0
CCGCGGTAATACGTAGGGTGCGAGCGTTGTCCGGAATTACTGGGCGTAAAGAGCTCGTAGGTGGTTTGTCGCGTCGTCTGTGAAATCCCGGGGCTTAACTTCGGGCGTGCAGGCGATACGGGCATAACTTGAGTGCTGTAGGGGAGACTGGAATTCCTGGTGTAGCGGTGAAATGCGCAGATATCAGGAGGAACACCAATGGCGAAGGCAGGTCTCTGGGCAGTAACTGACGCTGAGGAGCGAAAGCATGGGTAGCGAACAGGATTAGATACC	0	0.00513806	0	0	0	0	0	0	0.888518	0	0	0	0	0.0891296	0	0	0	0	0.0269002	0	0	0	0	0	0	0	0	0	0.198096	0	0	0	0	0	0	0.00510369	0.0854665	0	0	0	0	0	0.00092288	0	0	0	0	0	0.404899
CCGCGGTAATACGTAGGTGGCAAGCGTTGTCCGGATTTATTGGGCGTAAAGCGAGCGCAGGCGGAATGATAAGTCTGATGTGAAAGCCCACGGCTCAACCGTGGAACTGCATCGGAAACTGTCATTCTTGAGTGCAGAAGAGGAGAGTGGAACTCCATGTGTAGCGGTGGAATGCGTAGATATATGGAAGAACACCAGTGGCGAAGGCGGCTCTCTGGTCTGCAACTGACGCTGAGGCTCGAAAGCATGGGTAGCGAACAGGATTAGAAACC	0	0.00205522	0	0	0	0	0	0	0	0	0	0	0	0.00225644	0	0	0	0	0.00634723	0	0	0	0.00562083	0	0	0.655201	0	0	0.0115677	0	0	0	0	0	0	0	0	0	0.0729638	0	0.000439794	0	0	0	0	0	0	0	0
CCGCGGTAATACGGAGGGTGCGAGCGTTAATCGGAATTACTGGGCGTAAAGCGCATGCAGGCGGTCTGTTAAGCAAGATGTGAAAGCCCGGGGCTCAACCTCGGAACAGCATTTTGAACTGGCAGACTAGAGTCTTGTAGAGGGGGGTAGAATTTCAGGTGTAGCGGTGAAATGCGTAGAGATCTGAAGGAATACCGGTGGCGAAGGCGGCCCCCTGGACAAAGACTGACGCTCAGATGCGAAAGCGTGGGGAGCAAACAGTATTAGAAACC	0	0	0.0478531	0.027887	0	0	0.00608136	0.000397189	0	0.0021976	0	0.00455337	0.000185008	0	0.41223	0.00127276	0.00109253	0.00132181	0	0.132129	0	0.00117324	0	0.000964278	0.162341	0.000601838	0.000298176	0.000175581	0	0	0.00587439	0.162836	0.00262485	0.00110221	0	0	0.00097121	0	0	0	0	0	0	0.00211573	0.000653219	0.000604566	0	0	0.00110628
CCGCGGTAATACAGAGGGTGCGAGCGTTAATCGGATTTACTGGGCGTAAAGCGTGCGTAGGCGGCTTCGTAAGTTGGATGTGAAATCCCCGAGCTTAACTTGGGAATTGCATTCAAAACTGCGAGGCTAGAGTATGGGAGAGGATGGTAGAATTCCAGGTGTAGCGGTGAAATGCGTAGAGATCTGGAGGAATACCGATGGCGAAGGCAGCCATCTGGCCTAATACTGACGCTGAGGTACGAAAGCATGGGGAGCAAACAGGATTAGATACC	0	0	0	0	0	0	0	0	0	0	0	0.849378	0	0	0	0	0	0	0	0	0	0	0	0	0	0	0	0	0	0	0	0	0	0	0	0	0	0	0	0	0	0	0	0	0	0	0	0	0
CCGCGGTAATACGTAGGGGGCTAGCGTTATCCGGATTTACTGGGCGTAAAGGGTGCGTAGGTGGTTTCTTAAGTCAGGAGTGAAAGGCTACGGCTCAACCGTAGTAAGCTCTTGAAACTGGGAAACTTGAGTGCAGGAGAGGAAAGTGGAATTCCTAGTGTAGCGGTGAAATGCGTAGATATTAGGAGGAACACCAGTAGCGAAGGCGGCTTTCTGGGCTGTAACTGACACTGAGGCACGAAAGCGTGGGGAGCAAACAGGATTAGATACC	0	0	0	0	0	0	0	0	0.000321228	0	0	0.847277	0	0	0	0	0	0	0	0	0	0	0	0	0	0	0	0	0	0	0	0	0	0	0	0	0	0	0	0	0	0	0	0	0	0	0	0	0
CCGCGGTAATACGTAGGGTCCAAGCGTTAATCGGAATTACTGGGCGTAAAGCGTGCGCAGGCGGTTGTGCAAGACCGATGTGAAATCCCCGGGCTTAACCTGGGAATTGCATTGGTGACTGCACGGCTAGAGTGTGTCAGAGGGGGGTAGAATTCCACGTGTAGCAGTGAAATGCGTAGAGATGTGGAGGAATACCGATGGCGAAGGTAGCCCCCTGGGATAACACTGACGCTCATGCACGAAAGCGTGGGGAGCAAACAGGATTAGAAACC	0	0	0.00708226	0	0	0	0.00486509	0.000595783	0.000321228	0	0.0344026	0.00367772	0	0	0	0.00540922	0.00491639	0.000220302	0	0	0.000630577	0.000782157	0	0	0.00513196	0	0	0	0.00192794	0.00562948	0.00176232	0	0	0	0.000383134	0	0.000323737	0.417013	0.000282805	0.000260738	0	0.00660554	0	0.000906742	0.00032661	0	0.00232067	0.00168466	0.00147504
GTGTCAGCAGCCGCGGTAATACGAGAGGCCCTAGTTGATAACTACCGGCGTAAAGAGTGGTTACGGAAAAATATTTAATAAAGCCGAACACCCCCTCAGCCGTCATACGCACCTGGGGGCACGAAGATCTACTACGAAAGCAGCTTTAATTATACCTGAACCCACGACAGCTACGACACAAACTGGGATTAGATACCCCCGTAGTCC	0	0	0.000382825	0.0011008	0	0	0.000608136	0.00317751	0.000963685	0.000732534	0	0.00157617	0	0	0	0.00127276	0.000682832	0.00330453	0	0	0	0.00410633	0	0.00144642	0.00581622	0	0	0	0.000481986	0.00337769	0	0.000758083	0	0.000220442	0.000383134	0.00802008	0.0252515	0.00524667	0.00593891	0.000521476	0	0.0018873	0.720308	0.0154146	0.00032661	0	0.000632909	0.58424	0.00405636
CCGCGGTAATACGTAGGGTGCGAGCGTTAATCGGAATTACTGGGCGTAAAGCGTGCGCAGGCGGTAATGCAAGACAGATGTGAAATCCCCGGGCTTAACCTGGGAACTGCATTTGTGACTGCATTGCTGGAGTGCGGCAGAGGGGGATGGAATTCCGCGTGTAGCAGTGAAATGCGTAGATATGCGGAGGAACACCGATGGCGAAGGCAATCCCCTGGGCCTGCACTGACGCTCATGCACGAAAGCGTGGGGAGCAAACAGGATTAGAAACC	0	0	0	0	0	0	0	0	0	0	0	0	0	0	0	0	0	0	0	0	0	0	0	0	0	0	0	0.000351162	0	0	0	0	0	0	0	0	0	0	0	0	0	0	0	0	0	0	0	1.61694	0
CCGCGGTAATACGGAGGGTGCGAGCGTTAATCGGAATTACTGGGCGTAAAGCGCATGCAGGTGGTTCATTAAGTCAGATGTGAAAGCCCGGGGCTCAACCTCGGAACCGCATTTGAAACTGGTGAACTAGAGTGCTGTAGAGGGGGGTAGAATTTCAGGTGTAGCGGTGAAATGCGTAGAGATCTGAAGGAATACCAGTGGCGAAGGCGACCACCTGGACTGATACTGACACTGAGGTGCGAAAGCGTGGGGAGCAAACAGGATTAGATACC	0.000215043	0.0082209	0.000957062	0	0.00891767	0.785558	0	0.000992972	0.000321228	0	0	0.018914	0.00129506	0	0	0	0.000136566	0.00374513	0.00695173	0	0	0.00117324	0.000455743	0.00144642	0.000342131	0	0.0150579	0.000351162	0	0	0	0.00803568	0.0214761	0.000661326	0	0.000243033	0.00161868	0	0	0	0.0334244	0	0	0.000302247	0	0.00241826	0.000421939	0	0
CCGCGGTAATACGTAGGGTGCGAGCGTTGTCCGGATTTACTGGGCGTAAAGGGCTCGTAGGTGGTGTGTCGCGTCGTCTGTGTAATCCAGGGGCTTAACTTTTGGTTGGCAGGCGATACGGGCATTGCTTGAGTGCTGTAGGGGAGACTGGAATTCCTGGTGTAGCGGTGAAATGCGCAGATATCAGGAGGAACACCGATGGCGAAGGCAGGTCTCTGGGCAGTTACTGACGCTGAGGAGCGAGAGCATGGGTAGCGAACAGGATTAGATACC	0	0	0	0	0	0	0	0.0035747	0	0.000366267	0	0	0	0	0	0	0	0	0	0.000424852	0	0	0	0	0	0	0	0	0	0	0	0	0	0	0	0	0	0	0	0	0	0	0.0387609	0	0	0	0.931431	0.000336932	0
CCGCGGTAATACGGAGGGTGCGAGCGTTAATCGGAATTACTGGGCGTAAAGCGCATGCAGGTGGTTCATTAAGTCAGATGTGAAAGCCCGGGGCTCAACCTCGGAACCGCATTTGAAACTGGTGAACTAGAGTGCTGTAGGGGGGGGTAGAATTTCAGGTGTAGCGGTGAAATGCGTAGAGATCTGAAGGAATACCAGTGGCGAAGGCGGCCCCCTGGACAGACACTGACACTCAGATGCGAAAGCGTGGGGAGCAAACAGGATTAGAAACC	0.0541909	0.0431597	0.0434506	0	0	0.0390222	0	0.0500458	0.000963685	0.0010988	0.00189025	0.0262694	0.0734482	0.000376074	0.00112693	0.000636379	0	0.039434	0.0471508	0.00722249	0	0	0.0659308	0.00530353	0.0109482	0	0.0638097	0.0565372	0.00240993	0.000375299	0.000587439	0.00576143	0	0	0	0.0656189	0.000323737	0.00505235	0.0175339	0	0.000439794	0	0.00046144	0.0196461	0.00130644	0.02781	0.00654006	0.00202159	0.00110628
CCGCGGTAATACGAAGGGTGCAAGCGTTAATCGGAATTACTGGGCGTAAAGCGCGCGTAGGTGGTTTTGTAAGTTGGAGGTGAAAGCCCCGGGCTCAACCTGGGAATTGCCTCCAAAACTGCATGACTAGAGTACGGTAGAGGGTAGTGGAATTTCCTGTGTAGCGGTGAAATGCGTAGATATAGGAAGGAACACCAGTGGCGAAGGCGACTACCTGGACTGATACTGACACTGAGGTGCGAAAGCGTGGGGAGCAAACAGGATTAGAAACC	0	0	0	0	0.000181993	0	0	0	0	0	0	0.834842	0	0	0	0	0	0	0	0	0	0	0	0	0	0	0	0	0	0	0	0	0	0	0	0	0	0	0	0	0	0	0	0	0	0	0	0	0
CCGCGGTAATACGTAGGGGGCTAGCGTTATCCGGATTTACTGGGCGTAAAGGGTGCGTAGGTGGTTTCTTAAGTCAGGAGTGAAAGGCTACGGCTCAACCGTAGTAAGCTCTTGAAACTGGGAAACTTGAGTGCAGGAGAGGAAAGTGGAATTCCTAGTGTAGCGGTGAAATGCGTAGATATTAGGAGGAACACCAGTAGCGAAGGCGGCTTTCTGGGCTGTAACTGACACTGAGGCACGAAAGCGTGGGGAGCAAACAGGATTAGAAACC	0	0	0	0	0	0	0	0	0	0	0	0.832391	0	0	0	0	0	0	0	0	0	0	0	0	0	0	0	0	0	0	0	0	0	0	0	0	0	0	0	0	0	0	0	0	0	0	0	0	0
CCGCGGTAATACGGAGGGTCCGAGCGTTAATCGGAATTACTGGGCGTAAAGCGCACGCAGGCGGTTTGTTAAGCTAGATGTGAAAGCCCTGGGCTCAACCTGGGAATTGCATTTAGAACTGGCAGGCTAGAGTTTTGGAGAGGGGAGTGGAATTCCAGGTGTAGCGGTGAAATGCGTAGATATCTGGAGGAACATCAGTGGCGAAGGCGACTCCCTGGTCAGTAACTGACGCTCATGTGCGAAAGTGTGGGTAGCGAACAGGATTAGATACC	0	0	0	0	0	0	0	0	0	0	0	0	0	0	0	0	0	0	0	0	0	0	0	2.17638	0	0	0	0	0	0	0	0	0	0	0	0	0	0	0	0	0	0	0	0	0	0	0	0	0
CCGCGGTAATACGTAGGTGGCAAGCGTTGTCCGGATTTACTGGGTGTAAAGGGCGTGTAGCCGGGAGGGCAAGTCAGATGTGAAATCCACGGGCTCAACTCGTGAACTGCATTTGAAACTACTCTTCTTGAGTATCGGAGAGGCAATCGGAATTCCTAGTGTAGCGGTGAAATGCGTAGATATTAGGAGGAACACCAGTGGCGAAGGCGGATTGCTGGACGACAACTGACGGTGAGGCGCGAAAGCGTGGGGAGCAAACAGGATTAGATACC	0	0	0	0	0	0	0	0	0	0	0	0	0	0	0	0	0	0	0	0	0	0.118497	0	0	0	0	0	0	0	0	0	0	0	0	0	0	0	0	0	0	0	0	0	0	0	0	0.859279	0	0
CCGCGGTAATACAGAGGGTGCAAGCGTTAATCGGAATTACTGGGCGTAAAGCGCGCGTAGGTGGCAAAGTAAGATGGGTGTGAAATCCCCGGGCTCAACCTGGGAACTGCATCCATAACTGCTTCGCTAGAGTACGGTAGAGGGTAGTGGAATTTCCTGTGTAGCGGTGAAATGCGTAGATATAGGAAGGAACACCAGTGGCGAAGGCGACTACCTGGACTGATACTGACACTGAGGTGCGAAAGCGTGGGGAGCAAACAGGATTAGATACC	0	0	0	0	0.000909966	0	0.000608136	0	0	0	0	0	0	0	0	0	0	0	0	0	0	0	0	1.37072	0	0	0	0	0	0	0	0	0	0	0	0	0	0	0	0	0.00131938	0	0	0	0	0	0	0	0
CCGCGGTAATACAGAGGGTGCGAGCGTTAATCGGATTTACTGGGCGTAAAGCGTGCGTAGGCGGCTTCGTAAGTTGGATGTGAAATCCCCGAGCTTAACTTGGGAATTGCATTCAAAACTGCGAGGCTAGAGTATGGGAGAGGATGGTAGAATTCCAGGTGTAGCGGTGAAATGCGTAGAGATCTGGAGGAATACCGATGGCGAAGGCAGCCATCTGGCCTAATACTGACGCTGAGGTACGAAAGCATGGGGAGCAAACAGGATTAGAAACC	0	0	0	0	0	0	0	0	0	0	0	0.81768	0	0	0	0	0	0	0	0	0	0	0	0	0	0	0	0	0	0	0	0	0	0	0	0	0	0	0	0	0	0	0	0	0	0	0	0	0
CCGCGGTAATACAGAGGGTGCAAGCGTTAATCGGAATTACTGGGCGTAAAGCGCGCGTAGGTGGTTCGTTAAGTTGGATGTGAAATCCCCGGGCTCAACCTGGGAACTGCATTCAAAACTGACGAGCTAGAGTATGGTAGAGGGTGGTGGAATTTCCTGTGTAGCGGTGAAATGCGTAGATATAGGAAGGAACACCAGTGGCGAAGGCGGCCCCCTGGACAGACACTGACACTCAGATGCGAAAGCGTGGGGAGCAAACAGGATTAGAAACC	0	0.000513806	0	0	0.0447703	0.716985	0	0	0	0	0	0.00017513	0.000740032	0	0	0	0.00150223	0.000660905	0.00151125	0	0	0.000782157	0	0	0	0	0	0	0	0	0	0.00121293	0.0264872	0.00154309	0	0	0	0	0	0.000521476	0.196148	0	0	0	0	0.00120913	0	0	0
CCGCGGTAATACAGAGGGTGCAAGCGTTAATCGGATTTACTGGGCGTAAAGCGCGCGTAGGTGGCCAATTAAGTCAAATGTGAAATCCCCGAGCTTAACTTGGGAATTGCATTCGATACTGGTTGGCTAGAGTATGGGAGAGGATGGTAGAATTCCAGGTGTAGCGGTGAAATGCGTAGAGATCTGGAGGAATACCGATGGCGAAGGCAGCCATCTGGCCTAATACTGACACTGAGGTGCGAAAGCATGGGGAGCAAACAGGATTAGAAACC	0.000645129	0	0	0	0	0	0	0	0	0	0	0	0	0	0	0	0	0.222945	0	0	0	0	0.00607657	0	0	0	0	0	0.0154235	0	0	0	0.00167036	0	0	0.00340246	0	0	0	0	0	0	0	0	0	0	0.507804	0	0
CCGCGGTAATACGTAGGGTGCGAGCGTTGTCCGGATTTACTGGGCGTAAAGGGCTCGTAGGTGGTGTGTCGCGTCGTCTGTGTAATCCAGGGGCTTAACTTTTGGTTGGCAGGCGATACGGGCATTGCTTGAGTGCTGTAGGGGAGACTGGAATTCCTGGTGTAGCGGTGAAATGCGCAGATATCAGGAGGAACACCGATGGCGAAGGCAGGTCTCTGGGCAGTTACTGACGCTGAGGAGCGAGAGCATGGGTAGCGAACAGGATTAGAAACC	0	0	0	0	0	0	0	0.00317751	0	0	0	0	0	0	0	0.00031819	0	0	0.000302249	0	0	0	0	0	0.000171065	0	0	0	0	0	0	0	0	0	0	0	0	0	0	0	0	0	0.0489126	0	0	0	0.885228	0	0
CCGCGGTAATACGTAGGTGACAAGCGTTGTCCGGATTTATTGGGCGTAAAGCGAGCGCAGGCGGAAAAATAAGTCTAATGTGAAAGCCCTCGGCTTAACCGAGGAACTGCATCGGAAACTGTTTTTCTTGAGTGCAGAAGAGGAGAGTGGAACTCCATGTGTAGCGGTGGAATGCGTAGATATATGGAAGAACACCAGTGGCGAAGGCGGCTCTCTGGTATGCAACTGACGCTGAGGCTCGAAAGCATGGGTAGCGAACAGAATTAGATACC	0	0	0	0	0	0	0	0	0	0	0	0	0	0	0	0	0	0	0	0	0	0	0	0	0	0	0	0	0	0	0	0	0	0	0	0	0	0	0	0	0	0	0	0	0	0	0	0	0
CCGCGGTAATACGTAGGGTGCGAGCGTTATCCGGAATTATTGGGCGTAAAGAGCTCGTAGGCGGTTTGTCGCGTCTGTCGTGAAAGTCCGGGGCTTAACCCCGGATCTGCGGTGGGTACGGGCAGACTAGAGTGCAGTAGGGGAGACTGGAATTCCTGGTGTAGCGGTGGAATGCGCAGATATCAGGAGGAACACCGATGGCGAAGGCAGGTCTCTGGGCTGTAACTGACGCTGAGGAGCGAAAGCATGGGGAGCGAACAGGATTAGATACC	0.000215043	0.00359664	0.000191412	0	0	0	0	0	0	0	0	0	0	0.000376074	0	0	0	0	0	0	0	0	0	0	0	0	0	0	0	0	0	0	0	0	0.000191567	0	0	0	0	0	0.00219897	0	0	0	0	0	0	0	0
CCGCGGTAATACAGAGGGTGCAAGCGTTAATCGGATTTACTGGGCGTAAAGCGCGCGTAGGTGGCCAATTAAGTCAAATGTGAAATCCCCGAGCTTAACTTGGGAATTGCATTCGATACTGGTTGGCTAGAGTATGGGAGAGGATGGTAGAATTCCAGGTGTAGCGGTGAAATGCGTAGAGATCTGGAGGAATACCGATGGCGAAGGCAGCCATCTGGCCTAATACTGACACTGAGGTGCGAAAGCATGGGGAGCAAACAGGATTAGATACC	0.000430086	0	0	0	0	0	0	0	0	0	0	0	0	0	0	0	0	0.185714	0	0	0	0	0.0085072	0	0	0	0	0	0.0187974	0	0	0	0.00381797	0	0	0.00194426	0	0	0	0	0	0	0	0	0	0	0.53523	0	0
CCGCGGTAATACGTAGGTGGCAAGCGTTGTCCGGATTTACTGGGTGTAAAGGGCGTGTAGCCGGGAGGGCAAGTCAGATGTGAAATCCACGGGCTCAACTCGTGAACTGCATTTGAAACTACTCTTCTTGAGTATCGGAGAGGCAATCGGAATTCCTAGTGTAGCGGTGAAATGCGTAGATATTAGGAGGAACACCAGTGGCGAAGGCGGATTGCTGGACGACAACTGACGGTGAGGCGCGAAAGCGTGGGGAGCAAACAGGATTAGAAACC	0	0	0	0	0	0	0	0	0	0	0	0	0	0	0	0	0.000136566	0.000220302	0	0	0	0.117715	0	0	0	0	0	0	0	0	0	0	0	0	0	0	0	0	0	0	0	0	0	0	0	0	0.815186	0	0
CCGCGGTAATACGGAGGGTCCGAGCGTTAATCGGAATTACTGGGCGTAAAGCGTGCGCAGGCGGTTTGTTAAGCCAGATGTGAAATCCCCGGGCTCAACCTGGGAATTGCATTTGGAACTGGCGAACTAGAGTCTTGTAGAGGGGGGTAGAATTCCAGGTGTAGCGGTGAAATGCGTAGAGATCTGGAGGAATACCGGTGGCGAAGGCGGCCCCCTGGACAAAGACTGACGCTCATGCACGAAAGCGTGGGGAGCAAACAGGATTAGAAACC	0	0	0	0	0	0	0	0	0	0	0	0	0	0	0	0	0	0	0	0	0	0	0	2.16866	0	0	0	0	0	0	0	0	0	0	0	0	0	0	0	0	0	0	0	0	0	0	0	0	0
CCGCGGTAATACGGAGGGTGCGAGCGTTAATCGGAATTACTGGGCGTAAAGCGCATGCAGGTGGTTCATTAAGTCAGATGTGAAAGCCCGGGGCTCAACCTCGGAACCGCATTTGAAACTGGTGAACTAGAGTGCTGTAGGGGGGGGTAGAATTTCAGGTGTAGCGGTGAAATGCGTAGAGATCTGAAGGAATACCAGTGGCGAAGGCGGCCCCCTGGACAGACACTGACACTCAGATGCGAAAGCGTGGGGAGCAAACAGGATTAGATACC	0.0556962	0.0349388	0.0398138	0	0	0.0361808	0.00121627	0.0413076	0.00192737	0.000732534	0.00189025	0.0259192	0.0614227	0	0.000450771	0.000636379	0.000136566	0.0348077	0.0386879	0.00849704	0	0.000195539	0.0589427	0.00433925	0.010435	0	0.0632134	0.0496895	0.000481986	0.000187649	0.000881158	0.00621628	0.000238623	0.000440884	0	0.0617303	0.000323737	0.00582963	0.0147059	0	0	0	0.00046144	0.0187393	0.00130644	0.0314374	0.00548521	0.00404318	0.00073752
CCGCGGTAATACGGGGGATGCGAGCGTTATCCGGATTTATTGGGTTTAAAGGGTGCGTAGGCGGGGTGGTAAGTCAGCCGCGAAATGTCCACGCTCAACGTGGAACGTGCGTTTGATACTGCCGTCCTGGAATGCGGATGCCGTGGGAGGAATGTGTGGTGTAGCGGTGAAATGCATAGATATCACACAGAACACCGATTGCGAAGGCATCTCACGAATCCGCAATTGACGCTGAGGCACGAAAGCGCGGGTATCGAACAGGATTAGATACC	0	0	0	0	0	0	0	0	0	0	0	0	0	0	0	0	0.607584	0	0	0	0	0	0	0	0	0	0	0	0	0	0	0	0	0	0	0	0	0	0	0	0	0	0	0	0	0	0	0	0
CCGCGGTAATACGTAGGTGGCAAGCGTTGTCCGGATTTATTGGGCGTAAAGCGAGCGCAGGCGGAATGATAAGTCTGATGTGAAAGCCCACGGCTCAACCGTGGAACTGCATCGGAAACTGTCATTCTTGAGTGCAGAAGAGGAGAGTGGAACTCCATGTGTAGCGGTGGAATGCGTAGATATATGGAAGAACACCAGTGGCGAAGGCGGCTCTCTGGTCTGCAACTGACGCTGAGGCTCGAAAGCATGGGTAGCGAACAGGATTAGATACC	0	0.00359664	0	0	0	0	0	0	0	0	0	0	0	0.000376074	0	0	0	0	0.00846297	0	0.000630577	0	0.00440551	0	0	0.600835	0	0	0.00963972	0	0	0	0	0	0	0	0	0	0.0588235	0	0.00175918	0	0	0	0	0	0	0	0
CCGCGGTAATACGGGGGATGCGAGCGTTATCCGGATTTATTGGGTTTAAAGGGTGCGTAGGCGGGGTGGTAAGTCAGCCGCGAAATGTCCACGCTCAACGTGGAACGTGCGTTTGATACTGCCGTCCTGGAATGCGGATGCCGTGGGAGGAATGTGTGGTGTAGCGGTGAAATGCATAGATATCACACAGAACACCGATTGCGAAGGCATCTCACGAATCCGCAATTGACGCTGAGGCACGAAAGCGCGGGTATCGAACAGGATTAGAAACC	0	0	0	0	0	0	0	0	0	0	0	0	0	0	0	0	0.601848	0	0	0	0	0	0	0	0	0	0	0	0	0	0	0	0	0	0	0	0	0	0	0	0	0	0	0	0	0	0	0	0
CCGCGGTAATACGTAGGTGACGAGCGTTGTCCGGAATTATTGGGCGTAAAGGGAGCGCAGGCGGTTGGAACAGTCTGATGTGAAAGCCCACGGCTTAACCGTGGAAGGTCATTGGAAACTGTCCAACTTGAATACAGAAGAGGTAAGTGGAATTCCATGTGTAGCGGTGAAATGCGTAGATATATGGAGGAACACCAGTGGCGAAGGCGACTTACTGGTCTGTGATTGACGCTGAGGCTCGAAAGCGTGGGTAGCAAACAGGATTAGAAACC	0	0.000513806	0	0	0	0	0	0	0.0831981	0	0	0	0	0.00338467	0	0	0	0	0.000906747	0	0	0	0	0	0	0	0	0	0.00144596	0	0	0	0	0	0	0	0.0867614	0	0	0	0	0	0	0.0643787	0	0	0	0	0.332253
CCGCGGTAATACGTAGGTGGCAAGCGTTATCCGGAATTATTGGGCGTAAAGCGCGCGTAGGCGGTTTCTTAAGTCTGATGTGAAAGCCCACGGCTCAACCGTGGAGGGTCATTGGAAACTGGGAAACTTGAGTACAGAAGAGGAAAGTGGAATTCCATGTGTAGCGGTGAAATGCGCAGAGATATGGAGGAACACCAGTGGCGAAGGCGACTTTCTGGTCTGTAACTGACGCTGATGTGCGAAAGCGTGGGGATCAAACAGGATTAGAAACC	0	0	0	0	0.000363986	0	0	0.0407118	0	0	0	0	0.00166507	0.000752148	0	0	0	0	0	0	0	0	0.00865911	0	0	0	0	0.000175581	0	0	0	0	0	0	0	0.000972131	0	0	0	0	0	0	0	0.236055	0	0	0	0	0
CCGCGGTAATACGTAGGGTGCGAGCGTTATCCGGAATTATTGGGCGTAAAGAGCTCGTAGGCGGTTTGTCGCGTCTGTCGTGAAAGTCCGGGGCTTAACCCCGGATCTGCGGTGGGTACGGGCAGACTAGAGTGCAGTAGGGGAGACTGGAATTCCTGGTGTAGCGGTGGAATGCGCAGATATCAGGAGGAACACCGATGGCGAAGGCAGGTCTCTGGGCTGTAACTGACGCTGAGGAGCGAAAGCATGGGGAGCGAACAGGATTAGAAACC	0	0.00462425	0	0	0	0	0	0	0	0.000366267	0	0	0	0	0	0	0	0	0	0	0	0	0	0	0	0	0	0	0	0	0	0	0	0	0	0	0	0	0	0	0.00175918	0	0	0	0	0	0	0	0
CCGCGGTAATACAGAGGGTGCAAGCGTTAATCGGAATTACTGGGCGTAAAGCGCGCGTAGGTGGTTAGTTAAGTTGGATGTGAAATCCCCGGGCTCAACCTGGGAACTGCATTCAAAACTGACTGACTAGAGTATGGTAGAGGGTGGTGGAATTTCCTGTGTAGCGGTGAAATGCGTAGATATAGGAAGGAACACCAGCGGCGAAGGCGACCACCTGGACTGATACTGACACTGAGGTGCGAAAGCGTGGGGAGCAAACAGGATTAGAAACC	0	0	0	0	0	0.000568284	0	0	0.00160614	0	0	0.729414	0	0.000752148	0	0	0.00300446	0	0.000302249	0	0	0.00703942	0	0	0	0	0.000149088	0	0	0	0	0	0.000238623	0.000440884	0	0	0.00291363	0	0	0	0	0	0	0.000604494	0	0	0.00021097	0.000336932	0.00221256
CCGCGGTAATACGTAGGGTCCAAGCGTTAATCGGAATTACTGGGCGTAAAGCGTGCGCAGGCGGTTGTGCAAGACCGATGTGAAATCCCCGGGCTTAACCTGGGAATTGCATTGGTGACTGCACGGCTAGAGTGTGTCAGAGGGGGGTAGAATTCCACGTGTAGCAGTGAAATGCGTAGAGATGTGGAGGAATACCGATGGCGAAGGTAGCCCCCTGGGATAACACTGACGCTCATGCACGAAAGCGTGGGGAGCAAACAGGATTAGATACC	0	0	0.00727367	0	0	0	0.00364881	0.000397189	0.000321228	0	0.030244	0.00227668	0	0	0	0.00700017	0.00355072	0	0	0	0	0.000977697	0	0	0.00496089	0	0	0	0.000963972	0.00506653	0.00205604	0	0	0	0.000191567	0	0.000647473	0.368044	0.000282805	0	0	0.006983	0.00138432	0.000906742	0.00032661	0	0.0048523	0.00202159	0.00036876
CCGCGGTAATACGGAGGGTGCAAGCGTTAATCGGAATTACTGGGCGTAAAGCGCATGCAGGCGGTTTGTTAAGCGAGATGTGAAAGCCCCGGGCTCAACCTGGGAACTGCATTTCGAACTGGCAAACTAGAGTTCTTGAGAGGGTGGTAGAATTTCAGGTGTAGCGGTGAAATGCGTAGAGATCTGAAGGAATACCAGTGGCGAAGGCGGCCACCTGGCAAGTAACTGACGCTCAGATGCGAAAGCGTGGGTAGCAAACGGGATTAGATACC	0	0	0	0.0359596	0.000363986	0	0	0	0	0	0	0	0	0	0	0	0	0.00726996	0	0	0	0	0	0.469121	0	0	0	0	0	0	0	0.00045485	0	0	0	0	0.00550352	0	0	0	0.012754	0	0	0	0	0.00906849	0	0	0
CCGCGGTAATACGTAGGGTGCGAGCGTTAATCGGAATTACTGGGCGTAAAGCGTGCGCAGGCGGTAATGCAAGACAGATGTGAAATCCCCGGGCTTAACCTGGGAACTGCATTTGTGACTGCATTGCTGGAGTGCGGCAGAGGGGGATGGAATTCCGCGTGTAGCAGTGAAATGCGTAGATATGCGGAGGAACACCGATGGCGAAGGCAATCCCCTGGGCCTGCACTGACGCTCATGCACGAAAGCGTGGGGAGCAAACAGGATTAGATACC	0	0	0	0	0	0	0	0	0	0.000366267	0	0	0	0	0	0	0	0	0	0	0	0	0	0	0.000171065	0	0	0.000526744	0	0	0	0	0	0	0	0	0.000323737	0	0	0	0	0	0	0	0	0	0	1.42825	0
CCGCGGTAATACAGAGGGTGCAAGCGTTAATCGGAATTACTGGGCGTAAAGCGCGCGTAGGTGGTTAGTTAAGTTGGATGTGAAATCCCCGGGCTCAACCTGGGAACTGCATTCAAAACTGACTGACTAGAGTATGGTAGAGGGTGGTGGAATTTCCTGTGTAGCGGTGAAATGCGTAGATATAGGAAGGAACACCAGCGGCGAAGGCGACCACCTGGACTGATACTGACACTGAGGTGCGAAAGCGTGGGGAGCAAACAGGATTAGATACC	0	0	0	0	0.000181993	0.000189428	0.00364881	0	0.000963685	0	0	0.713302	0	0	0	0	0.00341416	0	0.000302249	0	0	0.00821265	0	0	0	0	0	0	0	0	0	0.000151617	0	0.000661326	0	0	0.00291363	0	0	0	0	0	0	0.00120899	0	0	0	0	0.00147504
CCGCGGTAAGACAGAGGATGCAAGCGTTATCCGGAATGATTGGGCGTAAAGCGTCTGTAGGTGGCTTTTTAAGTTCGCCGTCAAATCCCAGGGCTCAACCCTGGACAGGCGGTGGAAACTACCAAGCTGGAGTACGGTAGGGGCAGAGGGAATTTCCGGTGGAGCGGTGAAATGCGTAGAGATCGGAAAGAACACCAACGGCGAAAGCACTCTGCTGGGCCGACACTGACACTGAGAGACGAAAGCTAGGGGAGCGAATGGTATTAGATACC	0	0.0431597	0	0	0	0	0	0	0.0353351	0	0	0	0	0.427972	0	0	0	0	0.0483598	0	0	0	0	0	0	0.214054	0	0.000175581	0.296421	0	0.026141	0	0.00715869	0.00991989	0.0141759	0	0.0899988	0	0	0	0	0	0	0.000906742	0	0	0	0	0.0903462
CCGCGGTAATACGTAGGTCCCGAGCGTTGTCCGGATTTATTGGGCGTAAAGCGAGCGCAGGCGGTTTGATAAGTCTGAAGTTAAAGGCTGTGGCTCAACCATAGTTCGCTTTGGAAACTGTCAAACTTGAGTGCAGAAGGGGAGAGTGGAATTCCATGTGTAGCGGTGAAATGCGTAGATATATGGAGGAACACCGGTGGCGAAAGCGGCTCTCTGGTCTGTAACTGACGCTGAGGCTCGAAAGCGTGGGGAGCGAACAGGATTAGAAACC	0.00258052	0	0	0.0220161	0	0	0	0	0.00995808	0	0	0.078458	0.00536523	0	0.0047331	0.00031819	0.198158	0.0982545	0	0	0	0	0.00182297	0	0	0	0	0	0	0	0	0.00151617	0.000477246	0.00991989	0.042911	0	0	0	0.0285633	0	0.00175918	0	0.0567571	0	0	0	0	0.32615	0
CCGCGGTAATACGGAGGGTCCGAGCGTTAATCGGAATTACTGGGCGTAAAGCGTGCGCAGGCGGTTTGTTAAGCCAGATGTGAAATCCCCGGGCTCAACCTGGGAATTGCATTTGGAACTGGCGAACTAGAGTCTTGTAGAGGGGGGTAGAATTCCAGGTGTAGCGGTGAAATGCGTAGAGATCTGGAGGAATACCGGTGGCGAAGGCGGCCCCCTGGACAAAGACTGACGCTCATGCACGAAAGCGTGGGGAGCAAACAGGATTAGATACC	0	0	0	0	0	0	0	0	0	0	0	0	0	0	0	0	0	0	0	0	0	0	0	2.00522	0	0	0	0	0	0	0	0	0	0	0	0	0	0	0	0	0	0	0	0	0	0	0	0	0
CCGCGGTAATACGTAGGTGACAAGCGTTGTCCGGATTTATTGGGCGTAAAGGGAGCGCAGGCGGTCTGTTTAGTCTAATGTGAAAGCCCACGGCTTAACCGTGGAACGGCATTGGAAACTGACAGACTTGAATGTAGAAGAGGAAAATGGAATTCCAAGTGTAGCGGTGGAATGCGTAGATATTTGGAGGAACACCAGTGGCGAAGGCGATTTTCTGGTCTAACATTGACGCTGAGGCTCGAAAGCGTGGGGAGCGAACAGGATTAGATACC	0	0	0	0	0	0	0	0	0	0	0	0	0	0	0	0	0	0	0	0	0.00126115	0	0	0	0	0	0	0	0	0	0	0.00045485	0	0	0	0	0	0	0	0	0	0	0	0	0	0	0	0	0
CCGCGGTAATACGAAGGGTGCAAGCGTTACTCGGAATTACTGGGCGTAAAGCGTGCGTAGGTGGTCGTTTAAGTCTGTTGTGAAAGCCCTGGGCTCAACCTGGGAACTGCAGTGGAAACTGGACGACTAGAGTGTGGTAGAGGGTAGCGGAATTCCTGGTGTAGCAGTGAAATGCGTAGAGATCAGGAGGAACATCCATGGCGAAGGCAGCTACCTGGACCAACACTGACACTGAGGCACGAAAGCGTGGGGAGCAAACAGGATTAGAAACC	0	0.0190108	0	0	0	0	0	0.127895	0.22486	0	0	0	0	0.0214362	0	0	0	0	0.0235754	0	0	0	0	0	0	0	0	0	0	0	0	0	0	0	0	0	0.131437	0	0	0	0	0	0	0	0	0	0	0	0
CCGCGGTAATACGAAGGGGGCTAGCGTTGCTCGGAATCACTGGGCGTAAAGGGCGCGTAGGCGGCCGATTAAGTCGGGGGTGAAAGCCTGTGGCTCAACCACAGAATTGCCTTCGATACTGGTTGGCTTGAGACCGGAAGAGGACAGCGGAACTGCGAGTGTAGAGGTGAAATTCGTAGATATTCGCAAGAACACCAGTGGCGAAGGCGGCTGTCTGGTCCGGTTCTGACGCTGAGGCGCGAAAGCGTGGGGAGCAAACAGGATTAGAAACC	0	0.000513806	0	0	0	0	0	0	0	0	0	0.429418	0	0	0	0	0	0	0.00362699	0	0	0.0355882	0.000759571	0	0	0	0.00134179	0	0	0	0	0.0128874	0	0	0	0	0.0207191	0	0	0	0	0	0	0	0	0	0.00105485	0	0
CCGCGGTAATACGGAGGGTGCGAGCGTTAATCGGAATTACTGGGCGTAAAGCGCATGCAGGTGGTTCGTTAAGTCAGATGTGAAAGCCCGGGGCTCAACCTCGGAACTGCATTTGAAACTGGCGGGCTAGAGTACTGTAGAGGGGGGTAGAATTTCAGGTGTAGCGGTGAAATGCGTAGAGATCTGAAGGAATACCAGTGGCGAAGGCGGCCCCCTGGACAGATACTGACACTCAGATGCGAAAGCGTGGGGAGCAAACAGGATTAGATACC	0	0	0	0.027887	0.00054598	0	0	0	0	0	0	0.000525389	0	0	0.00135231	0	0.00300446	0.000220302	0	0	0	0.186349	0	0.0660531	0	0	0.000149088	0	0	0.000938246	0.000587439	0.00151617	0	0	0	0	0	0	0	0	0.0255081	0	0	0	0	0	0.47004	0	0
GTGTCAGCCGCCGCGGTAATACGAGAGGCCCTAGTTGATAACTACCGGCGTAAAGAGTGGTTACGGAAAAATATTTAATAAAGCCGAACACCCCCTCAGCCGTCATACGCACCTGGGGGCACGAAGATCTACTACGAAAGCAGCTTTAATTATACCTGAACCCACGACAGCTACGACACAAACTGGGATTAGAAACCCCCGTAGTCC	0	0	0	0.00073387	0	0	0	0.00397189	0.000321228	0.000732534	0	0.00157617	0.000740032	0	0	0.000636379	0.000955964	0.000881207	0	0	0	0.00136878	0	0	0.00547409	0	0	0	0	0.00243944	0	0.000303233	0.000238623	0	0.000383134	0.00607582	0.0168343	0.00709272	0.00226244	0	0	0.00132111	0.665396	0.0126944	0	0.00120913	0.00021097	0.495627	0.0055314
CCGCGGTAATACGAGGGGTGCAAGCGTTAATCGGAATTACTGGGCGTAAAGCGTACGCAGGCGGTTTGTTAAGCGAGATGTGAAAGCCCCGGGCTCAACCTGGGAACTGCATTTCGAACTGGCAAACTAGAGTCTTGTAGAGGGGGGTAGAATTTCAGGTGTAGCGGTGAAATGCGTAGAGATCTGAAGGAATACCGGTGGCGAAGGCGGCCCCCTGGACAAAGACTGACGCTCAGGTACGAAAGCGTGGGGAGCAAACAGGATTAGAAACC	0	0	0	0.000366935	0	0	0	0	0	0	0	0	0	0	0	0	0	0	0	0	0	0	0	0	0.704618	0.000200613	0	0	0	0	0.000881158	0	0	0	0	0	0	0	0	0	0	0	0	0	0	0	0	0	0
CCGCGGTAATACGGAGGATCCAAGCGTTATCCGGAATCATTGGGTTTAAAGGGTCCGTAGGCGGGCTTATAAGTCAGTGGTGAAATCTCCCAGCTCAACTGGGAAACTGCCATTGATACTGTAGGTCTTGAATTATTAGGAAGTAACTAGAATATGTAGTGTAGCGGTGAAATGCTTAGATATTACATGGAATACCAATTGCGAAGGCAGGTTACTACTAATACATTGACGCTGATGGACGAAAGCGTGGGTAGCGAACAGGATTAGATACC	0	0	0	0	0	0	0.0614217	0	0	0.0325977	0	0	0.000185008	0	0	0	0	0	0	0	0	0.0156431	0.000151914	0	0	0	0.00134179	0	0	0	0	0	0	0	0.0022988	0.00267336	0	0	0	0	0	0.363305	0	0	0	0	0.0135021	0	0
CCGCGGTAATACGGAGGATGCAAGTGTTATCCGGAATCACTGGGCGTAAAGCGTCTGTAGGTGGTTTAATAAGTCAACTGTTAAATCTTGAAGCTCAACTTCAAAATCGCAGTCGAAACTATTAGACTAGAGTATAGTAGGGGTAAAGGGAATTTCCAGTGGAGCGGTGAAATGCGTAGAGATTGGAAAGAACACCGATGGCGAAGGCACTTTACTGGGCTATTACTGACACTCAGAGACGAAAGCTAGGGTAGCAAATGGGATTAGAAACC	0	0	0	0.0011008	0	0	0	0	0	0	0	0	0	0	0	0	0	0	0	0	0	0	0	0.0361604	0	0	0	0	0	0	0	0	0	0	0	0	0	0	0	0	0.0153928	0	0	0	0	0.0120913	0	0	0
CCGCGGTAATACGTAGGTCCCGAGCGTTGTCCGGATTTATTGGGCGTAAAGCGAGCGCAGGCGGTTTGATAAGTCTGAAGTTAAAGGCTGTGGCTCAACCATAGTTCGCTTTGGAAACTGTCAAACTTGAGTGCAGAAGGGGAGAGTGGAATTCCATGTGTAGCGGTGAAATGCGTAGATATATGGAGGAACACCGGTGGCGAAAGCGGCTCTCTGGTCTGTAACTGACGCTGAGGCTCGAAAGCGTGGGGAGCGAACAGGATTAGATACC	0.000430086	0	0	0.0176129	0	0	0	0	0.0102793	0	0	0.0800342	0.00499522	0	0.00383156	0	0.200206	0.0993561	0	0	0	0	0.00121531	0	0	0	0	0	0	0	0	0.00106132	0	0.00639282	0.0404206	0	0	0	0.0223416	0	0.00131938	0	0.0553728	0	0	0	0	0.311662	0
CCGCGGTAATACGAAGGGGGCTAGCGTTGCTCGGAATCACTGGGCGTAAAGGGCGCGTAGGCGGCCGATTAAGTCGGGGGTGAAAGCCTGTGGCTCAACCACAGAATTGCCTTCGATACTGGTTGGCTTGAGACCGGAAGAGGACAGCGGAACTGCGAGTGTAGAGGTGAAATTCGTAGATATTCGCAAGAACACCAGTGGCGAAGGCGGCTGTCTGGTCCGGTTCTGACGCTGAGGCGCGAAAGCGTGGGGAGCAAACAGGATTAGATACC	0	0.00102761	0	0	0	0	0	0	0	0	0	0.435547	0	0.0015043	0	0	0	0	0.00181349	0	0	0.0340238	0.00167106	0	0	0	0.00104362	0	0	0	0	0.00970347	0	0	0	0	0.0178055	0	0	0	0	0	0	0	0	0	0.000632909	0	0
CCGCGGTAATACGTAGGGTGCGAGCGTTGTCCGGAATTATTGGGCGTAAAGAGCTTGTAGGCGGTTTGTCGCGTCTGCTGTGAAAATCCGGGGCTCAACCCCGGACTTGCAGTGGGTACGGGCAGACTAGAGTGTGGTAGGGGAGACTGGAATTCCTGGTGTAGCGGTGAAATGCGCAGATATCAGGAGGAACACCGATGGCGAAGGCAGGTCTCTGGGCCACTACTGACGCTGAGAAGCGAAAGCATGGGGAGCGAACAGGATTAGATACC	0	0	0	0	0	0	0	0	0	0	0	0	0	0	0	0	0.000682832	0	0.001209	0	0	0	0.000455743	0	0	0	0	0	0	0	0	0	0.000715869	0	0.0477001	0	0	0	0	0	0	0.557885	0	0	0	0	0	0.123991	0
CCGCGGTAATACGTAGGTGGCAAGCGTTATCCGGAATTATTGGGCGTAAAGCGCGCGTAGGCGGTTTCTTAAGTCTGATGTGAAAGCCCACGGCTCAACCGTGGAGGGTCATTGGAAACTGGGAAACTTGAGTACAGAAGAGGAAAGTGGAATTCCATGTGTAGCGGTGAAATGCGCAGAGATATGGAGGAACACCAGTGGCGAAGGCGACTTTCTGGTCTGTAACTGACGCTGATGTGCGAAAGCGTGGGGATCAAACAGGATTAGATACC	0.000430086	0	0	0	0.000181993	0	0	0.0375343	0	0	0	0	0.00388517	0.0015043	0	0	0	0	0	0	0	0	0.00622849	0	0	0	0	0	0	0	0	0	0	0	0	0.0021873	0	0	0	0	0	0	0	0.2152	0	0	0	0	0
CCGCGGTAAGACGGAGGATGCAAGTGTTATCCGGAATCACTGGGCGTAAAGCGTCTGTAGGTGGTTGAACAAGTCAACTGTTAAATCTTGAGGCTTAACTTCAAAATCGCAGTCGAAACTGTTTGACTAGAGTATAGTAGGGGTAAAGGGAATTTCCAGTGGAGTGGTGAAATGCGTAGATATTGGAAAGAACACCGATGGCGAAGGCACTTTACTGGGCTATTACTGACACTCAGAGACGAAAGCTAGGGTAGCAAATGGGATTAGAAACC	0	0	0	0	0.0458623	0.0198899	0	0	0	0	0	0	0	0	0	0	0	0	0	0	0	0	0	0	0	0	0	0	0	0	0	0	0.000477246	0	0	0	0	0	0	0	1.57534	0	0	0	0	0	0	0	0
CCGCGGTAATACGTAGGGTGCGAGCGTTGTCCGGAATTATTGGGCGTAAAGAGCTTGTAGGCGGTTTGTCGCGTCTGCTGTGAAAATCCGGGGCTCAACCCCGGACTTGCAGTGGGTACGGGCAGACTAGAGTGTGGTAGGGGAGACTGGAATTCCTGGTGTAGCGGTGAAATGCGCAGATATCAGGAGGAACACCGATGGCGAAGGCAGGTCTCTGGGCCACTACTGACGCTGAGAAGCGAAAGCATGGGGAGCGAACAGGATTAGAAACC	0	0	0	0	0	0	0	0	0	0	0	0	0	0	0	0	0.000273133	0	0.00211574	0	0	0	0	0	0	0	0	0	0	0	0	0	0.000715869	0	0.0467423	0	0	0	0	0	0	0.526367	0	0	0	0	0	0.141848	0
CCGCGGTAATACGGAGGATTCGAGCGTTATCCGGATTTATTGGGTTTAAAGGGTCCGTAGGCGGGTCTTTAAGTCAGTGGTGAAATCCCAGAGCTCAACTCTGGAACTGCCATTGAAACTGAAGACCTTGAATTTAGTTGAGGTAGGCGGAATACGTTATGTAGCGGTGAAATGCATAGATATAACGTAGAACACCGATTGCGAAGGCAGCTTACTAAACTAACATTGACGCTGAGGGACGAAAGCGTGGGGAGCGAACAGGATTAGAAACC	0	0	0	0	0	0	0	0	0	0	0	0	0	0	0	0	0	0	0	0	0	0	0	0	0	0	0	0	0	0	0	0	0	0	0	0	0	0.380675	0	0	0	0	0	0	0	0.0018137	0	0	0
CCGCGGTAATACGGAGGATCCAAGCGTTATCCGGAATCATTGGGTTTAAAGGGTCCGTAGGCGGGCTTATAAGTCAGTGGTGAAATCTCCCAGCTCAACTGGGAAACTGCCATTGATACTGTAGGTCTTGAATTATTAGGAAGTAACTAGAATATGTAGTGTAGCGGTGAAATGCTTAGATATTACATGGAATACCAATTGCGAAGGCAGGTTACTACTAATACATTGACGCTGATGGACGAAAGCGTGGGTAGCGAACAGGATTAGAAACC	0	0	0	0	0	0	0.0535159	0.000198594	0	0.0362604	0	0	0.000185008	0	0	0	0	0	0	0	0	0.0197495	0	0	0	0	0.000298176	0	0	0	0	0.000303233	0.000238623	0	0.000957834	0.000972131	0	0	0	0	0	0.345564	0	0	0	0	0.0156117	0.000336932	0
CCGCGGTAATACGGAAGGTCCGGGCGTTATCCGGATTTATTGGGTTTAAAGGGAGCGTAGGCCGTCTGTTAAGCGTGTTGTGAAATGTCGGGGCTCAACCTGGGCATTGCAGCGCGAACTGGCAGACTTGAGTGCACGGGAAGTAGGCGGAATTCGTCGTGTAGCGGTGAAATGCTTAGATATGACGAAGAACTCCGATTGCGAAGGCAGCCTGCTGTAGTGCAACTGACGCTGAAGCTCGAAAGCGTGGGTATCGAACAGGATTAGATACC	0	0	0	0	0	0	0	0	0	0	0	0	0	0	0	0	0	0	0	0	0	0	0	0	0	0	0	0	0	0	0	0	0	0	0	0	0	0	0	0	0	0.741519	0	0	0	0	0	0	0
CCGCGGTAATACGGAGGGTGCGAGCGTTAATCGGAATTACTGGGCGTAAAGCGCATGCAGGCGGTCTGTTAAGCAAGATGTGAAAGCCCGGGGCTCAACCTCGGAACAGCATTTTGAACTGGCAGACTAGAGTCTTGTAGAGGGGGGTAGAATTTCAGGTGTAGCGGTGAAATGCGTAGAGATCTGAAGGAATACCGGTGGCGAAGGCGGCCCCCTGGACAAAGACTGACGCTCAGATGCGAAAGCGTGGGGAGCAAACAGTATTAGATACC	0.000215043	0	0.0380911	0.0267862	0	0	0.00121627	0.000397189	0	0.000732534	0	0.0017513	0.000185008	0	0.323203	0.00222733	0.00150223	0	0	0.0934675	0	0.00195539	0.000607657	0	0.137194	0.0016049	0.000447265	0	0	0	0.00381835	0.136	0.00190898	0.000661326	0.000383134	0	0.000647473	0	0	0	0	0	0	0.00151124	0.00032661	0	0	0	0
CCGCGGTAATACGGAGGGTGCGAGCGTTAATCGGAATTACTGGGCGTAAAGCGCATGCAGGTGGTTTGTTAAGTCAGATGTGAAAGCCCGGGGCTCAACCTCGGAATTGCATTTGAAACTGGCAGACTAGAGTACTGTAGAGGGGGGTAGAATTTCAGGTGTAGCGGTGAAATGCGTAGAGATCTGAAGGAATACCAGTGGCGAAGGCGGCCCCCTGGACAGACACTGACACTCAGATGCGAAAGCGTGGGGAGCAAACAGGATTAGAAACC	0	0	0	0.000366935	0.000909966	0	0	0	0	0.0010988	0	0.00017513	0	0	0.000676157	0	0	0.000660905	0	0.00212426	0	0	0	0	0	0.0138423	0	0	0	0	0.00176232	0	0	0	0	0	0	0	0.0050905	0	0.000879589	0	0	0	0.117253	1.34818	0	0	0
CCGCGGTAATACGGAGGGTGCGAGCGTTAATCGGAATTACTGGGCGTAAAGCGCATGCAGGTGGTTCGTTAAGTCAGATGTGAAAGCCCGGGGCTCAACCTCGGAACTGCATTTGAAACTGGCGGGCTAGAGTACTGTAGAGGGGGGTAGAATTTCAGGTGTAGCGGTGAAATGCGTAGAGATCTGAAGGAATACCAGTGGCGAAGGCGGCCCCCTGGACAGATACTGACACTCAGATGCGAAAGCGTGGGGAGCAAACAGGATTAGAAACC	0	0	0	0.0432983	0.000363986	0.000757712	0	0	0	0	0	0.000350259	0	0	0.00202847	0	0.00273133	0	0	0	0	0.160929	0	0.072803	0	0	0	0	0	0.0011259	0.0014686	0.0009097	0.000238623	0.000220442	0	0	0	0	0	0	0.0272672	0.00018873	0	0	0.000653219	0	0.419408	0	0
CCGCGGTAATACGTAGGTGACGAGCGTTGTCCGGAATTATTGGGCGTAAAGGGAGCGCAGGCGGTTGGAACAGTCTGATGTGAAAGCCCACGGCTTAACCGTGGAAGGTCATTGGAAACTGTCCAACTTGAATACAGAAGAGGTAAGTGGAATTCCATGTGTAGCGGTGAAATGCGTAGATATATGGAGGAACACCAGTGGCGAAGGCGACTTACTGGTCTGTGATTGACGCTGAGGCTCGAAAGCGTGGGTAGCAAACAGGATTAGATACC	0	0.00102761	0	0	0	0	0	0	0.0709915	0	0	0	0	0.00564111	0	0	0	0	0.00211574	0	0	0	0	0	0	0	0	0	0.000963972	0	0	0	0	0	0	0	0.0809342	0	0	0	0	0	0	0.0713303	0	0	0	0	0.280626
CCGCGGTAATACGGAAGGTCCGGGCGTTATCCGGATTTATTGGGTTTAAAGGGAGCGTAGGCCGTCTGTTAAGCGTGTTGTGAAATGTCGGGGCTCAACCTGGGCATTGCAGCGCGAACTGGCAGACTTGAGTGCACGGGAAGTAGGCGGAATTCGTCGTGTAGCGGTGAAATGCTTAGATATGACGAAGAACTCCGATTGCGAAGGCAGCCTGCTGTAGTGCAACTGACGCTGAAGCTCGAAAGCGTGGGTATCGAACAGGATTAGAAACC	0	0	0	0	0	0	0	0	0	0	0	0	0	0	0	0	0	0	0	0	0	0	0	0	0	0	0	0	0	0	0	0	0	0	0	0	0	0	0	0	0	0.724534	0	0	0	0	0	0	0
CCGCGGTAATACGTAGGGTGCGAGCGTTAATTGGAATTACTGGGCGTAAAGCGTGCGCAGGCGGTTATGTAAGACAGATGTGAAATCCCCGGGCTCAACCTGGGAACTGCATTTGTGACTGCATGACTGGAGTGCGGCAGAGGGGGATGGAATTCCGCGTGTAGCAGTGAAATGCGTAGATATGCGGAGGAACACCGATGGCGAAGGCAATCCCCTGGGCCTGCACTGACGCTCATGCACGAAAGCGTGGGGAGCAAACAGGATTAGAAACC	0	0	0.000574237	0	0	0	0	0	0	0.0043952	0	0	0	0	0	0.000954569	0	0	0	0	0	0	0	0	0.646456	0	0	0	0	0.000938246	0	0	0	0	0	0	0	0.00145741	0.000282805	0	0	0	0	0	0	0.0018137	0	0	0.00073752
CCGCGGTAATACGTAGGTGACAAGCGTTGTCCGGATTTATTGGGCGTAAAGGGAGCGCAGGCGGTCTGTTTAGTCTAATGTGAAAGCCCACGGCTTAACCGTGGAACGGCATTGGAAACTGACAGACTTGAATGTAGAAGAGGAAAATGGAATTCCAAGTGTAGCGGTGGAATGCGTAGATATTTGGAGGAACACCAGTGGCGAAGGCGATTTTCTGGTCTAACATTGACGCTGAGGCTCGAAAGCGTGGGGAGCGAACAGGATTAGAAACC	0	0	0	0	0	0	0	0	0	0	0	0	0	0	0	0	0	0	0	0	0.00252231	0	0	0	0	0	0	0	0	0	0	0.000151617	0	0	0	0	0	0	0	0	0	0	0	0	0	0	0	0	0
CCGCGGTAATACGTAGGGTGCGAGCGTTGTCCGGAATTACTGGGCGTAAAGAGCTCGTAGGTGGTTTGTCGCGTCGTCTGTGAAATTCCGGGGCTTAACTTCGGGCGTGCAGGCGATACGGGCATAACTTGAGTGCTGTAGGGGAGACTGGAATTCCTGGTGTAGCGGTGAAATGCGCAGATATCAGGAGGAACACCGATGGCGAAGGCAGGTCTCTGGGCAGTTACTGACGCTGAGGAGCGAAAGCATGGGTAGCAAACAGGATTAGATACC	0	0	0	0	0	0	0	0	0	0	0	0	0	0	0	0	0	0	0	0	0.000630577	0	0	0	0	0	0	0	0	0	0	0	0	0	0	0	0	0	0	0	0	0	0	0	0	0	0	0	0
CCGCGGTAATACGAAGGGTGCAAGCGTTACTCGGAATTACTGGGCGTAAAGCGTGCGTAGGTGGTCGTTTAAGTCTGTTGTGAAAGCCCTGGGCTCAACCTGGGAACTGCAGTGGAAACTGGACGACTAGAGTGTGGTAGAGGGTAGCGGAATTCCTGGTGTAGCAGTGAAATGCGTAGAGATCAGGAGGAACATCCATGGCGAAGGCAGCTACCTGGACCAACACTGACACTGAGGCACGAAAGCGTGGGGAGCAAACAGGATTAGATACC	0	0.015928	0	0	0	0	0	0.120348	0.203659	0	0	0	0	0.010154	0	0	0	0	0.0160192	0	0	0	0	0	0	0	0	0	0	0	0	0	0	0	0	0	0.118811	0	0	0	0	0	0	0	0	0	0	0	0
CCGCGGTAATTCCAGCTCCAATAGCGTATCTTAAAGTTGCTGCAGTTAAAAAGCTCGTAGTTGGATCTCGGGATCGAGCTGGCGGTCCGCCGCGAGGCGAGCTACCGCCTGTCCCAGCCCCTGCCTCTCGGCGCCCCCTCGATGCTCTTAACTGAGTGTCCCGCGGGGTCCGAAGCGTTTACTTTGAAAAAATTAGAGTGTTCAAAGCAGGCCCGGTCGCCTGAATACCGCAGCTAGGAATAATGGAATAGGACTCCGGTTCTATTTTGTGGGTTTTTCTCCTGAACTGGGGCCATGATTAAGAGGGACGGCCGGGGGCATTCGTATTGTGCCGCTAGAGGTGAAATTCTTGGACCGGCGCAAGACGGACGAAAGCGAAAGCATTTGCCAAGAATGTTT…	0	0	0	0.00073387	0	0	0.00243254	0	0	0.0010988	0	0.0140104	0	0	0	0	0.0128372	0.000660905	0	0	0.00126115	0.178919	0.000151914	0.000964278	0.00975072	0	0.000298176	0.000526744	0	0.0204538	0	0.00212263	0.000238623	0.00330663	0	0.0021873	0.0194242	0.0128252	0.00339367	0.0388499	0.00175918	0.0201941	0.0124589	0.0444303	0	0.00302283	0.00358648	0.00707557	0.0055314
CCGCGGTAATACGGAGGGGGTTAGCGTTGTTCGGAATTACTGGGCGTAAAGCGTGCGTAGGCTGATTAGTCAGTCAGAGGTGAAATCCCAGGGCTTAACCCTGGAACTGCCTTTGATACTGCTAGTCTAGAGTATGAGAGAGGTGAGTGGAATTCCAAGTGTAGAGGTGAAATTCGTAGATATTTGGAGGAACACCAGCGGCGAAGGCGGCTCACTGGCTCATTACTGACGCTGAGGTACGAAAGTGTGGGTAGCAAACAGGATTAGAAACC	0	0	0	0	0	0	0	0	0	0	0	0	0	0	0	1.19639	0	0	0	0	0	0	0	0	0	0	0	0	0	0	0	0	0	0	0	0	0	0	0	0	0	0	0	0	0	0.0018137	0	0	0
CCGCGGTAATACGGAGGGTGCGAGCGTTAATCGGAATTACTGGGCGTAAAGCGCATGCAGGTGGTTTGTTAAGTCAGATGTGAAAGCCCGGGGCTCAACCTCGGAATTGCATTTGAAACTGGCAAGCTAGAGTACTGTAGAGGGGGGTAGAATTTCAGGTGTAGCGGTGAAATGCGTAGAGATCTGAAGGAATACCGGTGGCGAAGGCGGCCCCCTGGACAGATACTGACACTCAGATGCGAAAGCGTGGGGAGCAAACAGGATTAGAAACC	0	0	0	0	0	0	0	0	0	0	0	0	0	0	0.0229893	0	0	0	0	0.0118959	0	0	0	0	0.552541	0	0	0	0	0	0	0	0	0	0	0	0	0	0	0	0	0	0	0	0.00032661	0	0	0	0
CCGCGGTAATACGTAGGGCGCAAGCGTTGTCCGGAATTATTGGGCGTAAAGAGCTTGTAGGTGGCTTGTCGCGTCTGCCGTGAAAACCTGGGGCTTAACTCTGGGCGTGCGGTGGGTACGGGCTGGCTAGAGTGTGGTAGGGGAGACTGGAACTCCTGGTGTAGCGGTGAAATGCGCAGATATCAGGAAGAACACCGATGGCGAAGGCAGGTCTCTGGGCCATTACTGACACTGAGAAGCGAAAGCATGGGGAGCGAACAGGATTAGAAACC	0	0	0	0	0	0	0	0	0	0	0	0	0	0	0	0	0	0	0	0	0	0	0.0171663	0	0	0	0	0	0	0	0	0	0	0	0	0	0	0	0	0	0	0	0	0	0	0	0	1.22609	0
CCGCGGTAATACGGAGGATGCAAGTGTTATCCGGAATCACTGGGCGTAAAGCGTCTGTAGGTGGTTTAATAAGTCAACTGTTAAATCTTGAAGCTCAACTTCAAAATCGCAGTCGAAACTATTAGACTAGAGTATAGTAGGGGTAAAGGGAATTTCCAGTGGAGCGGTGAAATGCGTAGAGATTGGAAAGAACACCGATGGCGAAGGCACTTTACTGGGCTATTACTGACACTCAGAGACGAAAGCTAGGGTAGCAAATGGGATTAGATACC	0	0	0	0.00073387	0	0.000189428	0	0	0	0	0	0	0	0	0	0	0	0	0	0	0	0	0	0.0269998	0	0	0	0	0	0	0	0	0	0	0	0	0	0	0	0	0.0123142	0	0	0	0	0.00785935	0	0	0
CCGCGGTAATACGGAGGGTGCAAGCGTTAATCGGAATTACTGGGCGTAAAGCGCGCGTAGGTGGCTTGATAAGCCGGTTGTGAAAGCCCCGGGCTCAACCTGGGAACGGCATCCGGAACTGTCAAGCTAGAGTGCAGGAGAGGAAGGTAGAATTCCCGGTGTAGCGGTGAAATGCGTAGAGATCGGGAGGAATACCAGTGGCGAAGGCGGCCTTCTGGACTGACACTGACACTGAGGTGCGAAAGCGTGGGTAGCAAACAGGATTAGAAACC	0.00129026	0	0	0	0	0	0	0.000198594	0	0.000366267	0	0	0.00111005	0	0	0	0	0.000220302	0	0	0.00189173	0	0.000607657	0	0	0.00862634	0	0.000526744	0	0	0	0	0	0	0	0	0	0	0.00113122	0	0	0	0	0	0	0	0.00021097	0.000336932	0
CCGCGGTAAGACGGAGGATGCAAGTGTTATCCGGAATCACTGGGCGTAAAGCGTCTGTAGGTGGTTGAACAAGTCAACTGTTAAATCTTGAGGCTTAACTTCAAAATCGCAGTCGAAACTGTTTGACTAGAGTATAGTAGGGGTAAAGGGAATTTCCAGTGGAGTGGTGAAATGCGTAGATATTGGAAAGAACACCGATGGCGAAGGCACTTTACTGGGCTATTACTGACACTCAGAGACGAAAGCTAGGGTAGCAAATGGGATTAGATACC	0	0	0	0	0.0405845	0.0125022	0	0	0	0	0	0	0	0	0	0	0.000136566	0	0	0	0	0	0	0	0	0	0.000149088	0	0	0	0	0	0.000238623	0	0	0	0	0	0	0	1.51421	0	0	0	0	0	0	0	0
GTGTCAGCCGCCGCGGTAATACGAGAGGCCCTAGTTGATAACTACCGGCGTAAAGAGTGGTTACGGAAAAATATTTAATAAAGCCGAACACCCCCTCAGCCGTCATACGCACCTGGGGGCACGAAGATCTACTACGAAAGCAGCTTTAATTATACCTGAACCCACGACAGCTACGACACAAACTGGGATTAGATACCCCCGTAGTCC	0	0	0.000191412	0	0	0	0.000608136	0.00317751	0.000321228	0.000366267	0	0.00105078	0.000370016	0	0	0.000636379	0.00109253	0.00110151	0.000302249	0	0	0.00273755	0	0	0.00496089	0	0	0	0	0.00394064	0	0.000151617	0	0	0	0.00607582	0.0116545	0.00534383	0.00367647	0.000260738	0.000879589	0.00132111	0.564341	0.0111831	0	0.000604566	0.00021097	0.451825	0.0036876
CCGCGGTAATACGTAGGGTGCGAGCGTTGTCCGGAATTACTGGGCGTAAAGAGCTCGTAGGTGGTCTGTCGCGTCATTTGTGAAAGCCCGGTGCTTAACTCCGGGTTGGCAGGTGATACGGGCATGACTGGAGTACTGTAGGGGAGACTGGAATTCCTGGTGTAGCGGTGAAATGCGCAGATATCAGGAGGAACACCGGTGGCGAAGGCGGGTCTCTGGGCAGTAACTGACGCTGAGGAGCGAAAGCATGGGTAGCGAACAGGATTAGAAACC	0	0	0	0	0	0	0	0.0834096	0	0	0	0	0.0022201	0	0	0	0	0.0198272	0	0	0	0	0	0.0559281	0	0	0	0	0	0	0	0	0	0.0068337	0	0.0014582	0	0	0	0	0	0	0	0	0	0	0	1.0108	0
CCGCGGTAATACGGAGGGTGCAAGCGTTAATCGGAATTACTGGGCGTAAAGCGCGCGTAGGCGGTTTGTTAAGTCAGCTGTGAAAGCCCCGGGCTCAACCTGGGAACTGCAGTTGATACTGGCCGACTTGAGTACGAGAGAGGGAGGTAGAATTCCATGTGTAGCGGTGAAATGCGTAGATATATGGAGGAATACCAGTGGCGAAGGCGGCCTCCTGGCTCGATACTGACGCTGAGGCGCGAAAGCGTGGGGAGCAAACAGGATTAGAAACC	0	0.000513806	0	0	0	0	0	0	0	0	0	0	0	0	0	0	0	0	0	0	0	0	0	0	0.635337	0	0	0	0	0	0	0	0	0	0	0	0	0	0	0	0	0	0	0	0	0	0	0	0
CCGCGGTAATACGAGGGGTCCAAGCGTTAATCGGAATTACTGGGCGTAAAGCGTACGCAGGCGGTTTGTTAAGCGAGATGTGAAAGCCCCGGGCTCAACCTGGGAACTGCATTTCGAACTGGCAGACTAGAGTCTTGTAGAGGGGGGTAGAATTTCAGGTGTAGCGGTGAAATGCGTAGAGATCTGAAGGAATACCGGTGGCGAAGGCGGCCCCCTGGACAAAGACTGACGCTCATGTACGAAAGCGTGGGGAGCAAACAGGATTAGAAACC	0	0	0	0	0	0	0	0	0	0	0	0	0	0	0	0	0	0	0	0	0	0	0	0	0	0	0	0	0	0	0.405333	0	0	0	0	0	0	0	0	0	0	0.358587	0	0	0	0	0	0	0
CCGCGGTAATACGGAGGATGCAAGTGTTATCCGGAATCACTGGGCGTAAAGCGTCTGTAGGTTGTTTAATAAGTCAACTGTTAAATCTTGAAGCTCAACTTCAAAATCGCAGTCGAAACTGTTAGACTAGAGTATAGTAGGGGTAAAGGGAATTTCCAGTGGAGCGGTGAAATGCGTAGATATTGGAAAGAACACCGATGGCGAAGGCACTTTACTGGGCTATTACTGACACTCAGAGACGAAAGCTAGGGTAGCAAATGGGATTAGAAACC	0	0	0	0	0	0	0	0	0	0	0	0	0	0	0	0	0	0	0	0	0	0	0	0.079553	0	0	0	0	0	0.000187649	0	0	0	0	0	0	0	0	0	0	0	0	0	0	0	0	0	0	0
CCGCGGTAATACGAGGGGTGCAAGCGTTAATCGGAATTACTGGGCGTAAAGCGTACGCAGGCGGTTTGTTAAGCGAGATGTGAAAGCCCCGGGCTCAACCTGGGAACTGCATTTCGAACTGGCAAACTAGAGTCTTGTAGAGGGGGGTAGAATTTCAGGTGTAGCGGTGAAATGCGTAGAGATCTGAAGGAATACCGGTGGCGAAGGCGGCCCCCTGGACAAAGACTGACGCTCAGGTACGAAAGCGTGGGGAGCAAACAGGATTAGATACC	0	0	0	0	0	0	0	0	0	0	0	0	0	0	0	0	0	0	0	0	0	0	0	0	0.630205	0	0	0	0	0	0.000293719	0	0.000238623	0	0	0	0	0	0	0	0.000879589	0	0	0	0	0	0	0	0
CCGCGGTAATACGTAGGGTCCAAGCGTTAATCGGAATTACTGGGCGTAAAGCGTGCGCAGGCGGTTGTGCAAGACCGATGTGAAATCCCCGGGCTTAACCTGGGAATTGCATTGGTGACTGCACGGCTAGAGTGCGTCAGAGGGGGGTAGAATTCCACGTGTAGCAGTGAAATGCGTAGAGATGTGGAGGAATACCGATGGCGAAGGCAGCCCCCTGGGATAACACTGACGCTCATGCACGAAAGCGTGGGGAGCAAACAGGATTAGAAACC	0	0	0.00287119	0	0	0	0.0237173	0.000992972	0.000321228	0	0.067293	0.316984	0.000370016	0	0	0.0216369	0.015432	0.00374513	0.000302249	0.000424852	0.00126115	0.00703942	0	0.000964278	0.0200146	0.000601838	0	0	0	0.0167008	0.00939902	0	0	0	0.00268194	0	0.00388484	0.0242901	0	0	0	0.0243461	0.00276864	0.00362697	0	0	0.0160337	0.0171835	0.00663768
CCGCGGTAAGACGAACCGTCCAAACGTTATTCGGTATCACTGGGCTTAAAGCGTGCGTAGGCGGCTTGGTAGGTGAGATGTGAAAGCCCACGGCTCAACCGTGGAATTGCGTTTCAAACCCCCAAGCTCGAGAAAGATAGGGGTGATGGGAACTTATGGTGGAGCGGTGAAATGCGTTGATATCATAGGGAACACCGGTGGCGAAAGCGCATCACTGGATCTTTTCTGACGCTGAGGCACGAAAGCTAGGGTAGCGAACGGGATTAGAAACC	0	0.00770709	0	0	0	0	0	0	0	0	0	0	0	0	0	0.00350009	0	0	0	0	0	0	0	0	0.617888	0.000200613	0	0	0	0	0	0	0	0	0	0	0	0	0	0	0	0	0	0	0	0	0	0	0
CCGCGGTAATACGGAAGGTCCGGGCGTTATCCGGATTTATTGGGTTTAAAGGGAGCGTAGGCCGCAGGTTAAGCGTGTTGTGAAATGTAGGGGCTCAACCTCTGCACTGCAGCGCGAACTGGCTTGCTTGAGTACGCACAACGTGGGCGGAATTCGTGGTGTAGCGGTGAAATGCTTAGATATCACGAAGAACTCCGATTGCGAAGGCAGCTCACGGGAGCGCAACTGACGCTGAAGCTCGAAAGTGCGGGTATCGAACAGGATTAGATACC	0	0	0	0	0	0	0	0	0	0	0	0	0	0	0	0	0.451488	0	0	0	0	0.0639414	0	0	0	0	0	0	0	0	0	0	0	0	0	0	0	0	0	0	0	0	0	0	0	0	0	0	0
CCGCGGTAATACGTAGGGTGCGAGCGTTGTCCGGAATTACTGGGCGTAAAGAGCTCGTAGGTGGTTTGTCGCGTCGTCTGTGAAATTCCGGGGCTTAACTTCGGGCGTGCAGGCGATACGGGCATAACTTGAGTGCTGTAGGGGAGACTGGAATTCCTGGTGTAGCGGTGAAATGCGCAGATATCAGGAGGAACACCGATGGCGAAGGCAGGTCTCTGGGCAGTTACTGACGCTGAGGAGCGAAAGCATGGGTAGCAAACAGGATTAGAAACC	0	0	0	0	0	0	0	0	0	0	0	0	0	0	0	0	0	0	0	0	0	0	0	0	0	0	0	0	0	0.000187649	0	0	0	0	0	0	0	0	0	0	0	0	0	0	0	0	0	0	0
CCGCGGTAATACGAGGGGTCCAAGCGTTAATCGGAATTACTGGGCGTAAAGCGTACGCAGGCGGTTTGTTAAGCGAGATGTGAAAGCCCCGGGCTCAACCTGGGAACTGCATTTCGAACTGGCAGACTAGAGTCTTGTAGAGGGGGGTAGAATTTCAGGTGTAGCGGTGAAATGCGTAGAGATCTGAAGGAATACCGGTGGCGAAGGCGGCCCCCTGGACAAAGACTGACGCTCATGTACGAAAGCGTGGGGAGCAAACAGGATTAGATACC	0	0	0	0	0	0	0.000608136	0	0	0	0	0	0	0	0	0	0	0	0	0	0	0	0	0	0	0	0	0	0	0	0.339833	0	0	0	0	0	0	0	0	0	0	0.3952	0	0	0	0	0	0	0
CCGCGGTAATTCCAGCTCCAATAGCGTATCTTAAAGTTGCTGCAGTTAAAAAGCTCGTAGTTGGATCTCGGGATCGAGCTGGCGGTCCGCCGCGAGGCGAGCTACCGCCTGTCCCAGCCCCTGCCTCTCGGCGCCCCCTCGATGCTCTTAACTGAGTGTCCCGCGGGGTCCGAAGCGTTTACTTTGAAAAAATTAGAGTGTTCAAAGCAGGCCCGGTCGCCTGAATACCGCAGCTAGGAATAATGGAATAGGACTCCGGTTCTATTTTGTGGGTTTTTCTCCTGAACTGGGGCCATGATTAAGAGGGACGGCCGGGGGCATTCGTATTGTGCCGCTAGAGGTGAAATTCTTGGACCGGCGCAAGACGGACGAAAGCGAAAGCATTTGCCAAGAATGTTT…	0	0	0	0.00073387	0	0	0.00304068	0	0	0.00183133	0	0.0155865	0	0	0	0.00031819	0.0120178	0.00132181	0	0	0	0.190064	0	0.000964278	0.0111192	0	0.000149088	0	0	0.0230809	0	0.0018194	0.000715869	0.00374751	0.000191567	0.00364549	0.00679847	0.0100075	0.00339367	0.0391107	0.000879589	0.0177406	0.00738304	0.0392921	0	0.0018137	0.00316454	0.00673864	0.00995652
CCGCGGTAATACGGAAGGTCCGGGCGTTATCCGGATTTATTGGGTTTAAAGGGAGCGTAGGCCGCAGGTTAAGCGTGTTGTGAAATGTAGGGGCTCAACCTCTGCACTGCAGCGCGAACTGGCTTGCTTGAGTACGCACAACGTGGGCGGAATTCGTGGTGTAGCGGTGAAATGCTTAGATATCACGAAGAACTCCGATTGCGAAGGCAGCTCACGGGAGCGCAACTGACGCTGAAGCTCGAAAGTGCGGGTATCGAACAGGATTAGAAACC	0	0	0	0	0	0	0	0	0	0	0	0	0	0	0	0	0.448893	0	0	0	0	0.0610083	0	0	0	0	0	0	0	0	0	0	0	0	0	0	0	0	0	0	0	0	0	0	0	0	0	0	0
CCGCGGTAATACGGGGGATGCGAGCGTTATCCGGATTTATTGGGTTTAAAGGGTGCGTAGGCGGCGAATTAAGTCAGCGGTGAAAGACCGGGGCTCAACCCTGGAAGTGCCGTTGATACTGATTGGCTAGAATACCCTTGCCGTGGGAGGAATGAGTGGTGTAGCGGTGAAATGCATAGATATCACTCAGAACACCGATTGCGAAGGCATCTCACGAAGGGGCGATTGACGCTGAGGCACGAAAGCGTGGGGATCGAACAGGATTAGATACC	0	0	0	0	0	0	0	0	0	0	0	0	0	0	0	0	0	0	0	0	0	0.00156431	0	0	0	0	0	0	0	0	0	0	0	0	0	0	0	0	0	0	0	0	0	0	0	0	0.75506	0	0
CCGCGGTAATACAGAGGGTGCGAGCGTTAATCGGAATTACTGGGCGTAAAGCGCGCGTAGGTGGTTCGTTAAGTTGGATGTGAAATCCCCGGGCTCAACCTGGGAACTGCATTCAAAACTGACGAGCTAGAGTATGGTAGAGGGTGGTGGAATTTCCTGTGTAGCGGTGAAATGCGTAGATATAGGAAGGAACACCAGTGGCGAAGGCGACCACCTGGACTGATACTGACACTGAGGTGCGAAAGCGTGGGGAGCAAACAGGATTAGATACC	0	0	0	0	0.0999143	0.057965	0	0	0.000321228	0	0	0	0	0.000376074	0	0	0.000409699	0	0	0	0	0.000586618	0	0	0	0	0	0	0	0	0	0	0.0529743	0.083768	0.102297	0	0.000647473	0	0	0.09543	0.0993935	0	0	0	0	0	0	0	0
CCGCGGTAATACGTAGGGTCCAAGCGTTAATCGGAATTACTGGGCGTAAGGCGTGCGCAGGCGGTTGTGCAAGACCGATGTGAAATCCCCGGGCTTAACCTGGGAATTGCATTGGTGACTGCACGGCTAGAGTGTGTCAGAGGGGGGTAGAATTCCACGTGTAGCAGTGAAATGCGTAGAGATGTGGAGGAATACCGATGGCGAAGGCAGCCCCCTGGGATAACACTGACGCTCATGCACGAAAGCGTGGGGAGCAAACAGGATTAGAAACC	0	0.000513806	0.00497672	0	0	0	0.0304068	0.00317751	0.000963685	0	0.10472	0.0204902	0.000185008	0	0.000450771	0.0948205	0.0255379	0.00110151	0.000302249	0	0.000630577	0.00508402	0	0.00192856	0.0360948	0.0016049	0	0	0.00144596	0.0319004	0.0126299	0	0.000238623	0.000220442	0.0126434	0	0.00453231	0.0506207	0.000565611	0.000521476	0	0.0343488	0.00738304	0.0166236	0.000979829	0	0.027848	0.0266176	0.0132754
CCGCGGTAATACGTAGGGTCCAAGCGTTAATCGGAATTACTGGGCGTAAAGCGTGCGCAGGCGGTTGTGCAAGACCGATGTGAAATCCCCGGGCTTAACCTGGGAATTGCATTGGTGACTGCACGGCTAGAGTGCGTCAGAGGGGGGTAGAATTCCACGTGTAGCAGTGAAATGCGTAGAGATGTGGAGGAATACCGATGGCGAAGGCAGCCCCCTGGGATAACACTGACGCTCATGCACGAAAGCGTGGGGAGCAAACAGGATTAGATACC	0	0	0.000574237	0	0	0	0.0176359	0.00119157	0	0	0.0483905	0.312781	0	0	0	0.0203641	0.0161148	0.000660905	0	0	0	0.00430187	0	0	0.0177908	0	0	0	0	0.0228932	0.00587439	0	0	0.000220442	0.00363977	0.000243033	0.00582726	0.0229299	0.000848416	0.000260738	0	0.0301968	0.00276864	0.00302247	0	0.000604566	0.0160337	0.019542	0.00442512
CCGCGGTAATACGGGGGATGCGAGCGTTATCCGGATTTATTGGGTTTAAAGGGTGCGTAGGCGGCGAATTAAGTCAGCGGTGAAAGACCGGGGCTCAACCCTGGAAGTGCCGTTGATACTGATTGGCTAGAATACCCTTGCCGTGGGAGGAATGAGTGGTGTAGCGGTGAAATGCATAGATATCACTCAGAACACCGATTGCGAAGGCATCTCACGAAGGGGCGATTGACGCTGAGGCACGAAAGCGTGGGGATCGAACAGGATTAGAAACC	0	0	0	0	0	0	0	0	0	0	0	0	0	0	0	0	0	0	0	0	0	0.00175985	0	0	0	0	0	0	0	0	0	0	0	0	0	0	0	0	0	0	0	0	0	0	0	0	0.745988	0	0
CCGCGGTAATACGGAGGGAGCTAGCGTTATTCGGAATTACTGGGCGTAAAGCGCACGTAGGCGGCTTTGTAAGTAAGAGGTGAAAGCCCAGAGCTCAACTCTGGAATTGCCTTTTAGACTGCATCGCTTGAATCATGGAGAGGTCAGTGGAATTCCGAGTGTAGAGGTGAAATTCGTAGATATTCGGAAGAACACCAGTGGCGAAGGCGGCTGACTGGACATGTATTGACGCTGAGGTGCGAAAGCGTGGGGAGCAAACAGGATTAGAAACC	0	0	0	0	0	0	0	0	0	0	0	0	0	0	0	0	0	0	0	0	0	0	0	0	0	0	0	0	0	0	0	0	0	0	0	0	0	0	0	0	0	0	0	0	0	0	0	0	0
CCGCGGTAATACGGAGGATTCGAGCGTTATCCGGATTTATTGGGTTTAAAGGGTCCGTAGGCGGGTCTTTAAGTCAGTGGTGAAATCCCAGAGCTCAACTCTGGAACTGCCATTGAAACTGAAGATCTTGAATTTAGTTGAGGTAGGCGGAATACGTTATGTAGCGGTGAAATGCATAGATATAACGTAGAACACCGATTGCGAAGGCAGCTTACTAAACTAACATTGACGCTGAGGGACGAAAGCGTGGGGAGCGAACAGGATTAGAAACC	0	0	0	0.0605442	0	0	0	0	0	0	0	0	0	0	0	0	0	0	0	0	0	0	0	0	0	0	0	0	0	0	0	0	0	0.000220442	0	0	0	9.71606e-05	0	0	0	0	0	0	0	0.0761753	0	0	0
CCGCGGTAATACGGAGGGTGCGAGCGTTAATCGGAATTACTGGGCGTAAGGCGCATGCAGGCGGTCTGTTAAGCAAGATGTGAAAGCCCGGGGCTCAACCTCGGAACAGCATTTTGAACTGGCAGACTAGAGTCTTGTAGAGGGGGGTAGAATTTCAGGTGTAGCGGTGAAATGCGTAGAGATCTGAAGGAATACCGGTGGCGAAGGCGGCCCCCTGGACAAAGACTGACGCTCAGATGCGAAAGCGTGGGGAGCAAACAGGATTAGAAACC	0	0	0.0312002	0.0381612	0	0	0	0.000595783	0	0.0021976	0	0.00140104	0	0	0.23057	0.00222733	0.000136566	0.000881207	0	0.104514	0	0.000195539	0	0.000964278	0.13326	0.000802451	0.000894529	0	0	0	0.00234976	0.124932	0.00286348	0.000440884	0	0	0.000647473	0	0	0	0	0	0	0.00241798	0	0.000604566	0	0	0
CCGCGGTAATACGAAGGGTGCGAGCGTTAATCGGAATTACTGGGCGTAAAGCGCATGCAGGTGGTTCGTTAAGTCAGATGTGAAAGCCCGGGGCTCAACCTCGGAATTGCATTTGAAACTGGCGGACTAGAGTACTGTAGAGGGGGGTAGAATTTCAGGTGTAGCGGTGAAATGCGTAGAGATCTGAAGGAATACCGGTGGCGAAGGCGGCCCCCTGGACAGATACTGACACTCAGATGCGAAAGCGTGGGGAGCAAACAGGATTAGAAACC	0	0	0.00210554	0.039262	0	0	0	0	0	0.016482	0	0.0059544	0	0	0.000450771	0	0	0	0	0.00212426	0.0365734	0.000195539	0	0	0	0.000200613	0	0	0	0	0.000293719	0	0.0169422	0.0138878	0	0	0	0.219874	0.000848416	0	0	0	0	0.000604494	0.013391	0	0	0	0
CCGCGGTAAGACAGAGGATGCAAGCGTTATCCGGAATGATTGGGCGTAAAGCGTCTGTAGGTGGCTTTTTAAGTTCGCCGTCAAATCCCAGGGCTCAACCCTGGACAGGCGGTGGAAACTACCAAGCTGGAGTACGGTAGGGGCAGAGGGAATTTCCGGTGGAGCGGTGAAATGCGTAGAGATCGGAAAGAACACCAACGGCGAAAGCACTCTGCTGGGCCAACACTGACACTGAGAGACGAAAGCTAGGGGAGCGAATGGGATTAGAAACC	0	0.00770709	0	0	0	0	0	0	0.0044972	0	0	0	0	0.112822	0	0	0	0	0.0317361	0	0	0	0	0	0	0.166509	0	0	0.0404868	0	0.000881158	0	0.00429521	0.00154309	0.0040229	0	0.0197479	0	0	0	0	0	0	0.000302247	0	0	0	0	0.0180692
CCGCGGTAATACGTAGGGTGCAAGCGTTGTCCGGAATTATTGGGCGTAAAGAGCTCGTAGGCGGTTTGTCGCGTCTGCTGTGAAATCTGGGGGCTCAACCCCCAGCCTGCAGTGGGTACGGGCAGACTAGAGTGCGGTAGGGGAGATTGGAATTCCTGGTGTAGCGGTGGAATGCGCAGATATCAGGAGGAACACCGATGGCGAAGGCAGATCTCTGGGCCGTAACTGACGCTGAGGAGCGAAAGCATGGGGAGCGAACAGGATTAGAAACC	0	0	0	0	0	0	0	0	0	0	0	0	0	0	0	0	0	0	0	0	0	0	0.000455743	0	0	0	0	0	0	0	0	0	0	0	0	0	0	0	0	0	0	0	0	0	0	0	0	0	0
CCGCGGTAATACGGAGGGTGCGAGCGTTAATCGGAATTACTGGGCGTAAAGCGCATGCAGGTGGTTCATTAAGTCAGATGTGAAAGCCCGGAGCTCAACCTCGGAACTGCATTTGAAACTGGTGAACTAGAGTGCTGTAGAGGGGGGTAGAATTTCAGGTGTAGCGGTGAAATGCGTAGAGATCTGAAGGAATACCAGTGGCGAAGGCGGCCCCCTGGACAGACACTGACACTCAGATGCGAAAGCGTGGGGAGCAAACAGGATTAGAAACC	0.000215043	0	0.00076565	0.00073387	0	0	0	0	0	0	1.2574	0.000525389	0	0	0.000225386	0.00254552	0.0012291	0.000220302	0	0	0	0	0.000151914	0.00289283	0.00119746	0.000401225	0.000298176	0	0	0	0.00293719	0	0	0	0	0	0	0	0	0	0	0	0	0	0	0.00362739	0.00379745	0	0
CCGCGGTAATACGTAGGGGGCGAGCGTTGTCCGGAATTATTGGGCGTAAAGCGCGCGCAGGCGGTCCCTTAAGTCTGATGTGAAAGCCCACGGCTCAACCGTGGAGGGTCATTGGAAACTGGGGGACTTGAGTGCAGAAGAGGAGAGCGGAATTCCACGTGTAGCGGTGAAATGCGTAGAGATGTGGAGGAACACCAGTGGCGAAGGCGGCTCTCTGGTCTGTAACTGACGCTGAGGCGCGAAAGCGTGGGGAGCAAACAGGATTAGAAACC	0	0.00256903	0	0	0	0	0	0	0.108254	0	0	0	0.00259011	0.0165473	0	0	0	0	0.00634723	0	0	0	0.00789954	0	0	0.0736249	0	0	0.033739	0	0	0	0	0.0191785	0	0	0.0828766	0	0.0271493	0	0	0	0.0489126	0	0	0	0	0	0
CCGCGGTAATACGGAGGATGCAAGCGTTATCCGGAATGATTGGGCGTAAAGCGTCCGCAGGTGGCATTTCAAGTCTGCGGTTAAAGGTTCTGGCTCAACCAGAGACAGGCCGTGGAAACTGAAAAGCTAGAGTATGGTAGGGGCAGAGGGAATTCCCAGTGTAGCGGTGAAATGCGTAGAGATTGGGAAGAACACCGGTGGCGAAAGCGCTCTGCTAGGCCAAAACTGACACTGAGGGACGAAAGCTAGGGGAGCGAATGGGATTAGAAACC	0	0	0	0	0	0	0	0	0	0	0	0	0	0	0	0	0	0	0	0	0	0	0	0	0	0	0	0	0	0	0	0	0	0	0	0	0	0	0	0	0	0	0	0	0	0	0	1.14793	0
CCGCGGTAATACGTAGGGTCCAAGCGTTAATCGGAATTACTGGGCGTAAGGCGTGCGCAGGCGGTTGTGCAAGACCGATGTGAAATCCCCGGGCTTAACCTGGGAATTGCATTGGTGACTGCACGGCTAGAGTGTGTCAGAGGGGGGTAGAATTCCACGTGTAGCAGTGAAATGCGTAGAGATGTGGAGGAATACCGATGGCGAAGGCAGCCCCCTGGGATAACACTGACGCTCATGCACGAAAGCGTGGGGAGCAAACAGGATTAGATACC	0	0	0.00593379	0.000366935	0	0	0.0346637	0.00278032	0.00160614	0	0.0880857	0.0199648	0	0	0	0.0910022	0.0262207	0.00110151	0.000302249	0	0	0.00449741	0	0.00192856	0.0309628	0.00280858	0.000447265	0	0.000963972	0.0258956	0.0105739	0	0	0	0.0134097	0	0.00258989	0.0446939	0.000848416	0.000260738	0	0.0371798	0.0092288	0.0111831	0.000979829	0	0.0255273	0.0205528	0.0125378
CCGCGGTAATACGGAGGGGGTTAGCGTTGTTCGGAATTACTGGGCGTAAAGCGTACGTAGGCGGATCAGAAAGTAGGGGGTGAAATCCCAGGGCTCAACCCTGGAACTGCCTCCTAAACTCCTGGTCTTGAGTTCGAGAGAGGTGAGTGGAATTCCAAGTGTAGAGGTGAAATTCGTAGATATTTGGAGGAACACCAGTGGCGAAGGCGGCTCACTGGCTCGATACTGACGCTGAGGTACGAAAGTGTGGGGAGCAAACAGGATTAGAAACC	0	0	0	0	0.000181993	0	0	0	0	0	0	0	0	0	0	1.07739	0	0	0.00181349	0	0	0	0	0	0	0	0	0	0	0	0	0	0	0	0	0	0	0	0	0	0	0	0	0	0	0	0	0	0
CCGCGGTAATACGGAGGGTCCGAGCGTTAATCGGAATTACTGGGCGTAAAGCGTACGCAGGCGGTTTGTTAAGCGAGATGTGAAAGCCCCGGGCTCAACCTGGGAACTGCATTTCGAACTGACAAACTAGAGTTTTGTAGAGGGTGGTAGAATTTCAGGTGTAGCGGTGAAATGCGTAGAGATCTGAAGGAATACCAGTGGCGAAGGCGGCCACCTGGACAATAACTGACGCTCATGTACGAAAGCGTGGGGAGCAAACGGGATTAGAAACC	0	0	0	0	0	0	0	0	0	0	0	0	0	0	0	0	0	0	0	0	0	0	0	0.0602674	0	0	0	0	0	0	0	0	0	0	0	0	0	0.315869	0	0	0	0	0	0	0	0	0	0	0
CCGCGGTAATACGGAGGGTGCGAGCGTTAATCGGAATTACTGGGCGTAAAGCGCATGCAGGTGGTTCGTTAAGTCAGATGTGAAGGCCCGGGGCTCAACCTCGGAATTGCATTTGAAACTGGCGGACTAGAGTACTGTAGAGGGGGGTAGAATTTCAGGTGTAGCGGTGAAATGCGTAGAGATCTGAAGGAATACCGGTGGCGAAGGCGGCCCCCTGGACAGATACTGACACTCAGATGCGAAAGCGTGGGGAGCAAACAGGATTAGAAACC	0	0	0.0111019	0.10531	0	0	0	0	0	0.0523762	0	0.00718031	0	0	0.000450771	0	0	0	0	0.011471	0.158905	0	0	0	0	0.000601838	0.000447265	0	0	0	0.00117488	0	0.0696779	0.0495995	0	0	0	0.0169059	0.000848416	0	0	0	0	0.00241798	0.0679348	0	0	0	0
CCGCGGTAATACGGAGGGTGCGAGCGTTAATCGGAATTACTGGGCGTAAAGCGCATGCAGGTGGTTTGTTAAGTCAGATGTGAAAGCCCGGGGCTCAACCTCGGAATTGCATTTGAAACTGGCAAGCTAGAGTACTGTAGAGGGGGGTAGAATTTCAGGTGTAGCGGTGAAATGCGTAGAGATCTGAAGGAATACCGGTGGCGAAGGCGGCCCCCTGGACAGATACTGACACTCAGATGCGAAAGCGTGGGGAGCAAACAGGATTAGATACC	0	0	0	0.00146774	0	0	0	0	0	0	0	0	0	0	0.0232147	0	0	0	0	0.0097716	0	0	0	0	0.492155	0	0	0	0	0	0.000587439	0	0	0	0	0	0	0	0	0	0	0	0	0	0.00195966	0	0	0	0
CCGCGGTAATACGTAGGGTGCGAGCGTTAATCGGAATTACTGGGCGTAAAGCGTGCGCAGGCGGTTTTGTAAGACAGGCGTGAAATCCCCGGGCTCAACCTGGGAACTGCGCTTGTGACTGCAAAGCTAGAGTACGGCAGAGGGGGGTGGAATTCCACGTGTAGCAGTGAAATGCGTAGAGATGTGGAGGAACACCAATGGCGAAGGCAGCCCCCTGGGTCGATACTGACGCTCATGCACGAAAGCGTGGGTAGCAAACAGGATTAGATACC	0	0	0	0	0	0	0	0	0	0	0	0.344129	0	0	0	0	0	0	0	0	0	0.230736	0	0	0	0	0.00939256	0	0	0	0	0.0194069	0	0	0	0	0	0	0	0	0	0	0	0	0	0	0	0	0
CCGCGGTAATACAGAGGGTGCGAGCGTTAATCGGAATTACTGGGCGTAAAGCGCGCGTAGGTGGTTCGTTAAGTTGGATGTGAAATCCCCGGGCTCAACCTGGGAACTGCATTCAAAACTGACGAGCTAGAGTATGGTAGAGGGTGGTGGAATTTCCTGTGTAGCGGTGAAATGCGTAGATATAGGAAGGAACACCAGTGGCGAAGGCGACCACCTGGACTGATACTGACACTGAGGTGCGAAAGCGTGGGGAGCAAACAGGATTAGAAACC	0	0	0	0	0.107558	0.044705	0	0	0.000642457	0	0	0	0	0	0	0	0.000409699	0	0	0	0	0.000977697	0	0	0	0	0	0.000175581	0	0	0	0	0.0467701	0.062826	0.101339	0	0.000647473	0	0	0.0878687	0.10599	0	0	0	0	0	0	0	0
CCGCGGTAAGACGAACCGTCCAAACGTTATTCGGTATCACTGGGCTTAAAGCGTGCGTAGGCGGCTTGGTAGGTGAGATGTGAAAGCCCACGGCTCAACCGTGGAATTGCGTTTCAAACCCCCAAGCTCGAGGAAGATAGGGGTGATGGGAACTTATGGTGGAGCGGTGAAATGCGTTGATATCATAGGGAACACCGGTGGCGAAAGCGCATCACTGGATCTTTTCTGACGCTGAGGCACGAAAGCTAGGGTAGCGAACGGGATTAGAAACC	0	0.00411045	0	0	0	0	0	0	0	0	0	0	0	0	0.00676157	1.02012	0	0	0.00997422	0	0	0	0	0	0.00273705	0.0104319	0	0	0	0	0	0	0	0	0	0	0	0	0	0	0	0	0	0	0	0	0	0	0
CCGCGGTAATACGGAGGGTCCGAGCGTTATCCGGAATCATTGGGTTTAAAGGGTCCGCAGGCGGTCAATTAAGTCAGAGGTGAAATCCCATCGCTCAACGATGGAACTGCCTTTGATACTGATTGACTTGAGTTATATGGAAGTAGATAGAATAAGTAGTGTAGCGGTGAAATGCATAGATATTACTTAGAATACCGATTGCGAAGGCAGTCTACTACGTATATACTGACGCTGAGGGACGAAAGCGTGGGGAGCGAACAGGATTAGAAACC	0	0	0	0.0143105	0	0	0	0	0	0	0	0	0	0	0	0	0	0.000881207	0	0	0	0.0451696	0	0	0	0	0.000149088	0	0	0.000375299	0	0.00136455	0.000477246	0.000440884	0.000191567	0	0.0229853	0	0	0	0.00351835	0.00018873	0	0	0	0.000604566	0	0	0
CCGCGGTAATACGGAGGGGGTTAGCGTTGTTCGGAATTACTGGGCGTAAAGCGTACGTAGGCGGATCAGAAAGTTAGGGGTGAAATCCCGAGGCTCAACCTCGGAACTGCCTCTAAAACTCCTGGTCTTGAGTTCGAGAGAGGTGAGTGGAATTCCAAGTGTAGAGGTGAAATTCGTAGATATTTGGAGGAACACCAGTGGCGAAGGCGGCTCACTGGCTCGATACTGACGCTGAGGTACGAAAGTGTGGGGAGCAAACAGGATTAGAAACC	0	0	0	0	0	0	0	0	0	0	0	0	0	0	0	1.02839	0	0	0.000604498	0	0	0	0	0.0511068	0	0	0	0	0	0	0	0	0	0	0	0	0	0	0	0	0	0	0	0	0	0	0	0	0
CCGCGGTAATACGTAGGGTGCGAGCGTTAATTGGAATTACTGGGCGTAAAGCGTGCGCAGGCGGTTATGTAAGACAGATGTGAAATCCCCGGGCTCAACCTGGGAACTGCATTTGTGACTGCATGACTGGAGTGCGGCAGAGGGGGATGGAATTCCGCGTGTAGCAGTGAAATGCGTAGATATGCGGAGGAACACCGATGGCGAAGGCAATCCCCTGGGCCTGCACTGACGCTCATGCACGAAAGCGTGGGGAGCAAACAGGATTAGATACC	0	0	0.000191412	0	0	0	0	0	0	0.00732534	0.00113415	0	0	0	0	0.00127276	0	0	0	0	0	0	0	0	0.559384	0	0	0	0	0.000938246	0	0	0	0	0	0	0	0.00204037	0	0	0	0	0	0	0	0.0018137	0	0	0
CCGCGGTAATACGTATGTTCCAAGCGTTATCCGGATTTATTGGGCGTAAAGCGAGCGCAGACGGTTATTTAAGTCTGAAGTGAAAGCCCTCAGCTCAACTGAGGAATTGCTTTGGAAACTGGATGACTTGAGTGCAGTAGAGGAAAGTGGAACTCCATGTGTAGCGGTGAAATGCGTAGATATATGGAAGAACACCAGTGGCGAAGGCGGCTTTCTGGACTGTAACTGACGTTGAGGCTCGAAAGTGTGGGTAGCAAACAGGATTAGAAACC	0.000860173	0	0	0	0	0	0	0.132264	0	0	0	0	0.00906539	0.0015043	0	0	0	0	0.00181349	0	0	0	0.0498279	0.100285	0	0.0684089	0	0.000702325	0.000481986	0	0	0	0.00143174	0	0	0	0.000323737	0	0.0180995	0	0	0	0.7563	0	0	0	0	0.000673864	0
CCGCGGTAATACGTAGGGCGCAAGCGTTATCCGGATTTATTGGGCGTAAAGAGCTCGTAGGCGGTTTGTCGCGTCTGCCGTGAAAGTCCGAGGCTCAACCTCGGATCTGCGGTGGGTACGGGCAGACTAGAGTGATGTAGGGGAGACTGGAATTCCTGGTGTAGCGGTGAAATGCGCAGATATCAGGAGGAACACCGATGGCGAAGGCAGGTCTCTGGGCATTTACTGACGCTGAGGAGCGAAAGCATGGGGAGCGAACAGGATTAGAAACC	0	0	0	0	0	0	0	0	0.0382262	0	0	0	0.00092504	0	0	0	0	0	0.00181349	0	0	0	0.0010634	0	0	0	0	0	0	0	0.000293719	0	0	0	0.000191567	0	0	0	0	0	0	0	0	0.0057427	0	0	0	0	0
CCGCGGTAATACGGAAGGTCTGGGCGTTATCCGGATTTATTGGGTTTAAAGGGAGCGTAGGCCGGAGATTAAGCGTGTTGTGAAATGTAGATGCTCAACATCTGCACTGCAGCGCGAACTGGTTTCCTTGAGTACGCACAAAGTGGGCGGAATTCGTGGTGTAGCGGTGAAATGCTTAGATATCACGAAGAACTCCGATTGCGAAGGCAGCTCACTGGGGCGCAACTGACGCTGAAGCTCGAAAGTGCGGGTATCGAACAGGATTAGATACC	0	0	0	0	0	0	0	0	0	0	0	0	0	0	0	0	0	0	0	0	0	0	0	0	0	0	0	0	0	0	0	0	0	0	0	0	0	0	0	0	0	0.625262	0	0	0	0	0	0	0
CCGCGGTAATACGGAGGGGGTTAGCGTTGTTCGGAATTACTGGGCGTAAAGCGTACGTAGGCGGATCAGAAAGTATGGGGTGAAATCCCGAGGCTCAACCTCGGAACTGCCTCATAAACTCCTGGTCTTGAGTTCGAGAGAGGTGAGTGGAATTCCAAGTGTAGAGGTGAAATTCGTAGATATTTGGAGGAACACCAGTGGCGAAGGCGGCTCACTGGCTCGATACTGACGCTGAGGTACGAAAGTGTGGGGAGCAAACAGGATTAGAAACC	0	0	0.0312002	0	0	0	0	0	0	0	0	0	0	0	0	0.997206	0	0	0.00362699	0	0	0	0	0	0	0	0	0	0	0	0	0	0	0	0	0	0	0	0	0	0	0	0	0	0	0	0	0	0
CCGCGGTAATACGGGGGATGCGAGCGTTATCCGGATTTATTGGGTTTAAAGGGTGTGTAGGCGGCGAATTAAGTCAGCGGTGAAAGACCGGGGCTCAACCCTGGAAGTGCCGTTGATACTGATTGGCTAGAATACCCTTGCCGTGGGAGGAATGAGTGGTGTAGCGGTGAAATGCATAGATATCACTCAGAACACCGATTGCGAAGGCATCTCACGAAGGGGCGATTGACGCTGAGGCACGAAAGCGTGGGGATCGAACAGGATTAGAAACC	0	0	0	0	0	0	0	0	0	0	0	0	0	0	0	0	0	0	0	0	0	0	0	0	0	0	0	0	0	0	0	0	0	0	0	0	0	0	0	0	0	0	0	0	0	0	0.00168776	0	0
CCGCGGTAATACGTAGGGCGCAAGCGTTATCCGGATTTATTGGGCGTAAAGAGCTCGTAGGCGGTTTGTCGCGTCTGCCGTGAAAGTCCGAGGCTCAACCTCGGATCTGCGGTGGGTACGGGCAGACTAGAGTGATGTAGGGGAGACTGGAATTCCTGGTGTAGCGGTGAAATGCGCAGATATCAGGAGGAACACCGATGGCGAAGGCAGGTCTCTGGGCATTTACTGACGCTGAGGAGCGAAAGCATGGGGAGCGAACAGGATTAGATACC	0	0	0	0	0	0	0	0	0.0346927	0	0	0	0.000555024	0	0	0	0	0	0.001209	0	0	0	0.000455743	0	0	0	0	0	0	0	0.000587439	0	0	0	0.000191567	0	0	0	0	0	0	0	0	0.00846292	0	0	0	0	0
CCGCGGTAATACGGAGGGTCCGAGCGTTATCCGGAATCATTGGGTTTAAAGGGTCCGCAGGCGGTCAATTAAGTCAGAGGTGAAATCCCATCGCTCAACGATGGAACTGCCTTTGATACTGATTGACTTGAGTTATATGGAAGTAGATAGAATAAGTAGTGTAGCGGTGAAATGCATAGATATTACTTAGAATACCGATTGCGAAGGCAGTCTACTACGTATATACTGACGCTGAGGGACGAAAGCGTGGGGAGCGAACAGGATTAGATACC	0	0	0	0.0073387	0.000181993	0.000189428	0	0	0	0	0	0.00017513	0	0	0	0	0.000136566	0.00286392	0	0	0	0.0453651	0	0	0	0	0	0	0	0.000938246	0	0.00136455	0	0.00110221	0	0	0.0252515	0	0	0	0.00351835	0	0	0	0	0	0.00021097	0	0
CCGCGGTAATACGTAGGTGGCAAGCGTTGTCCGGATTTATTGGGCGTAAAGCGAGCGCAGGCGGTTCTTTAAGTCTGATGTGAAAGCCCCCGGCTCAACCGGGGAGGGTCATTGGAAACTGGAGAACTTGAGTGCAGAAGAGGAGAGTGGAATTCCATGTGTAGCGGTGAAATGCGTAGATATATGGAGGAACACCAGTGGCGAAGGCGACTCTCTGGTCTGTAACTGACGCTGAGGCTCGAAAGCGTGGGGAGCAAACAGGATTAGAAACC	0	0	0	0	0	0	0	0.000397189	0.00770948	0	0	0	0	0	0	0	0	0	0	0	0	0	0.00136723	0	0	0	0	0	0	0	0	0	0	0	0	0	0	0	0.00763575	0	0	0	0	0	0	0	0	0	0
GTGTCAGCAGCCGCGGTAATACGAGAGGCCCTAGTTGATAACTACCGGCGTAAAGAGTGGTTACGGAAAAATATTTAATAAAGCCGAACACCCCCTCAGCCGTCATACGCACCTGGGGGCACGAAGATCTACTACGAAAGCAGCTTTAATTATACCTGAACCCACGACAGCTACGACACAAACTGGGATTAGAAACCCTCGTAGTCC	0	0.00154142	0.000191412	0.00073387	0	0	0.00182441	0.00238313	0	0.00146507	0	0.00210155	0	0	0.000225386	0.00031819	0.000546265	0.000660905	0.000302249	0	0	0.00351971	0	0	0.00410557	0	0	0	0	0.00225179	0	0	0	0	0	0.00607582	0.0116545	0.00408074	0.00424208	0.000260738	0	0.000754919	0.502969	0.0117876	0.00032661	0	0	0.375005	0.00110628
CCGCGGTAATACGGAGGATTCGAGCGTTATCCGGATTTATTGGGTTTAAAGGGTCCGTAGGCGGGTCTTTAAGTCAGTGGTGAAATCCCAGAGCTCAACTCTGGAACTGCCATTGAAACTGAAGACCTTGAATTTAGTTGAGGTAGGCGGAATACGTTATGTAGCGGTGAAATGCATAGATATAACGTAGAACACCGATTGCGAAGGCAGCTTACTAAACTAACATTGACGCTGAGGGACGAAAGCGTGGGGAGCGAACAGGATTAGATACC	0	0	0	0	0	0	0	0	0	0	0	0	0	0	0	0	0.000136566	0	0	0	0	0	0	0	0	0	0.000149088	0	0	0	0	0	0	0	0	0	0	0.315772	0	0	0	0	0	0	0	0.000604566	0	0	0
CCGCGGTAATACGAAGGGGGCTAGCGTTGCTCGGAATCACTGGGCGTAAAGGGTGCGTAGGCGGGTCTTTAAGTCAGAGGTGAAATCCTGGAGCTCAACTCCAGAACTGCCTTTGATACTGAGGATCTTGAGTTCGGGAGAGGTGAGTGGAACTGCGAGTGTAGAGGTGAAATTCGTAGATATTCGCAAAAACACCAGTGGCGAAGGCGGCTCACTGGCCCGATACTGACGCTGAGGCACGAAAGCGTGGGGAGCAAACAGGATTAGATACC	0	0	0	0	0	0	0	0	0	0	0	0	0	0	0	0	0	0	0	0	0	0	0	0	0	0	0	0	0	0	0	0	0	0	0	0	0	0	0	0	0	0	0	0	0	0	0	0	0
CCGCGGTAATACGAAGGGTGCAAGCGTTACTCGGAATTACTGGGCGTAAAGCGTGCGTAGGTGGTGGCTTAAGTCCGTTGTGAAAGCCCTGGGCTCAACCTGGGAATTGCAGTGGATACTGGGTCACTAGAGTGTGGTAGAGGGTGGCGGAATTCCCGGTGTAGCAGTGAAATGCGTAGAGATCGGGAGGAACACCCGTGGCGAAGGCGGCCACCTGGGCCAACACTGACACTGAGGCACGAAAGCGTGGGGAGCAAACAGGATTAGAAACC	0	0	0.00191412	0	0	0	0	0	0	0.97134	0	0	0	0.000376074	0	0	0	0	0	0	0	0	0	0	0	0	0	0	0	0.00206414	0	0	0.00143174	0	0	0	0	0	0	0	0	0	0	0	0	0	0	0	0
CCGCGGTAATACGTAGGGGGCTAGCGTTATCCGGAATTACTGGGCGTAAAGGGTGCGTAGGTGGTTTCTTAAGTCAGAGGTGAAAGGCTACGGCTCAACCGTAGTAAGCCTTTGAAACTGGGAAACTTGAGTGCAGGAGAGGAGAGTGGAATTCCTAGTGTAGCGGTGAAATGCGTAGATATTAGGAGGAACACCAGTTGCGAAGGCGGCTCTCTGGACTGTAACTGACACTGAGGCACGAAAGCGTGGGGAGCAAACAGGATTAGATACC	0.00172035	0.000513806	0	0	0	0	0	0.000595783	0.0231284	0	0	0	0.000370016	0.00112822	0	0	0	0.000440603	0.00151125	0	0.000630577	0.473596	0.00546891	0	0	0	0	0.000877906	0	0	0	0	0.000238623	0	0	0	0	0	0.0164027	0	0.000439794	0	0.232104	0.00483596	0	0	0	0	0
CCGCGGTAATACGAGGGGTGCAAGCGTTAATCGGAATTACTGGGCGTAAAGCGTGCGTAGGTGGTTTGTTAAGCAAGATGTGAAAGCCCTGGGCTCAACCTGGGAACTGCATTTTGAACTGGCAAGCTAGAGTTTTGTAGAGGGTAGTGGAATTTCCAGTGTAGCGGTGAAATGCGTAGAGATTGGAAGGAACATCAGTGGCGAAGGCGGCTACCTGGACAAAGACTGACACTGAGGCACGAAAGCGTGGGGAGCAAACAGGATTAGAAACC	0	0	0	0	0	0	0	0	0	0	0	0	0	0	0	0	0	0	0	0	0	0	0	1.49993	0	0	0	0	0	0	0	0.000758083	0	0	0	0	0.0446757	0	0	0	0	0	0	0.00332472	0	0	0	0	0
CCGCGGTAATACGTAGGTGGCGAGCGTTATCCGGAATCATTGGGCGTAAAGAGGGAGCAGGCGGCCGCAAGGGTCTGTGGTGAAAGACCGAAGCTAAACTTCGGTAAGCCATGGAAACCGGGCGGCTAGAGTGCGGAAGAGGATCGTGGAATTCCATGTGTAGCGGTGAAATGCGTAGATATATGGAGGAACACCAGTGGCGAAGGCGACGGTCTGGGCCGCAACTGACGCTCATTCCCGAAAGCGTGGGGAGCAAATAGGATTAGATACC	0	0	0	0	0	0	0.203725	0	0	0	0	0	0	0	0	0	0	0	0	0	0	0.00254201	0.000303829	0	0	0	0	0	0	0	0	0	0	0	0	0	0	0	0	0	0	0	0	0	0	0	0	0	0
CCGCGGTAATACGGAGGGTGCAAGCGTTAATCGGAATTACTGGGCGTAAAGCGCGCGTAGGTGGCTTGATAAGCCGGTTGTGAAAGCCCCGGGCTCAACCTGGGAACGGCATCCGGAACTGTCAAGCTAGAGTGCAGGAGAGGAAGGTAGAATTCCCGGTGTAGCGGTGAAATGCGTAGAGATCGGGAGGAATACCAGTGGCGAAGGCGGCCTTCTGGACTGACACTGACACTGAGGTGCGAAAGCGTGGGTAGCAAACAGGATTAGATACC	0.00107522	0	0	0	0	0	0	0.000595783	0	0	0	0	0.000555024	0	0	0	0	0.000440603	0	0	0.00126115	0	0.000303829	0	0	0.00902757	0	0.000702325	0	0	0	0	0	0	0	0.000486066	0	0	0.000565611	0	0	0	0.00046144	0	0.00032661	0	0	0.000336932	0
CCGCGGTAATACGTAGGTGGCAAGCGTTGTCCGGAATTACTGGGTGTAAAGGGAGTGCAGGCGGGACTGCAAGTTGGATGTGAAATGCTGTGGCTCAACCATGGAGTGGCATCCAAAACTGTAGTTCTTGAGTGGAGCAGAGGTAAGTGGAATTCCGAGTGTAGCGGTGAAATGCGTAGATATTCGGAGGAACACCAGTGGCGAAGGCGACTTACTGGGCTCTAACTGACGCTGAGGCTCGAAAGTGTGGGTAGCAAACAGGATTAGAAACC	0	0	0	0.0161451	0	0	0	0	0	0	0	0	0	0	0	0	0	0	0	0	0	0	0	0	0	0	0	0	0	0	0	0	0.0136015	0.00330663	0	0	0	0	0.59983	0	0	0	0	0.000302247	0	0	0	0	0
CCGCGGTAAGACAGAGGATGCAAGCGTTATCCGGAATGATTGGGCGTAAAGCGTCTGTAGGTGGCTTTTTAAGTTCGCCGTCAAATCCCAGGGCTCAACCCTGGACAGGCGGTGGAAACTACCAAGCTGGAGTACAGTAGGGGCAGAGGGAATTTCCGGTGGAGCGGTGAAATGCGTAGAGATCGGAAAGAACACCAACGGCGAAAGCACTCTGCTGGGCCGACACTGACACTGAGAGACGAAAGCTAGGGGAGCGAATGGGATTAGAAACC	0	0.0154142	0	0	0	0	0	0	0.00256983	0	0	0	0	0.100036	0	0	0	0	0.01209	0	0	0	0	0	0	0.0441348	0	0	0.0626582	0	0.00293719	0	0.00262485	0.00110221	0.00363977	0	0.0203954	0	0.000565611	0	0	0.00018873	0	0.000604494	0	0	0	0	0.0129066
CCGCGGTAATACGTAGGGTGCGAGCGTTGTCCGGAATTACTGGGCGTAAAGAGCTCGTAGGTGGTCTGTCGCGTCATTTGTGAAAGCCCGGTGCTTAACTCCGGGTTGGCAGGTGATACGGGCATGACTGGAGTACTGTAGGGGAGACTGGAATTCCTGGTGTAGCGGTGAAATGCGCAGATATCAGGAGGAACACCGGTGGCGAAGGCGGGTCTCTGGGCAGTAACTGACGCTGAGGAGCGAAAGCATGGGTAGCGAACAGGATTAGATACC	0	0	0	0	0	0	0	0.0689122	0	0	0	0	0.00111005	0	0	0	0	0.0112354	0	0	0	0	0.000151914	0.0462854	0	0	0	0	0	0	0	0	0	0.00573149	0	0.00315943	0	0	0	0	0	0.00018873	0	0	0	0	0	0.884109	0
CCGCGGTAATACGGAGGGTGCAAGCGTTAATCGGAATTACTGGGCGTAAAGCGCGCGTAGGCGGTTTGTTAAGTCAGCTGTGAAAGCCCCGGGCTCAACCTGGGAACTGCAGTTGATACTGGCCGACTTGAGTACGAGAGAGGGAGGTAGAATTCCATGTGTAGCGGTGAAATGCGTAGATATATGGAGGAATACCAGTGGCGAAGGCGGCCTCCTGGCTCGATACTGACGCTGAGGCGCGAAAGCGTGGGGAGCAAACAGGATTAGATACC	0	0	0	0	0	0	0	0	0	0	0	0	0	0	0	0	0	0	0	0	0	0	0	0	0.546041	0	0	0	0	0	0	0	0	0	0	0	0	0	0	0	0	0	0	0	0	0	0	0	0
CCGCGGTAAGACGAACCGTCCAAACGTTATTCGGTATCACTGGGCTTAAAGCGTGCGTAGGCGGCTTGGTAGGTGAGATGTGAAAGCCCACGGCTCAACCGTGGAATTGCGTTTCAAACCCCCAAGCTCGAGAAAGATAGGGGTGATGGGAACTTATGGTGGAGCGGTGAAATGCGTTGATATCATAGGGAACACCGGTGGCGAAAGCGCATCACTGGATCTTTTCTGACGCTGAGGCACGAAAGCTAGGGTAGCGAACGGGATTAGATACC	0	0.00616567	0	0	0	0	0	0	0	0	0	0	0	0	0.000225386	0.00477284	0	0	0	0	0	0	0	0	0.541422	0	0	0	0	0	0	0	0	0	0	0	0	0	0	0	0	0	0	0	0	0	0	0	0
CCGCGGTAATACGGAGGGTGCGAGCGTTAATCGGAATTACTGGGCGTAAGGCGCATGCAGGCGGTCTGTTAAGCAAGATGTGAAAGCCCGGGGCTCAACCTCGGAACAGCATTTTGAACTGGCAGACTAGAGTCTTGTAGAGGGGGGTAGAATTTCAGGTGTAGCGGTGAAATGCGTAGAGATCTGAAGGAATACCGGTGGCGAAGGCGGCCCCCTGGACAAAGACTGACGCTCAGATGCGAAAGCGTGGGGAGCAAACAGGATTAGATACC	0.000215043	0	0.0239266	0.0348588	0	0	0.00243254	0.000198594	0	0.0010988	0	0.00245181	0	0	0.199016	0.00254552	0.000819398	0.000881207	0	0.0896438	0	0.00136878	0.000151914	0.000482139	0.107087	0.000601838	0.00119271	0.000175581	0	0	0.00205604	0.132058	0.00262485	0.000440884	0	0	0.00129495	0	0	0	0	0	0	0.000906742	0	0	0	0	0
CCGCGGTAATACGTAGGGCGCAAGCGTTATCCGGAATTATTGGGCGTAAAGAGCTTGTAGGCGGTTCGTCGCGTCTGGTGTGAAAGCCCATCGCTTAACGGTGGGTTTGCGCCGGGTACGGGCGGGCTAGAGTGCAGTAGGGGAGACTGGAATTCTCGGTGTAACGGTGGAATGTGTAGATATCGGGAAGAACACCAATGGCGAAGGCAGGTCTCTGGGCTGTTACTGACGCTGAGAAGCGAAAGCGTGGGGAGCGAACAGGATTAGAAACC	0	0	0	0.00293548	0	0	0	0	0	0	0	0	0	0	0	0	0	0	0	0	0	0	0.00243063	0	0	0	0	0.000175581	0	0	0	0.000151617	0	0	0	0.000243033	0	0	0	0	0	0	0	0	0	0	0	0.0663756	0
CCGCGGTAATACGTAGGTAGCAAGCGTTGTCCGGAATGACTGGGCGTAAAGGGTGCGTAGGTGGTTTAACAAGTTGGTAGTGAAATTCCGAAGCTTAACTTCGGCGCTACTGCCAAGACTGTTGAACTTGAGTACAGGAGAGGTAAGTGGAATTCCTAGTGTAGCGGTGGAATGCGTAGATATTAGGAGGAACACCAGTGGCGAAGGCGACTTACTGGCCTGCAACTGACACTGAGGCACGAAAGCGTGGGGAGCAAACAGGATTAGATACC	0	0	0	0	0	0	0	0	0	0	0	0	0	0	0	0	0	0	0	0	0	0	0	0	0	0	0	0	0	0	0	0	0	0	0	0	0	0	0	0	0	0	0	0	0	0	0.669617	0	0
CCGCGGTAATACGTAGGGCGCAAGCGTTGTCCGGAATTATTGGGCGTAAAGAGCTTGTAGGTGGCTTGTCGCGTCTGCCGTGAAAACCTGGGGCTTAACTCTGGGCGTGCGGTGGGTACGGGCTGGCTAGAGTGTGGTAGGGGAGACTGGAACTCCTGGTGTAGCGGTGAAATGCGCAGATATCAGGAAGAACACCGATGGCGAAGGCAGGTCTCTGGGCCATTACTGACACTGAGAAGCGAAAGCATGGGGAGCGAACAGGATTAGATACC	0	0	0	0	0	0	0	0	0	0	0	0	0	0	0	0	0	0	0	0	0	0	0.0183816	0	0	0	0	0	0	0	0	0	0	0	0	0	0	0	0	0	0	0	0	0	0	0	0	1.02495	0
CCGCGGTAATACGTAGGGTGCGAGCGTTAATCGGAATTACTGGGCGTAAAGCGTGCGCAGGCGGTTTTGTAAGACAGGCGTGAAATCCCCGGGCTCAACCTGGGAACTGCGCTTGTGACTGCAAAGCTAGAGTACGGCAGAGGGGGGTGGAATTCCACGTGTAGCAGTGAAATGCGTAGAGATGTGGAGGAACACCAATGGCGAAGGCAGCCCCCTGGGTCGATACTGACGCTCATGCACGAAAGCGTGGGTAGCAAACAGGATTAGAAACC	0	0	0	0	0	0	0	0	0	0	0	0.337825	0	0	0	0	0	0	0	0	0	0.200623	0	0	0	0	0.00998891	0.000175581	0	0	0	0.0156165	0	0	0	0	0	0	0	0	0	0	0	0	0	0	0.00021097	0	0
CCGCGGTAATACAGAGGGTGCAGGCGTTAATCGGAATTACTGGGCGTAAAGCGCGCGTAGGTGGTTCGTTAAGTTGGATGTGAAATCCCCGGGCTCAACCTGGGAACTGCATTCAAAACTGACGAGCTAGAGTATGGTAGAGGGTGGTGGAATTTCCTGTGTAGCGGTGAAATGCGTAGATATAGGAAGGAACACCAGTGGCGAAGGCGACCACCTGGACTGATACTGACACTGAGGTGCGAAAGCGTGGGGAGCAAACAGGATTAGATACC	0	0	0	0	0.111926	0.0280353	0	0	0.000321228	0	0	0	0	0	0	0	0.000136566	0	0	0	0	0.00117324	0	0	0	0	0	0	0	0	0	0	0.0379411	0.0610624	0.0932931	0	0.00129495	0	0	0.106381	0.0905976	0	0	0	0.00032661	0	0	0	0
CCGCGGTAATACGGAGGATGCAAGTGTTATCCGGAATCACTGGGCGTAAAGCGTCTGTAGGTTGTTTAATAAGTCAACTGTTAAATCTTGAAGCTCAACTTCAAAATCGCAGTCGAAACTGTTAGACTAGAGTATAGTAGGGGTAAAGGGAATTTCCAGTGGAGCGGTGAAATGCGTAGATATTGGAAAGAACACCGATGGCGAAGGCACTTTACTGGGCTATTACTGACACTCAGAGACGAAAGCTAGGGTAGCAAATGGGATTAGATACC	0	0	0	0	0	0	0	0	0	0	0	0	0	0	0	0	0	0	0	0	0	0	0	0.069428	0	0	0	0	0	0	0	0	0	0	0	0	0	0	0	0	0	0	0	0	0	0	0	0	0
GTGTCAGCCGCCGCGGTAATCCATTAGAAACCCGAGTAGTCC	0	0	0.00076565	0	0.0103736	0	0.209807	0	0.000963685	0.0021976	0	0.000350259	0	0.00376074	0	0	0.105839	0	0	0	0	0	0	0	0	0	0	0	0	0	0	0.00212263	0.00715869	0.000220442	0	0	0.00323737	0	0	0	0	0	0.586029	0.00151124	0	0	0.0293248	0	0
CCGCGGTAATACGGAGGGGGTTAGCGTTGTTCGGAATTACTGGGCGTAAAGCGTGCGTAGGCTGATTAGTCAGTCAGAGGTGAAATCCCAGGGCTTAACCCTGGAACTGCCTTTGATACTGCTAGTCTAGAGTATGAGAGAGGTGAGTGGAATTCCAAGTGTAGAGGTGAAATTCGTAGATATTTGGAGGAACACCAGCGGCGAAGGCGGCTCACTGGCTCATTACTGACGCTGAGGTACGAAAGTGTGGGTAGCAAACAGGATTAGATACC	0	0	0	0	0	0	0	0	0	0	0	0	0	0	0	0.998479	0	0	0	0	0	0	0	0	0	0	0	0	0	0	0	0	0	0	0	0	0	0	0	0	0	0	0	0	0	0	0	0	0
CCGCGGTAATACGTAGGGGGCGAGCGTTGTCCGGAATTATTGGGCGTAAAGCGCGCGCAGGCGGTCCCTTAAGTCTGATGTGAAAGCCCACGGCTCAACCGTGGAGGGTCATTGGAAACTGGGGGACTTGAGTGCAGAAGAGGAGAGCGGAATTCCACGTGTAGCGGTGAAATGCGTAGAGATGTGGAGGAACACCAGTGGCGAAGGCGGCTCTCTGGTCTGTAACTGACGCTGAGGCGCGAAAGCGTGGGGAGCAAACAGGATTAGATACC	0	0.00154142	0	0	0	0	0	0	0.10472	0.0010988	0	0	0.00092504	0.0135387	0	0	0	0	0.00725398	0	0	0	0.0095706	0	0	0.0754304	0	0	0.0255452	0	0	0	0	0.0273348	0	0	0.0783443	0	0.0285633	0	0	0	0.0023072	0	0	0	0	0	0.00036876
CCGCGGTAATACGAAGGGGGCTAGCGTTGCTCGGAATCACTGGGCGTAAAGGGTGCGTAGGCGGGTCTTTAAGTCAGAGGTGAAATCCTGGAGCTCAACTCCAGAACTGCCTTTGATACTGAGGATCTTGAGTTCGGGAGAGGTGAGTGGAACTGCGAGTGTAGAGGTGAAATTCGTAGATATTCGCAAAAACACCAGTGGCGAAGGCGGCTCACTGGCCCGATACTGACGCTGAGGCACGAAAGCGTGGGGAGCAAACAGGATTAGAAACC	0	0	0	0	0	0	0	0	0	0	0	0	0	0	0	0	0.000136566	0	0	0	0	0	0	0	0	0	0	0	0	0	0	0	0	0	0	0	0	0	0	0	0	0	0	0	0	0	0	0.0010108	0
CCGCGGTAATACGTAGGTGGCGAGCGTTATCCGGAATCATTGGGCGTAAAGAGGGAGCAGGCGGCCGCAAGGGTCTGTGGTGAAAGACCGAAGCTAAACTTCGGTAAGCCATGGAAACCGGGCGGCTAGAGTGCGGAAGAGGATCGTGGAATTCCATGTGTAGCGGTGAAATGCGTAGATATATGGAGGAACACCAGTGGCGAAGGCGACGGTCTGGGCCGCAACTGACGCTCATTCCCGAAAGCGTGGGGAGCAAATAGGATTAGAAACC	0	0.000513806	0	0	0	0	0.181224	0.000198594	0	0	0	0	0	0	0	0	0	0	0	0	0	0.000977697	0.000911486	0	0	0	0	0	0	0	0	0	0	0	0	0	0	0	0	0	0	0	0	0	0.00032661	0	0	0	0
CCGCGGTAATACGTAGGTGACGAGCGTTGTCCGGAATTATTGGGCGTAAAGGGAGCGCAGGCGGTTGGAATAGTCTGATGTGAAAGCCCACGGCTTAACCGTGGAAGGTCATTGGAAACTGTCCAACTTGAATGCAGAAGAGGTAAGTGGAATTCCAAGTGTAGCGGTGAAATGCGTAGATATTTGGAGGAACACCAGTGGCGAAGGCGACTTACTGGTCTGTAATTGACGCTGAGGCTCGAAAGCGTGGGTAGCAAACAGGATTAGAAACC	0	0	0	0	0	0	0	0	0	0	1.16893	0	0	0.00188037	0	0	0	0	0	0	0	0	0	0	0	0	0	0	0	0	0	0	0	0	0	0	0	0	0	0	0	0	0	0	0	0	0	0	0
CCGCGGTAATACGGAGGGTGCGAGCGTTAATCGGAATTACTGGGCGTAAAGCGCATGCAGGTGGTTTGTTAAGTCAGATGTGAAAGCCCGGGGCTCAACCTCGGAATAGCATTTGAAACTGACAGACTAGAGTACTGTAGAGGGGGGTAGAATTTCAGGTGTAGCGGTGAAATGCGTAGAGATCTGAAGGAATACCGGTGGCGAAGGCGGCCCCCTGGACAGATACTGACACTCAGATGCGAAAGCGTGGGGAGCAAACAGGATTAGAAACC	0	0	0	0.000366935	0	0	0	0	0	0	0	0	0	0	0	0.235779	0.000409699	0	0	0	0	0	0	0	0	0.00140429	0	0	0	0	0.63414	0	0	0	0	0	0	0	0	0	0	0.00132111	0	0	0	0	0.00021097	0	0
CCGCGGTAATACAGAGGGTGCAAGCGTTAATCGGAATTACTGGGCGTAAAGCGCGCGTAGGTGGTTCGTTAAGTTGGATGTGAAGTCCCCGGGCTCAACCTGGGAACTGCATTCAAAACTGACGAGCTAGAGTATGGTAGAGGGTGGTGGAATTTCCTGTGTAGCGGTGAAATGCGTAGATATAGGAAGGAACACCAGTGGCGAAGGCGACCACCTGGACTGATACTGACACTGAGGTGCGAAAGCGTGGGGAGCAAACAGGATTAGATACC	0	0	0	0	0.0977304	0.0282248	0	0	0.000642457	0	0	0	0	0	0	0	0.000136566	0	0	0	0	0.000977697	0	0	0	0	0	0	0	0	0	0	0.031021	0.0570945	0.0816075	0	0	0	0	0.101948	0.0875191	0	0	0	0	0	0	0	0
CCGCGGTAATACGGAGGATTCGAGCGTTATCCGGATTTATTGGGTTTAAAGGGTCCGTAGGCGGGTCTTTAAGTCAGTGGTGAAATCCCAGAGCTCAACTCTGGAACTGCCATTGAAACTGAAGATCTTGAATTTAGTTGAGGTAGGCGGAATACGTTATGTAGCGGTGAAATGCATAGATATAACGTAGAACACCGATTGCGAAGGCAGCTTACTAAACTAACATTGACGCTGAGGGACGAAAGCGTGGGGAGCGAACAGGATTAGATACC	0	0	0	0.0678829	0	0	0	0	0	0	0	0	0	0	0	0	0	0	0	0	0	0	0	0	0	0	0	0	0	0	0	0	0	0	0	0	0	0.000291482	0	0	0	0	0	0	0	0.0677114	0	0	0
CCGCGGTAATACGTAGGGGGCTAGCGTTATCCGGAATTACTGGGCGTAAAGGGTGCGTAGGTGGTTTCTTAAGTCAGAGGTGAAAGGCTACGGCTCAACCGTAGTAAGCCTTTGAAACTGGGAAACTTGAGTGCAGGAGAGGAGAGTGGAATTCCTAGTGTAGCGGTGAAATGCGTAGATATTAGGAGGAACACCAGTTGCGAAGGCGGCTCTCTGGACTGTAACTGACACTGAGGCACGAAAGCGTGGGGAGCAAACAGGATTAGAAACC	0.00129026	0	0	0	0	0	0	0.000794377	0.0247346	0	0	0	0.00092504	0.000752148	0	0	0	0.000440603	0.000906747	0	0	0.423538	0.00470934	0	0	0	0	0.000351162	0.000481986	0	0	0	0.000238623	0	0	0.000729099	0	0	0.0175339	0	0	0	0.260713	0.0057427	0	0	0	0	0
CCGCGGTAATACGGAGGGGGTTAGCGTTGTTCGGAATTACTGGGCGTAAAGCGTACGTAGGCGGATCAGAAAGTTAGGGGTGAAATCCCGAGGCTCAACCTCGGAACTGCCTCTAAAACTCCTGGTCTTGAGTTCGAGAGAGGTGAGTGGAATTCCAAGTGTAGAGGTGAAATTCGTAGATATTTGGAGGAACACCAGTGGCGAAGGCGGCTCACTGGCTCGATACTGACGCTGAGGTACGAAAGTGTGGGGAGCAAACAGGATTAGATACC	0	0	0	0	0	0	0	0	0	0	0	0	0	0	0	0.950751	0	0	0.000906747	0	0	0	0	0.0361604	0	0	0	0	0	0	0	0	0	0	0	0	0	0	0	0	0	0	0	0	0	0	0	0	0
CCGCGGTAATACGGAGGGTGCGAGCGTTAATCGGAATTACTGGGCGTAAAGCGCATGCAGGTGGTTCGTTAAGTCAGATGTGAAGGCCCGGGGCTCAACCTCGGAATTGCATTTGAAACTGGCGGACTAGAGTACTGTAGAGGGGGGTAGAATTTCAGGTGTAGCGGTGAAATGCGTAGAGATCTGAAGGAATACCGGTGGCGAAGGCGGCCCCCTGGACAGATACTGACACTCAGATGCGAAAGCGTGGGGAGCAAACAGGATTAGATACC	0	0	0.0114847	0.0840281	0	0	0	0	0	0.0435858	0	0.00700518	0	0	0	0	0	0	0	0.0131704	0.123593	0	0	0	0	0.000200613	0.00104362	0	0	0	0.000587439	0	0.0608489	0.0535674	0	0	0	0.0136996	0.00311086	0	0	0	0	0.00181348	0.0712009	0	0	0	0
CCGCGGTAATACGAAGGGTGCAAGCGTTACTCGGAATTACTGGGCGTAAAGCGTGCGTAGGTGGTGGTTTAAGTCTGCTGTGAAAGCCCTGGGCTCAACCTGGGAATTGCAGTGGATACTGGGTCACTAGAGTGTGGTAGAGGGTAGTGGAATTCCCGGTGTAGCAGTGGAATGCGTAGAGATCGGGAGGAACACCAGTGGCGAAGGCGACTACCTGGACCAACACTGACACTGAGGCACGAAAGCGTGGGGAGCAAACAGGATTAGAAACC	0	0	0	0	0	0	0	0	0	0	0	0	0	0	0	0	0	0	0	0	0	0	0	0	0	0	0	0	0	0.572143	0	0	0	0	0	0	0	0	0	0	0	0	0	0	0	0	0	0	0
CCGCGGTAATACGTAGGCGGCAAGCGTTGTCCGGAATTACTGGGTGTAAAGGGAGTGTAGGCGGGATATCAAGTCAGAAGTGAAAATTACGGGCTCAACTCGTAACCTGCTTTTGAAACTGACATTCTTGAGTGAAGTAGAGGCAAGCGGAATTCCTAGTGTAGCGGTGAAATGCGTAGATATTAGGAGGAACACCAGTGGCGAAGGCGGCTTGCTGGGCTTTTACTGACGCTGAGGCTCGAAAGCGTGGGGGGCAAACAGGATTAGATACC	0	0	0	0	0	0	0	0	0	0	0	0	0.000185008	0	0	0	0	0	0	0	0	0	0	0	0	0	0	0	0	0	0	0	0	0	0	0	0	0	0	0	0	0.574871	0	0	0	0	0	0	0
CCGCGGTAATACGGAGGATCCAAGCGTTATCCGGAATCATTGGGTTTAAAGGGTCCGTAGGCGGGCTTATAAGTCAGTGGTGAAATCTCCCAGCTCAACTGGGAAACTGCCATTGATACTGTAGGTCTTGAATTATTAGGAAGTAACTAGAATATGTAGTGTAGCGGTGAAATGCTTAGATATTACATGGAATACCAATTGCGAAGGCAGGTTACTACTAATACATTGACGCTGATGGACGAAAGCGGGGGTAGCGAACAGGATTAGATACC	0	0	0	0	0	0	0	0	0	0	0	0	0	0	0	0	0	0	0	0	0	0	0	0	0	0	0	0	0	0	0	0	0	0	0	0	0	0	0	0	0	0.573172	0	0	0	0	0	0	0
CCGCGGTAATACAGAGGGTGCAAGCGCTAATCGGAATTACTGGGCGTAAAGCGCGCGTAGGTGGTTCGTTAAGTTGGATGTGAAATCCCCGGGCTCAACCTGGGAACTGCATTCAAAACTGACGAGCTAGAGTATGGTAGAGGGTGGTGGAATTTCCTGTGTAGCGGTGAAATGCGTAGATATAGGAAGGAACACCAGTGGCGAAGGCGACCACCTGGACTGATACTGACACTGAGGTGCGAAAGCGTGGGGAGCAAACAGGATTAGATACC	0	0	0	0	0.0849908	0.0246256	0	0	0.000642457	0	0	0	0	0	0	0	0.000273133	0	0	0	0	0.00117324	0	0	0	0	0	0	0	0	0	0	0.0295893	0.0504812	0.0806496	0	0.000323737	0	0	0.0792643	0.0756446	0	0	0	0	0	0	0	0
CCGCGGTAAGACGAACCGTCCAAACGTTATTCGGTATCACTGGGCTTAAAGCGTGCGTAGGCGGCTTGGTAGGTGAGATGTGAAAGCCCACGGCTCAACCGTGGAATTGCGTTTCAAACCCCCAAGCTCGAGGAAGATAGGGGTGATGGGAACTTATGGTGGAGCGGTGAAATGCGTTGATATCATAGGGAACACCGGTGGCGAAAGCGCATCACTGGATCTTTTCTGACGCTGAGGCACGAAAGCTAGGGTAGCGAACGGGATTAGATACC	0	0.00462425	0	0	0	0	0	0	0	0	0	0	0	0	0.00608541	0.914477	0	0	0.0114855	0	0	0	0	0	0.00136852	0.0130398	0	0	0	0	0	0	0	0	0	0	0	0	0	0	0	0	0	0	0	0	0	0	0
CCGCGGTAATACGGAGGGAGCTAGCGTTATTCGGAATTACTGGGCGTAAAGCGCACGTAGGCGGCTTTGTAAGTAAGAGGTGAAAGCCCAGAGCTCAACTCTGGAATTGCCTTTTAGACTGCATCGCTTGAATCATGGAGAGGTCAGTGGAATTCCGAGTGTAGAGGTGAAATTCGTAGATATTCGGAAGAACACCAGTGGCGAAGGCGGCTGACTGGACATGTATTGACGCTGAGGTGCGAAAGCGTGGGGAGCAAACAGGATTAGATACC	0	0	0	0	0	0	0	0	0	0	0	0	0	0	0	0	0	0	0	0	0	0	0	0	0	0	0	0.000175581	0	0	0	0	0	0	0	0	0	0	0	0	0	0	0	0	0	0	0	0	0
CCGCGGTAATACGTAGGGTGCAAGCGTTGTCCGGAATTATTGGGCGTAAAGAGCTCGTAGGCGGTTTGTCGCGTCTGCTGTGAAATCTGGGGGCTCAACCCCCAGCCTGCAGTGGGTACGGGCAGACTAGAGTGCGGTAGGGGAGATTGGAATTCCTGGTGTAGCGGTGGAATGCGCAGATATCAGGAGGAACACCGATGGCGAAGGCAGATCTCTGGGCCGTAACTGACGCTGAGGAGCGAAAGCATGGGGAGCGAACAGGATTAGATACC	0	0	0	0	0	0	0	0	0	0	0	0	0	0	0	0	0	0	0	0	0	0	0.000455743	0	0	0	0	0	0	0	0	0	0	0	0	0	0	0	0	0	0	0	0	0	0	0	0	0	0
CCGCGGTAATACGGAAGGTCTGGGCGTTATCCGGATTTATTGGGTTTAAAGGGAGCGTAGGCCGGAGATTAAGCGTGTTGTGAAATGTAGATGCTCAACATCTGCACTGCAGCGCGAACTGGTTTCCTTGAGTACGCACAAAGTGGGCGGAATTCGTGGTGTAGCGGTGAAATGCTTAGATATCACGAAGAACTCCGATTGCGAAGGCAGCTCACTGGGGCGCAACTGACGCTGAAGCTCGAAAGTGCGGGTATCGAACAGGATTAGAAACC	0	0	0	0	0	0	0	0	0	0	0	0	0	0	0	0	0	0	0	0	0	0	0	0	0	0	0	0	0	0	0	0	0	0	0	0	0	0	0	0	0	0.565057	0	0	0	0	0	0	0
CCGCGGTAATACGAAGGGTGCGAGCGTTAATCGGAATTACTGGGCGTAAAGCGCATGCAGGTGGTTCGTTAAGTCAGATGTGAAAGCCCGGGGCTCAACCTCGGAATTGCATTTGAAACTGGCGGACTAGAGTACTGTAGAGGGGGGTAGAATTTCAGGTGTAGCGGTGAAATGCGTAGAGATCTGAAGGAATACCGGTGGCGAAGGCGGCCCCCTGGACAGATACTGACACTCAGATGCGAAAGCGTGGGGAGCAAACAGGATTAGATACC	0	0	0.0015313	0.0297217	0.000181993	0	0	0	0	0.0102555	0	0.0047285	0	0	0	0	0	0	0	0.00254911	0.0214396	0	0	0	0	0	0	0	0	0	0.000293719	0	0.0207602	0.0163127	0	0	0	0.188103	0.000565611	0	0	0	0	0	0.0166571	0	0	0	0
CCGCGGTAATACGAAGGGGGCTAGCGTTGCTCGGAATTACTGGGCGTAAAGGGCGCGTAGGCGGACAGTTAAGTTGGGGGTGAAAGCCCGGGGCTCAACCTCGGAAATGCCTTCAATACTGGCTGTCTTGAGTACGGGAGAGGTGAGTGGAACTCCGAGTGTAGAGGTGAAATTCGTAGATATTCGGAAGAACACCAGTGGCGAAGGCGACTCACTGGCCCGTTACTGACGCTGAGGCGCGAAAGCGTGGGGAGCAAACAGGATTAGAAACC	0	0.0107899	0.129778	0	0	0	0	0	0.173463	0	0	0	0	0.00902578	0	0	0	0	0.0148102	0	0	0	0	0	0	0	0	0	0	0	0	0.00288072	0	0	0	0	0	0	0	0	0	0	0	0	0	0	0	0	0
CCGCGGTAATACGTAGGGTGCGAGCGTTGTCCGGAATTACTGGGCGTAAAGAGCTCGTAGGTGGTTTGTCGCGTCGTCTGTGAAATTCCGGGGCTTAACTCCGGGCGTGCAGGCGATACGGGCATAACTTGAGTGCTGTAGGGGAGACTGGAATTCCTGGTGTAGCGGTGAAATGCGCAGATATCAGGAGGAACACCGATGGCGAAGGCAGGTCTCTGGGCAGTTACTGACGCTGAGGAGCGAAAGCATGGGTAGCGAACAGGATTAGAAACC	0	0	0	0	0	0	0	0	0	0	0	0	0	0.000376074	0	0	0	0	0	0	0	0	0.0268888	0	0	0	0	0	0	0	0	0	0	0	0	0	0	9.71606e-05	0	0	0	0	0	0	0	0.000604566	0	0	0
CCGCGGTAATACGTAGGGTGCAAGCGTTATCCGGAATTATTGGGCGTAAAGGGCTCGTAGGCGGTTCGTCGCGTCCGGTGTGAAAGTCCATCGCTTAACGGTGGATCCGCGCCGGGTACGGGCGGGCTTGAGTGCGGTAGGGGAGACTGGAATTCCCGGTGTAACGGTGGAATGTGTAGATATCGGGAAGAACACCAATGGCGAAGGCAGGTCTCTGGGCCGTCACTGACGCTGAGGAGCGAAAGCGTGGGGAGCGAACAGGATTAGATACC	0	0	0	0	0	0	0.491374	0	0	0	0	0	0	0	0	0	0.00723801	0	0	0	0	0.0340238	0	0	0	0	0	0	0	0	0	0	0	0.000220442	0	0	0	0	0	0	0	0.006983	0	0	0	0	0.400631	0.00303239	0
CCGCGGTAATACGTAGGGCGCAAGCGTTATCCGGAATTATTGGGCGTAAAGAGCTTGTAGGCGGTTCGTCGCGTCTGGTGTGAAAGCCCATCGCTTAACGGTGGGTTTGCGCCGGGTACGGGCGGGCTAGAGTGCAGTAGGGGAGACTGGAATTCTCGGTGTAACGGTGGAATGTGTAGATATCGGGAAGAACACCAATGGCGAAGGCAGGTCTCTGGGCTGTTACTGACGCTGAGAAGCGAAAGCGTGGGGAGCGAACAGGATTAGATACC	0	0	0	0.00183467	0	0	0	0	0	0	0	0	0	0	0	0	0	0	0	0	0	0	0.00379786	0	0	0	0	0.000175581	0	0	0	0	0	0	0	0.000486066	0	0	0	0	0	0	0	0	0	0	0	0.0549199	0
CCGCGGTAAGACAGAGGATGCAAGCGTTATCCGGAATGATTGGGCGTAAAGCGTCTGTAGGTGGCTTTTTAAGTTCGCCGTCAAATCCCAGGGCTCAACCCTGGACAGGCGGTGGAAACTACCAAGCTGGAGTACGGTAGGGGCAGAGGGAATTTCCGGTGGAGCGGTGAAATGCGTAGAGATCGGAAAGAACACCAACGGCGAAAGCACTCTGCTGGGCCAACACTGACACTGAGAGACGAAAGCTAGGGGAGCGAATGGGATTAGATACC	0	0.0113037	0	0	0	0	0	0	0.0022486	0	0	0	0	0.0910099	0	0	0	0	0.0287137	0	0	0	0	0	0	0.138423	0	0	0.0274732	0	0.00234976	0	0.00405659	0.00176354	0.00383134	0	0.0220141	0	0	0	0	0	0	0.000906742	0	0	0	0	0.0162254
CCGCGGTAATACGTATGTTCCAAGCGTTATCCGGATTTATTGGGCGTAAAGCGAGCGCAGACGGTTATTTAAGTCTGAAGTGAAAGCCCTCAGCTCAACTGAGGAATTGCTTTGGAAACTGGATGACTTGAGTGCAGTAGAGGAAAGTGGAACTCCATGTGTAGCGGTGAAATGCGTAGATATATGGAAGAACACCAGTGGCGAAGGCGGCTTTCTGGACTGTAACTGACGTTGAGGCTCGAAAGTGTGGGTAGCAAACAGGATTAGATACC	0.00129026	0	0	0	0	0	0	0.127696	0	0	0	0	0.00333015	0.0015043	0	0	0	0	0.00181349	0	0	0	0.0448147	0.0809994	0	0.0603844	0	0.000351162	0.000963972	0	0	0	0.00381797	0	0	0.000243033	0	0	0.0226244	0	0	0	0.651092	0	0	0	0	0.000673864	0
CCGCGGTAATACGGAGGATGCAAGCGTTATCCGGAATGATTGGGCGTAAAGCGTCCGCAGGTGGCATTTCAAGTCTGCGGTTAAAGGTTCTGGCTCAACCAGAGACAGGCCGTGGAAACTGAAAAGCTAGAGTATGGTAGGGGCAGAGGGAATTCCCAGTGTAGCGGTGAAATGCGTAGAGATTGGGAAGAACACCGGTGGCGAAAGCGCTCTGCTAGGCCAAAACTGACACTGAGGGACGAAAGCTAGGGGAGCGAATGGGATTAGATACC	0	0	0	0	0	0	0	0	0	0	0	0	0	0	0	0	0	0	0	0	0	0	0	0	0	0	0	0	0	0	0	0	0	0	0	0	0	0	0	0	0	0	0	0	0	0	0	0.994286	0
CCGCGGTAATACGTAGGGTGCAAGCGTTAATCGGAATTACTGGGCGTAAAGCGTGCGCAGGCGGTTGGGTAAGACAGATGTGAAATCCCCGGGCTTAACCTGGGAACTGCATTTGTGACTGCCCGACTGGAGTACGTCAGAGGGGGGTGGAATTCCGCGTGTAGCAGTGGAATGCGTAGATATGCGGAAGAACACCGATGGCGAAGGCAGCCCCCTGGGACGCAACTGACGCTCATGCACGAAAGCGTGGGGAGCAAACAGGATTAGATACC	0	0	0	0	0	0	0	0	0	0	0	0	0	0	0	0	0	0	0	0	0	0	0	0	0	0	0	0	0	0	0	0	0	0	0	0	0	0	0	0	0	0	0	0	0	0	0	0	0
CCGCGGTAATACGTAGGGTGCAAGCGTTAATCGGAATTACTGGGCGTAAAGCGTGCGCAGGCGGTTATATAAGACCGATGTGAAATCCCCGGGCTCAACCTGGGAACTGCATTGGTGACTGTATAGCTAGAGTGTGTCAGAGGGGGGTAGAATTCCACGTGTAGCAGTGAAATGCGTAGAGATGTGGAGGAATACCGATGGCGAAGGCAGCCCCCTGGGATAACACTGACGCTCATGCACGAAAGCGTGGGGAGCAAACAGGATTAGAAACC	0	0.0226075	0.110636	0	0	0	0	0	0.0848043	0	0.00037805	0.246933	0	0.0120344	0	0	0	0	0.0136012	0	0	0	0	0	0	0.000200613	0	0	0.00530184	0	0	0	0	0	0	0	0.0106833	0	0	0	0	0	0	0	0	0	0	0	0
CCGCGGTAATACAGAGGGTGCAGGCGTTAATCGGAATTACTGGGCGTAAAGCGCGCGTAGGTGGTTCGTTAAGTTGGATGTGAAATCCCCGGGCTCAACCTGGGAACTGCATTCAAAACTGACGAGCTAGAGTATGGTAGAGGGTGGTGGAATTTCCTGTGTAGCGGTGAAATGCGTAGATATAGGAAGGAACACCAGTGGCGAAGGCGACCACCTGGACTGATACTGACACTGAGGTGCGAAAGCGTGGGGAGCAAACAGGATTAGAAACC	0	0	0	0	0.102644	0.0244362	0	0	0	0	0	0	0	0	0	0	0.000136566	0	0	0	0	0.00136878	0	0	0	0	0	0	0	0	0	0	0.0346003	0.0564332	0.0862051	0	0	0	0	0.0938656	0.0804824	0	0	0	0	0	0	0	0
CCGCGGTAATACGGAGGGTGCGAGCGTTAATCGGAATTACTGGGCGTAAAGCGCATGCAGGTGGTTCATTAAGTCAGATGTGAAAGCCCGGAGCTCAACCTCGGAACTGCATTTGAAACTGGTGAACTAGAGTGCTGTAGAGGGGGGTAGAATTTCAGGTGTAGCGGTGAAATGCGTAGAGATCTGAAGGAATACCAGTGGCGAAGGCGGCCCCCTGGACAGACACTGACACTCAGATGCGAAAGCGTGGGGAGCAAACAGGATTAGATACC	0.000215043	0	0	0	0	0	0	0.000198594	0	0.000366267	1.0593	0.00017513	0.000185008	0	0.000225386	0.000636379	0.00204849	0.000881207	0	0	0	0	0.000151914	0.00192856	0.00188172	0.000200613	0	0	0	0	0.00234976	0	0	0	0	0	0	9.71606e-05	0.000282805	0	0.000439794	0	0	0	0	0.00544109	0.00379745	0	0
CCGCGGTAATACGGAGGGGGTTAGCGTTGTTCGGAATTACTGGGCGTAAAGCGTACGTAGGCGGATCAGAAAGTATGGGGTGAAATCCCGAGGCTCAACCTCGGAACTGCCTCATAAACTCCTGGTCTTGAGTTCGAGAGAGGTGAGTGGAATTCCAAGTGTAGAGGTGAAATTCGTAGATATTTGGAGGAACACCAGTGGCGAAGGCGGCTCACTGGCTCGATACTGACGCTGAGGTACGAAAGTGTGGGGAGCAAACAGGATTAGATACC	0	0	0.0342628	0	0	0	0	0	0	0	0	0	0	0	0	0.86993	0	0	0.000906747	0	0	0	0	0	0	0	0	0	0	0	0	0.000151617	0	0	0	0	0	0	0	0	0	0	0	0	0	0	0	0	0
CCGCGGTAATACGTAGGTAGCAAGCGTTGTCCGGAATGACTGGGCGTAAAGGGTGCGTAGGTGGTTTAACAAGTTGGTAGTGAAATTCCGAAGCTTAACTTCGGCGCTACTGCCAAGACTGTTGAACTTGAGTACAGGAGAGGTAAGTGGAATTCCTAGTGTAGCGGTGGAATGCGTAGATATTAGGAGGAACACCAGTGGCGAAGGCGACTTACTGGCCTGCAACTGACACTGAGGCACGAAAGCGTGGGGAGCAAACAGGATTAGAAACC	0	0	0	0	0	0	0	0	0	0	0	0	0	0	0	0	0	0	0	0	0	0	0	0	0	0	0	0	0	0	0	0	0	0	0.000191567	0	0	0	0	0	0	0	0	0	0	0	0.614132	0	0
CCGCGGTAATACGAGGGGTGCAAGCGTTAATCGGAATTACTGGGCGTAAAGCGTGCGTAGGTGGTTTGTTAAGCAAGATGTGAAAGCCCTGGGCTCAACCTGGGAACTGCATTTTGAACTGGCAAGCTAGAGTTTTGTAGAGGGTAGTGGAATTTCCAGTGTAGCGGTGAAATGCGTAGAGATTGGAAGGAACATCAGTGGCGAAGGCGGCTACCTGGACAAAGACTGACACTGAGGCACGAAAGCGTGGGGAGCAAACAGGATTAGATACC	0	0	0	0	0	0	0	0	0	0	0	0	0	0	0	0	0	0	0	0	0	0	0	1.33986	0	0	0	0	0	0	0	0.000758083	0	0	0	0	0.036906	0	0	0	0	0	0	0.00211573	0	0	0	0	0
CCGCGGTAATACGGAGGATCCAAGCGTTATCCGGAATCATTGGGTTTAAAGGGTCCGTAGGCGGGCTTATAAGTCAGTGGTGAAATCTCCCAGCTCAACTGGGAAACTGCCATTGATACTGTAGGTCTTGAATTATTAGGAAGTAACTAGAATATGTAGTGTAGCGGTGAAATGCTTAGATATTACATGGAATACCAATTGCGAAGGCAGGTTACTACTAATACATTGACGCTGATGGACGAAAGCGGGGGTAGCGAACAGGATTAGAAACC	0	0	0	0	0	0	0	0	0	0	0	0	0	0	0	0	0	0	0	0	0	0	0	0	0	0	0	0	0	0	0	0	0	0	0	0	0	0	0	0	0	0.54675	0	0	0	0	0	0	0
CCGCGGTAATACGAAGGGGGCTAGCGTTGTTCGGAATAACTGGGCGTAAAGCGCACGTAGGCGGATTGGAAAGTTAGAGGTGAAATCCCTGGGCTCAACCCAGGAACTGCCTTTAAAACTATCAGTCTAGAGGTCAAGAGAGGTGAGTGGAATTCCGAGTGTAGAGGTGAAATTCGTAGATATTCGGAGGAACACCAGTGGCGAAGGCGGCTCACTGGCTTGATACTGACGCTGAGGTGCGAAAGTGTGGGGAGCAAACAGGATTAGAAACC	0	0.00513806	0	0	0	0	0	0	0	0	0	0	0	0	0	0.917659	0	0	0.001209	0	0	0	0	0	0	0	0	0	0	0	0	0	0	0	0	0	0	0	0	0	0	0	0	0	0	0	0	0	0
CCGCGGTAAGACGGAGGATGCAAGTGTTATCCGGAATCACTGGGCGTAAAGCGTCTGTAGGTGGTTGTTTAAGTCAACTGTTAAATCTTGAGGCTCAACCTCAAAATCGCAGTCGAAACTATTCAACTAGAGTATAGTAGGGGTAAAGGGAATTTCCAGTGGAGCGGTGAAATGCGTAGATATTGGAAAGAACACCGATGGCGAAGGCACTTTACTGGGCTATTACTAACACTCAGAGACGAAAGCTAGGGTAGCAAATGGGATTAGAAACC	0	0	0	0	0	0	0	0	0	0	0	0	0	0	0	0	0	0.00572784	0	0	0	0	0	0	0	0	0	0	0	0.52842	0	0	0	0	0	0	0.0168343	0	0	0	0	0	0	0	0	0	0	0	0
CCGCGGTAATACGTAGGGTGCAAGCGTTAATCGGAATTACTGGGCGTAAAGCGTGCGCAGGCGGTTATATAAGACCGATGTGAAATCCCCGGGCTCAACCTGGGAACTGCATTGGTGACTGTATAGCTAGAGTGTGTCAGAGGGGGGTAGAATTCCACGTGTAGCAGTGAAATGCGTAGAGATGTGGAGGAATACCGATGGCGAAGGCAGCCCCCTGGGATAACACTGACGCTCATGCACGAAAGCGTGGGGAGCAAACAGGATTAGATACC	0	0.0149004	0.0989602	0	0	0	0	0	0.0764524	0	0.00113415	0.264971	0	0.00977793	0	0.00031819	0	0	0.0178327	0	0	0	0	0	0	0.000200613	0	0	0.00626582	0	0.000293719	0	0	0	0	0	0.0106833	0	0	0	0	0	0	0	0	0	0	0	0
CCGCGGTAATACAGAGGGTGCAAGCGTTAATCGGAATTACTGGGCGTAAAGCGCGCGTAGGTGGTTCGTTAAGTTGGATGTGGAATCCCCGGGCTCAACCTGGGAACTGCATTCAAAACTGACGAGCTAGAGTATGGTAGAGGGTGGTGGAATTTCCTGTGTAGCGGTGAAATGCGTAGATATAGGAAGGAACACCAGTGGCGAAGGCGACCACCTGGACTGATACTGACACTGAGGTGCGAAAGCGTGGGGAGCAAACAGGATTAGATACC	0	0	0	0	0.0942725	0.0282248	0	0	0.000321228	0	0	0	0	0	0	0	0.000409699	0	0	0	0	0.00175985	0	0	0	0	0	0	0	0	0	0	0.0367479	0.0482768	0.0827569	0	0.00097121	0	0	0.10586	0.0870793	0	0	0	0	0	0	0	0
CCGCGGTAATACAGAGGGTGCAAGCGTTAATCGGAATTACTGGGCGTAAAGCGCGCGTAGGTGGTTCGTTAAGTTGGATGTGAAGTCCCCGGGCTCAACCTGGGAACTGCATTCAAAACTGACGAGCTAGAGTATGGTAGAGGGTGGTGGAATTTCCTGTGTAGCGGTGAAATGCGTAGATATAGGAAGGAACACCAGTGGCGAAGGCGACCACCTGGACTGATACTGACACTGAGGTGCGAAAGCGTGGGGAGCAAACAGGATTAGAAACC	0	0	0	0	0.0926346	0.0219737	0	0	0.000321228	0	0	0	0	0	0	0	0.000273133	0	0	0	0	0.000586618	0	0	0	0	0	0	0	0	0	0.000151617	0.0312596	0.0570945	0.0793087	0	0	0	0	0.0917797	0.0787232	0	0	0	0	0	0	0	0
CCGCGGTAATACGTAGGGTGCAAGCGTTATCCGGAATTATTGGGCGTAAAGGGCTCGTAGGCGGTTCGTCGCGTCCGGTGTGAAAGTCCATCGCTTAACGGTGGATCCGCGCCGGGTACGGGCGGGCTTGAGTGCGGTAGGGGAGACTGGAATTCCCGGTGTAACGGTGGAATGTGTAGATATCGGGAAGAACACCAATGGCGAAGGCAGGTCTCTGGGCCGTCACTGACGCTGAGGAGCGAAAGCGTGGGGAGCGAACAGGATTAGAAACC	0	0	0	0	0	0	0.431776	0	0	0	0	0	0	0	0	0	0.00942308	0	0	0	0	0.0308952	0	0	0	0	0	0	0	0	0	0	0	0	0	0	0	0	0	0	0	0.00547316	0	0	0	0	0.397678	0.00505398	0
CCGCGGTAATACGTAGGCGGCAAGCGTTGTCCGGAATTACTGGGTGTAAAGGGAGTGTAGGCGGGATATCAAGTCAGAAGTGAAAATTACGGGCTCAACTCGTAACCTGCTTTTGAAACTGACATTCTTGAGTGAAGTAGAGGCAAGCGGAATTCCTAGTGTAGCGGTGAAATGCGTAGATATTAGGAGGAACACCAGTGGCGAAGGCGGCTTGCTGGGCTTTTACTGACGCTGAGGCTCGAAAGCGTGGGGGGCAAACAGGATTAGAAACC	0	0	0	0	0	0	0	0	0	0	0	0	0	0	0	0	0	0	0	0	0	0	0	0	0	0	0	0	0	0	0	0	0	0	0	0	0	0	0	0	0	0.540333	0	0	0	0	0	0	0
CCGCGGTAATACAGAGGGTGCAAGCGTTAATCGGAATTACTGGGCGTAAAGCGCGCGTAGGTGGTTCGTTAAGTTGGATGTGAAATCCCCGGGCTCAACCTGGGAACTGCCTTTGTGACTGCATGGCTAGAGTACGGTAGAGGGGGATGGAATTCCGCGTGTAGCAGTGAAATGCGTAGATATGCGGAGGAACACCGATGGCGAAGGCAATCCCCTGGACCTGTACTGACGCTCATGCACGAAAGCGTGGGGAGCAAACAGGATTAGATACC	0	0	0	0	0.0081897	0.00170485	0	0	0	0	0	0	0	0	0	0	0.0012291	0	0	0	0	0.00919035	0	0	0	0	0	0	0	0	0.000293719	0	0.00524971	0.0476155	0.165705	0	0.000323737	0	0	0.0458899	0.0109949	0	0	0	0	0	0	0	0
CCGCGGTAATACGTAGGTGGCAAGCGTTGTCCGGATTTATTGGGCGTAAAGCGAGCGCAGGCGGTTCTTTAAGTCTGATGTGAAAGCCCCCGGCTCAACCGGGGAGGGTCATTGGAAACTGGAGAACTTGAGTGCAGAAGAGGAGAGTGGAATTCCATGTGTAGCGGTGAAATGCGTAGATATATGGAGGAACACCAGTGGCGAAGGCGACTCTCTGGTCTGTAACTGACGCTGAGGCTCGAAAGCGTGGGGAGCAAACAGGATTAGATACC	0	0	0	0	0	0	0	0.000198594	0.00706702	0	0	0	0	0	0	0	0	0	0	0	0	0	0.00167106	0	0.000171065	0	0	0	0	0	0	0	0	0	0	0	0	0	0.00678733	0	0	0.00018873	0.00092288	0	0	0	0	0	0.00036876
GTGTCAGCAGCCGCGGTAATACGAGAGGCCCTAGTTGATAACTACCGGCGTAAAGAGTGGTTACGGAAAAATATTTAATAAAGCCGAACACCCCCTCAGCCGTCATACGCACCTGGGGGCACGAAGATCTACTACGAAAGCAGCTTTAATTATACCTGAACCCACGACAGCTACGACACAAACTGGGATTAGATACCCTCGTAGTCC	0	0	0	0.0011008	0	0	0	0.00397189	0	0.00146507	0	0.000700518	0	0	0	0.00031819	0.000682832	0.00110151	0	0	0.000630577	0.00136878	0	0	0.00307918	0	0	0.000175581	0	0.00150119	0	0	0	0.000220442	0	0.00413156	0.011007	0.00340062	0.00311086	0	0.000879589	0.00113238	0.453595	0.00846292	0	0.00120913	0.00021097	0.328845	0.00110628
CCGCGGTAATACGTAGGGTGCAAGCGTTAATCGGAATTACTGGGCGTAAAGCGTGCGCAGGCGGTTGGGTAAGACAGATGTGAAATCCCCGGGCTTAACCTGGGAACTGCATTTGTGACTGCCCGACTGGAGTACGTCAGAGGGGGGTGGAATTCCGCGTGTAGCAGTGGAATGCGTAGATATGCGGAAGAACACCGATGGCGAAGGCAGCCCCCTGGGACGCAACTGACGCTCATGCACGAAAGCGTGGGGAGCAAACAGGATTAGAAACC	0	0	0	0	0	0	0	0	0	0	0	0	0	0	0	0	0	0	0	0	0	0	0	0	0	0	0	0	0	0	0	0	0	0	0	0	0	0	0	0	0	0	0	0	0	0	0	0	0
CCGCGGTAATACGGAGGGTCCGAGCGTTAATCGGAATTACTGGGCGTAAAGCGTACGCAGGCGGTTTGTTAAGCGAGATGTGAAAGCCCCGGGCTCAACCTGGGAACTGCATTTCGAACTGACAAACTAGAGTTTTGTAGAGGGTGGTAGAATTTCAGGTGTAGCGGTGAAATGCGTAGAGATCTGAAGGAATACCAGTGGCGAAGGCGGCCACCTGGACAATAACTGACGCTCATGTACGAAAGCGTGGGGAGCAAACGGGATTAGATACC	0	0	0	0	0	0	0	0	0	0	0	0	0	0	0	0	0	0	0	0	0	0	0	0.0511068	0	0	0	0	0	0	0	0	0	0	0	0	0	0.264957	0	0	0	0	0	0	0	0	0	0	0
CCGCGGTAATACGAAGGGGGCTAGCGTTGCTCGGAATCACTGGGCGTAAAGGGTGCGTAGGCGGGTCTTTAAGTCAGAGGTGAAATCCTGGAGCTCAACTCCAGAACTGCCTTTGATACTGAGGATCTTGAGTTCGGGAGAGGTGAGTGGAACTGCGAGTGTAGAGGTGAAATTCGTAGATATTCGCAAGAACACCAGTGGCGAAGGCGGCTCACTGGCCCGATACTGACGCTGAGGCACGAAAGCGTGGGGAGCAAACAGGATTAGAAACC	0	0	0	0	0	0	0	0.000198594	0	0	0	0	0	0	0	0	0.00696488	0	0.00211574	0	0	0	0	0.00385711	0	0	0	0	0	0	0	0	0	0	0	0	0	0	0	0	0	0	0	0	0	0	0	0.486866	0
CCGCGGTAATACGGAGGGGGTTAGCGTTGTTCGGAATTACTGGGCGTAAAGCGTACGTAGGCGGATCAGAAAGTAGGGGGTGAAATCCCAGGGCTCAACCCTGGAACTGCCTCCTAAACTCCTGGTCTTGAGTTCGAGAGAGGTGAGTGGAATTCCAAGTGTAGAGGTGAAATTCGTAGATATTTGGAGGAACACCAGTGGCGAAGGCGGCTCACTGGCTCGATACTGACGCTGAGGTACGAAAGTGTGGGGAGCAAACAGGATTAGATACC	0	0.000513806	0	0	0	0	0	0	0	0	0	0	0	0	0	0.900158	0	0	0	0	0	0	0	0	0	0	0	0	0	0	0	0	0	0	0	0	0	0	0	0	0.000439794	0	0	0	0	0	0	0	0
GTGCCAGCAGCCGCGGTAATACGAGAGGCCCTAGTTGATAACTACCGGCGTAAAGAGTGGTTACGGAAAAATATTTAATAAAGCCGAACACCCCCTCAGCCGTCATACGCACCTGGGGGCACGAAGATCTACTACGAAAGCAGCTTTAATTATACCTGAACCCACGACAGCTACGACACAAACTGGGATTAGAAACCCCCGTAGTCC	0	0	0	0	0	0	0	0.00198594	0	0	0	0.000875648	0.000185008	0	0	0.000954569	0.000682832	0.000881207	0	0	0	0.00136878	0	0	0.00342131	0	0	0	0	0.00225179	0	0	0	0	0	0.00583279	0.012302	0.00310914	0.00197964	0	0	0.00169857	0.453134	0.00846292	0	0	0	0.331878	0.00258132
CCGCGGTAATACGAAGGGTGCAAGCGTTACTCGGAATTACTGGGCGTAAAGCGTGCGTAGGTGGTCGTTTAAGTCCGTTGTGAAAGCCCTGGGCTCAACCTGGGAACTGCAGTGGATACTGGGCGACTAGAGTGTGGTAGAGGGTAGCGGAATTCCTGGTGTAGCAGTGAAATGCGTAGAGATCAGGAGGAACATCCATGGCGAAGGCAGCTACCTGGACCAACACTGACACTGAGGCACGAAAGCGTGGGGAGCAAACAGGATTAGATACC	0	0	0	0	0	0.000378856	0	0	0	0	0	0	0	0	0	0	0.000273133	0	0.00211574	0	0	0.472814	0	0	0	0	0.00342903	0	0	0	0	0.0538239	0	0.00176354	0	0	0	0	0	0.000260738	0	0.00018873	0	0	0	0	0	0	0
CCGCGGTAATACAGAGGGTGCAAGCGTTAATCGGAATTACTGGGCGTAAAGCGCGCGTAGGTGGTTCGTTAAGTTGGATGTGAGATCCCCGGGCTCAACCTGGGAACTGCATTCAAAACTGACGAGCTAGAGTATGGTAGAGGGTGGTGGAATTTCCTGTGTAGCGGTGAAATGCGTAGATATAGGAAGGAACACCAGTGGCGAAGGCGACCACCTGGACTGATACTGACACTGAGGTGCGAAAGCGTGGGGAGCAAACAGGATTAGATACC	0	0.000513806	0	0	0.0926346	0.0234891	0	0	0.000321228	0	0	0	0	0	0	0	0.000273133	0	0	0	0	0.000586618	0	0	0	0	0	0	0	0	0	0	0.031021	0.0564332	0.0917605	0	0	0	0	0.0860435	0.0840007	0	0	0	0	0	0	0	0
GTGTCAGCAGCCGCGGTAACACATTAGAAACCCCCGTAGTCC	0	0	0	0	0	0	0	0	0	0	0	0	0	0	0.000450771	0	0.382249	0.000440603	0	0	0	0	0	0	0	0	0	0	0	0	0	0	0	0	0	0	0	0	0	0	0	0	0	0	0	0	0	0	0
CCGCGGTAATACGGAGGGTGCGAGCGTTAATCGGAATTACTGGGCGTAAAGCGCATGCAGGTGGTTTGTTAAGTCAGATGTGAAAGCCCGGGGCTCAACCTCGGAATAGCATTTGAAACTGACAGACTAGAGTACTGTAGAGGGGGGTAGAATTTCAGGTGTAGCGGTGAAATGCGTAGAGATCTGAAGGAATACCGGTGGCGAAGGCGGCCCCCTGGACAGATACTGACACTCAGATGCGAAAGCGTGGGGAGCAAACAGGATTAGATACC	0	0	0	0.000366935	0	0	0	0	0	0	0	0	0.000185008	0	0	0.212232	0.000682832	0	0	0	0	0	0	0	0	0.000401225	0	0	0	0	0.58597	0	0	0.000220442	0	0	0	0	0	0	0	0	0	0	0	0	0.000421939	0	0
CCGCGGTAAGACGGAGGATGCAAGTGTTATCCGGAATCACTGGGCGTAAAGCGTCTGTAGGTTGTTGTTTAAGTCAACTGTTAAATCTTGAGGCTCAACTTCAAAATCGCAGTCGAAACTATTCAACTTGAGTATAGTAGGGGTAAAGGGAATTTCCAGTGGAGCGGTGAAATGCGTAGATATTGGAAAGAACACCGATGGCGAAGGCACTTTACTGGGCTATTACTGACACTCAGAGACGAAAGCTAGGGTAGCAAATGGGATTAGAAACC	0	0	0	0.0011008	0	0	0	0	0	0	0	0	0	0	0	0	0	0	0	0	0	0	0	0	0	0	0	0	0	0	0	0	0	0	0	0	0	0	0	0	0	0	0	0	0	0.00241826	0	0	0
CCGCGGTAATACGAAGGGTGCAAGCGTTACTCGGAATTACTGGGCGTAAAGCGTGCGTAGGTGGTGGCTTAAGTCCGTTGTGAAAGCCCTGGGCTCAACCTGGGAATTGCAGTGGATACTGGGTCACTAGAGTGTGGTAGAGGGTGGCGGAATTCCCGGTGTAGCAGTGAAATGCGTAGAGATCGGGAGGAACACCCGTGGCGAAGGCGGCCACCTGGGCCAACACTGACACTGAGGCACGAAAGCGTGGGGAGCAAACAGGATTAGATACC	0	0	0.00287119	0	0	0	0	0	0	0.765864	0	0	0	0.000376074	0	0	0	0	0	0	0	0	0	0	0	0	0	0	0	0.00187649	0	0	0.000954492	0	0	0	0	0	0	0	0	0	0	0	0	0	0	0	0
CCGCGGTAAGACAGAGGATGCAAGCGTTATCCGGAATGATTGGGCGTAAAGCGTCTGTAGGTGGCTTTTTAAGTTCGCCGTCAAATCCCAGGGCTCAACCCTGGACAGGCGGTGGAAACTACCAAGCTGGAGTACAGTAGGGGCAGAGGGAATTTCCGGTGGAGCGGTGAAATGCGTAGAGATCGGAAAGAACACCAACGGCGAAAGCACTCTGCTGGGCCGACACTGACACTGAGAGACGAAAGCTAGGGGAGCGAATGGGATTAGATACC	0	0.0143866	0	0	0	0	0	0	0.0044972	0	0	0	0	0.0755909	0	0	0	0	0.01209	0	0	0	0.000151914	0	0	0.0491501	0	0	0.0588023	0	0.00352463	0	0.00381797	0.00220442	0.00268194	0	0.0210429	0	0	0	0	0.00018873	0	0.000604494	0	0	0	0	0.00995652
CCGCGGTAATACGTAGGTGGCAAGCGTTGTCCGGAATTACTGGGTGTAAAGGGAGTGCAGGCGGGACTGCAAGTTGGATGTGAAATGCTGTGGCTCAACCATGGAGTGGCATCCAAAACTGTAGTTCTTGAGTGGAGCAGAGGTAAGTGGAATTCCGAGTGTAGCGGTGAAATGCGTAGATATTCGGAGGAACACCAGTGGCGAAGGCGACTTACTGGGCTCTAACTGACGCTGAGGCTCGAAAGTGTGGGTAGCAAACAGGATTAGATACC	0	0	0	0.0150443	0	0	0	0	0	0	0	0	0	0	0	0	0	0	0	0	0	0	0	0	0	0	0	0	0	0	0	0	0.0136015	0.0041884	0	0	0	0	0.512161	0	0	0	0	0	0	0	0	0	0
CCGCGGTAATACAGAGGGTGCAAGCGCTAATCGGAATTACTGGGCGTAAAGCGCGCGTAGGTGGTTCGTTAAGTTGGATGTGAAATCCCCGGGCTCAACCTGGGAACTGCATTCAAAACTGACGAGCTAGAGTATGGTAGAGGGTGGTGGAATTTCCTGTGTAGCGGTGAAATGCGTAGATATAGGAAGGAACACCAGTGGCGAAGGCGACCACCTGGACTGATACTGACACTGAGGTGCGAAAGCGTGGGGAGCAAACAGGATTAGAAACC	0	0	0	0	0.0826249	0.0202688	0	0	0	0	0	0	0	0.000376074	0	0	0.000273133	0	0	0	0	0.000586618	0	0	0	0	0	0	0	0	0	0	0.0245782	0.0432066	0.0697303	0	0	0	0	0.0761354	0.0809222	0	0	0	0	0	0	0	0
CCGCGGTAATACGAAGGGTGCAAGCGTTACTCGGAATTACTGGGCGTAAAGCGTGCGTAGGTGGTGGTTTAAGTCTGCTGTGAAAGCCCTGGGCTCAACCTGGGAATTGCAGTGGATACTGGGTCACTAGAGTGTGGTAGAGGGTAGTGGAATTCCCGGTGTAGCAGTGGAATGCGTAGAGATCGGGAGGAACACCAGTGGCGAAGGCGACTACCTGGACCAACACTGACACTGAGGCACGAAAGCGTGGGGAGCAAACAGGATTAGATACC	0	0	0	0	0	0	0	0	0	0	0	0	0	0	0	0	0	0	0	0	0	0	0	0	0	0	0	0	0	0.5181	0	0	0	0	0	0	0	0	0	0	0	0	0	0	0	0	0	0	0
CCGCGGTAATACGTAGGGAGCGAGCGTTGTCCGGAATTACTGGGTGTAAAGGGAGCGTAGGCGGGATCGCAAGTCAGATGTGAAAACTATGGGCTTAACCCATAAACTGCATTTGAAACTGTGGTTCTTGAGTGAAGTAGAGGTAAGCGGAATTCCTAGTGTAGCGGTGAAATGCGTAGATATTAGGAGGAACATCAGTGGCGAAGGCGGCTTACTGGGCTTTAACTGACGCTGAGGCTCGAAAGCGTGGGGAGCAAACAGGATTAGATACC	0	0	0	0	0	0	0	0.000198594	0	0	0	0	0	0	0	0	0	0	0	0	0	0	0	0	0	0	0	0	0	0	0	0	0	0	0	0	0	0	0	0	0	0	0	0	0	0	0	0	0
CCGCGGTAATACAGAGGGTGCAAGCGTTAATCGGAATTACTGGGCGTAAAGCGCGCGTAGGTGGTTCGTTAAGTTGGATGTGAAATCCCCGGGCTCAACCTGGGAACTGCATTCAAAACTGACGAGCTAGAGTATGGTAGAGGGTGGTGGAATTTCCTGTGTAGCGGTGAAGTGCGTAGATATAGGAAGGAACACCAGTGGCGAAGGCGACCACCTGGACTGATACTGACACTGAGGTGCGAAAGCGTGGGGAGCAAACAGGATTAGATACC	0	0	0	0	0.0831709	0.0178062	0	0	0.000642457	0	0	0	0	0	0	0	0	0	0	0	0	0.00117324	0	0	0	0	0	0	0	0	0	0	0.0219533	0.0407818	0.0816075	0	0.000647473	0	0	0.0800465	0.0694875	0	0	0	0	0	0	0	0
CCGCGGTAATACGAAGGGTGCAAGCGTTACTCGGAATTACTGGGCGTAAAGCGTGCGTAGGTGGTCGTTTAAGTCCGTTGTGAAAGCCCTGGGCTCAACCTGGGAACTGCAGTGGATACTGGGCGACTAGAGTGTGGTAGAGGGTAGCGGAATTCCTGGTGTAGCAGTGAAATGCGTAGAGATCAGGAGGAACATCCATGGCGAAGGCAGCTACCTGGACCAACACTGACACTGAGGCACGAAAGCGTGGGGAGCAAACAGGATTAGAAACC	0	0	0	0	0	0.000378856	0	0	0	0	0	0.00017513	0	0	0	0	0.000273133	0	0.001209	0	0	0.456193	0	0	0	0	0.0025345	0	0	0	0	0.054582	0	0.000440884	0	0	0	0	0	0	0	0	0	0	0	0	0	0	0
CCGCGGTAATACAGAGGGTGCAAGCGTTAATCGGAATTACTGGGCGTAAAGCGCGCGTAGGTGGTTCGTTAAGTTGGATGTGAGATCCCCGGGCTCAACCTGGGAACTGCATTCAAAACTGACGAGCTAGAGTATGGTAGAGGGTGGTGGAATTTCCTGTGTAGCGGTGAAATGCGTAGATATAGGAAGGAACACCAGTGGCGAAGGCGACCACCTGGACTGATACTGACACTGAGGTGCGAAAGCGTGGGGAGCAAACAGGATTAGAAACC	0	0	0	0	0.0919066	0.0206477	0	0	0	0	0	0	0	0	0	0	0.000682832	0	0	0	0	0.00117324	0	0	0	0	0	0	0	0	0	0	0.027203	0.0586376	0.081799	0	0.000323737	0	0	0.0808287	0.0901578	0	0	0	0	0	0	0	0
GTGTCAGCAGCCGCGGTAATACGAGAGGCCCTAGTTGATAACTACCGGCGTAAAGAGTGGTTACGGAAAAATATTTAATAAAGCCGAACACCCCCTCAGCCGTCATACGCACCTGGGGGCACGAAGATCTACTACGAAAGCAGCTTTAATTATACCTGAACCCACGACAGCTACGACACAAACTGGGATTAGAAACCCCTGTAGTCC	0	0	0.000191412	0.00073387	0.000363986	0	0	0.00297892	0	0.000366267	0	0.000700518	0	0	0	0.000954569	0.00109253	0.000220302	0	0	0.000630577	0.00117324	0	0	0.00564516	0	0	0	0.000481986	0.00168884	0	0	0	0	0.000191567	0.00753402	0.0126257	0.00262334	0.00311086	0.000521476	0	0.00037746	0.407451	0.00695169	0	0	0	0.338616	0.00221256
CCGCGGTAATACGTAGGTGGCAAGCGTTGTCCGGATTTATTGGGCGTAAAGGGAACGCAGGCGGTCTTTTAAGTCTGATGTGAAAGCCTTCGGCTTAACCGGAGTAGTGCATTGGAAACTGGAAGACTTGAGTGCAGAAGAGGAGAGTGGAACTCCATGTGTAGCGGTGAAATGCGTAGATATATGGAAGAACACCAGTGGCGAAAGCGGCTCTCTGGTCTGTAACTGACGCTGAGGTTCGAAAGCGTGGGTAGCAAACAGGATTAGAAACC	0	0	0	0	0	0	0	0	0	0	0	0	0	0.00864971	0	0	0	0	0.00362699	0	0	0	0.00227871	0	0	0.301521	0	0	0.0106037	0	0.188274	0	0.000238623	0	0	0.000729099	0	0	0.0113122	0	0	0	0.198419	0	0	0	0	0.00269545	0
CCGCGGTAATACGTAGGGGGCTAGCGTTGTCCGGAATTACTGGGCGTAAAGGGTTCGCAGGCGGAAATACAAGTCAGGTGTAAAAGGCGGAGGCTTAACCTCCGTAAGCATTTGAAACTGTATTTCTTGAGATATGGAGAGGCAAGTGGAATTCCTAGTGTAGCGGTGAAATGCGTAGATATTAGGAGGAATACCAGTGGCGAAGGCGACTTGCTGGACATATACTGACGCTGAGGAACGAAAGCATGGGTAGCAAACAGGATTAGAAACC	0	0	0	0	0	0	0	0	0	0	0	0	0	0	0	0	0	0	0	0	0	0	0	0	0	0	0	0	0	0	0	0	0.0102608	0	0.0130265	0	0.0129495	0	0.65724	0	0	0	0.0424525	0	0	0	0	0	0
CCGCGGTAATACGTAGGTCCCAAGCGTTGTCCGGATTTATTGGGCGTAAAGCGAGCGCAGGTGGTTTCTTAAGTCTGATGTAAAAGGCAGTGGCTCAACCATTGTGTGCATTGGAAACTGGGAGACTTGAGTGCAGGAGAGGAGAGTGGAATTCCATGTGTAGCGGTGAAATGCGTAGATATATGGAGGAACACCGGAGGCGAAAGCGGCTCTCTGGCCTGTAACTGACACTGAGGCTCGAAAGCGTGGGGAGCAAACAGGATTAGAAACC	0.000430086	0	0	0	0	0	0	0.0291934	0.238673	0	0	0	0.000370016	0	0	0	0	0	0	0	0	0	0.014128	0	0	0.108331	0	0	0	0	0	0	0	0	0	0.000729099	0	0	0.286482	0	0	0	0	0	0	0	0	0	0
CCGCGGTAATACGAAGGGGGCTAGCGTTGCTCGGAATCACTGGGCGTAAAGGGTGCGTAGGCGGGTCTTTAAGTCAGAGGTGAAATCCTGGAGCTCAACTCCAGAACTGCCTTTGATACTGAGGATCTTGAGTTCGGGAGAGGTGAGTGGAACTGCGAGTGTAGAGGTGAAATTCGTAGATATTCGCAAGAACACCAGTGGCGAAGGCGGCTCACTGGCCCGATACTGACGCTGAGGCACGAAAGCGTGGGGAGCAAACAGGATTAGATACC	0	0	0	0	0	0	0	0	0	0	0	0.000350259	0	0	0	0	0.00546265	0	0.000906747	0	0	0	0	0.00289283	0	0	0	0	0	0	0	0	0	0	0	0	0	0	0	0	0	0	0	0	0	0	0	0.412404	0
CCGCGGTAATACGTAGGGAGCGAGCGTTGTCCGGAATTACTGGGTGTAAAGGGAGCGTAGGCGGGATCGCAAGTCAGATGTGAAAACTATGGGCTTAACCCATAAACTGCATTTGAAACTGTGGTTCTTGAGTGAAGTAGAGGTAAGCGGAATTCCTAGTGTAGCGGTGAAATGCGTAGATATTAGGAGGAACATCAGTGGCGAAGGCGGCTTACTGGGCTTTAACTGACGCTGAGGCTCGAAAGCGTGGGGAGCAAACAGGATTAGAAACC	0	0	0	0	0	0	0	0.000198594	0	0	0	0	0	0	0	0	0	0	0	0	0	0	0	0	0	0	0	0	0	0	0	0	0	0	0	0	0	0	0	0	0	0	0	0	0	0	0	0.000336932	0
CCGCGGTAATACGGAGGGTGCGAGCGTTAATCGGAATTACTGGGCGTAAAGCGCATGCAGGTGGTTCATTAAGTCAGATGTGAAAGCCCGGGGCTCAACCTCGGAACCGCATTTGAAACTGGTGAACTAGAGTGCTGTAGAGGGGGGTAGAATTTCAGGTGTAGCGGTGAAATGCGTAGAGATCTGAAGGAATACCAGTGGCGAAGGCGGCCCCCTGGACAGACACTGACACTCAGATGCGAAAGCGTGGGGAGCAACCAGGATTAGAAACC	0.0410732	0.031856	0.0225867	0	0	0.0174274	0	0.0295906	0.000321228	0.0021976	0.00037805	0.00647979	0.0431069	0	0.00135231	0	0	0.025555	0.0262957	0.00849704	0	0	0.0420803	0.000482139	0.00496089	0	0.026985	0.0421395	0	0.000187649	0.00117488	0.00257748	0	0	0	0.0439889	0.000323737	0.00252618	0.00904977	0	0	0	0	0.0154146	0.00163305	0.0151141	0.00379745	0.00202159	0.00073752
CCGCGGTAATACAGAGGGTGCAAGCGTTAATCGGAATTACTGGGCGTAAAGCGCGCGTAGGTGGTTCGTTAAGTTGGATGTGGAATCCCCGGGCTCAACCTGGGAACTGCATTCAAAACTGACGAGCTAGAGTATGGTAGAGGGTGGTGGAATTTCCTGTGTAGCGGTGAAATGCGTAGATATAGGAAGGAACACCAGTGGCGAAGGCGACCACCTGGACTGATACTGACACTGAGGTGCGAAAGCGTGGGGAGCAAACAGGATTAGAAACC	0	0	0	0	0.0931805	0.0214054	0	0	0	0	0	0	0	0	0	0	0.00136566	0	0	0	0	0.00195539	0	0	0	0	0	0	0	0	0	0	0.0336458	0.051363	0.077393	0	0	0	0	0.090476	0.0840007	0	0	0	0	0	0	0	0
CCGCGGTAATACAGAGGGTGCAAGCGTTAATCGGAATTACTGGGCGTAAAGCGCGCGTAGGTGGTTCGTTAAGTTGGATGTGAAATCCCCGGGCTCAACCTGGGAACTGCATTCAAAACTGACGAGCTAGAGTATGGTAGAGGGTGGTGGAATTTCCTGTGTAGCGGTGAAATGCGTAGATATAGGAAGGAGCACCAGTGGCGAAGGCGACCACCTGGACTGATACTGACACTGAGGTGCGAAAGCGTGGGGAGCAAACAGGATTAGATACC	0	0	0	0	0.0906326	0.0204582	0	0	0.000321228	0	0	0	0	0	0	0	0	0	0	0	0	0.000391079	0	0	0	0	0	0	0	0	0	0	0.0317369	0.0440884	0.0772014	0	0	0	0	0.0844791	0.0888385	0	0	0	0	0	0	0	0
CCGCGGTAATACGTAAGGACCGAGCGTTGTCCGGAATCATTGGGCGTAAAGGGTACGTAGGCGGTCTAGTAAGTTAGGAGTGAAAGGCAATAGCTCAACTATTGTAAGCTTTTAAAACTGCTAGACTTGAAAGATTGAAGGGAAAGTGGAATTCCTAGTGTAGCGGTGAAATGCGCAGATATTAGGAGGAATACCAGTGGCGAAGGCGACTTTCTGGCAATCATTTGACGCTGAGGTACGAAAGCGTGGGTAGCAAACAGGATTAGAAACC	0	0	0	0	0	0	0	0	0	0	0	0	0	0	0	0	0	0	0	0	0	0	0	0	0	0	0	0	0	0	0	0	0	0	0	0	0	0	0.602376	0	0	0	0	0	0	0	0	0	0
CCGCGGTAATACGTAGGTGACGAGCGTTGTCCGGAATTATTGGGCGTAAAGGGAGCGCAGGCGGTTGGAATAGTCTGATGTGAAAGCCCACGGCTTAACCGTGGAAGGTCATTGGAAACTGTCCAACTTGAATGCAGAAGAGGTAAGTGGAATTCCAAGTGTAGCGGTGAAATGCGTAGATATTTGGAGGAACACCAGTGGCGAAGGCGACTTACTGGTCTGTAATTGACGCTGAGGCTCGAAAGCGTGGGTAGCAAACAGGATTAGATACC	0	0	0	0	0	0	0	0	0	0	0.994651	0	0	0	0	0	0	0	0	0	0	0	0	0	0	0	0	0	0	0	0	0	0	0	0	0	0	0	0	0	0	0	0	0	0	0	0	0	0
CCGCGGTAATACGGAGGGTGCGAGCGTTAATCGGAATTACTGGGCGTAAAGCGCATGCAGGTGGTTCATTAAGTCAGATGTGAAAGCCCGGGGCTCAACCTCGGAACCGCATTTGAAACTGGTGAACTAGAGTGCTGTAGAGGGGGGTAGAATTTCAGGTGTAGCGGTGAAATGCGTAGAGATCTGAAGGAATACCAGTGGCGAAGGCGCCCCCCTGGACAGACACTGACACTCAGATGCGAAAGCGTGGGGAGCAAACAGGATTAGAAACC	0.0436538	0.0262041	0.037134	0	0	0.0221631	0	0.0238313	0.000321228	0.00256387	0.00189025	0.0077057	0.0419968	0	0.000450771	0	0	0.0259956	0.0229709	0.0110462	0	0.000977697	0.0358518	0.00289283	0.00650048	0	0.0351848	0.0331849	0	0	0.000587439	0.00470012	0.000238623	0	0	0.021873	0	0.00378926	0.00593891	0	0	0	0	0.0111831	0.000979829	0.0145096	0.00358648	0.0010108	0.00036876
GTGTCAGCAGCCGCGGTAATACGAGAGGCCCTAGTTGATAACTACCGGCGTAAAGAGTGGTTACGGAAAAATATTTAATAAAGCCGAACACCCCCTCAGCCGTCATACGCACCTGGGGGCACGAAGATCTACTACGAAAGCAGCTTTAATTATACCTGAACCCACGACAGCTACGACACAAACTGGGATTAGAAACCCCAGTAGTCC	0	0	0	0.000366935	0	0	0.000608136	0.00218454	0	0.0010988	0	0.000875648	0	0	0	0.000636379	0.000819398	0.00132181	0	0	0.000630577	0.000391079	0	0.000482139	0.00376344	0	0	0	0	0.00281474	0	0.000151617	0.000477246	0	0	0.00461762	0.0116545	0.00398358	0.00367647	0	0	0.000754919	0.403298	0.0057427	0	0	0.000632909	0.308293	0.00258132
GTGCCAGCAGCCGCGGTAATACGAGAGGCCCTAGTTGATAACTACCGGCGTAAAGAGTGGTTACGGAAAAATATTTAATAAAGCCGAACACCCCCTCAGCCGTCATACGCACCTGGGGGCACGAAGATCTACTACGAAAGCAGCTTTAATTATACCTGAACCCACGACAGCTACGACACAAACTGGGATTAGATACCCCCGTAGTCC	0	0	0.000191412	0.00073387	0	0	0	0.00317751	0	0	0	0.000525389	0.000185008	0	0	0.00031819	0.000819398	0.000881207	0	0	0	0.00273755	0	0	0.00427663	0	0	0	0	0.00168884	0	0.000151617	0	0	0	0.00583279	0.00874089	0.0036921	0.00282805	0.000260738	0.000879589	0.00113238	0.417603	0.0111831	0	0	0.000421939	0.306608	0.00331884
CCGCGGTAATACGTAGGGCGCAAGCGTTATCCGGAATTATTGGGCGTAAAGAGCTCGTAGGCGGTTTGTCGCGTCTGCCGTGAAAGTCCGGGGCTTAACTCCGGATCTGCGGTGGGTACGGGCAGACTAGAGTGCAGTAGGGGAGACTGGAATTCCTGGTGTAGCGGTGAAATGCGCAGATATCAGGAGGAACACCGATGGCGAAGGCAGGTCTCTGGGCTGTAACTGACGCTGAGGAGCGAAAGCATGGGGAGCGAACAGGATTAGAAACC	0	0	0	0	0	0	0	0	0	0	0	0	0	0	0	0	0	0	0	0	0	0	0	0	0	0	0	0	0	0.487888	0	0	0	0	0	0	0	0	0	0	0.0079163	0	0	0	0	0	0.000421939	0	0
CCGCGGTAATACGGGGGGTGCGAGCGTTAATCGGAATTACTGGGCGTAAAGCGCATGCAGGTGGTTCGTTAAGTCAGATGTGAAAGCCCGGGGCTCAACCTCGGAATTGCATTTGAAACTGGCGGACTAGAGTACTGTAGAGGGGGGTAGAATTTCAGGTGTAGCGGTGAAATGCGTAGAGATCTGAAGGAATACCGGTGGCGAAGGCGGCCCCCTGGACAGATACTGACACTCAGATGCGAAAGCGTGGGGAGCAAACAGGATTAGAAACC	0	0	0.00574237	0.0752216	0	0	0	0	0	0.0340628	0	0.00420311	0	0	0.000225386	0	0	0	0	0.00637278	0.0781915	0	0	0	0	0	0.000149088	0	0	0	0.000587439	0	0.0412818	0.0407818	0	0	0	0.00660692	0.000282805	0	0	0	0	0.000302247	0.0365803	0	0	0	0
CCGCGGTAATACAGAGGGTGCAAGCGTTAATCGGATTTACTGGGCGTAAAGCGTGCGTAGGTGGTCTTTTAAGTCGGATGTGAAATCCCTGAGCTTAACTTAGGAATTGCATTCGATACTGGGAGACTAGAGTATGGGAGAGGATGGTAGAATTCCAGGTGCAGCGGCGAAATGCGTAGAGATCTGGAGGAATACCGATGGCGAAGGCAGCCATCTGGCCTAATACTGACACTGAGGTACGAAAGCATGGGGAGCAAACAGGATTAGATACC	0	0	0	0	0	0	0	0	0	0	0	0	0	0	0	0	0	0	0	0	0	0	0	0	0	0	0	0	0	0	0	0	0	0	0	0	0	0	0	0	0	0.49485	0	0	0	0	0	0	0
CCGCGGTAATACGTAGGGTGCGAGCGTTGTCCGGAATTACTGGGCGTAAAGAGCTCGTAGGTGGTTTGTCGCGTCGTTTGTGTAAGCCCGCAGCTTAACTGCGGGACTGCAGGCGATACGGGCATAACTTGAGTGCTGTAGGGGAGACTGGAATTCCTGGTGTAGCGGTGGAATGCGCAGATATCAGGAGGAACACCGATGGCGAAGGCAGGTCTCTGGGCAGTAACTGACGCTGAGGAGCGAAAGCATGGGTAGCGAACAGGATTAGATACC	0	0	0	0	0	0	0.00243254	0	0	0	0	0	0	0	0	0	0.000682832	0	0	0	0	0.000391079	0.00653231	0	0.000342131	0	0	0	0	0	0	0.00379042	0.00811318	0	0	0	0.000323737	0.000291482	0.000848416	0	0	0	0	0	0	0	0.0179324	0	0
CCGCGGTAATACAGAGGGTGCAAGCGTTAATCGGAGTTACTGGGCGTAAAGCGCGCGTAGGTGGTTCGTTAAGTTGGATGTGAAATCCCCGGGCTCAACCTGGGAACTGCATTCAAAACTGACGAGCTAGAGTATGGTAGAGGGTGGTGGAATTTCCTGTGTAGCGGTGAAATGCGTAGATATAGGAAGGAACACCAGTGGCGAAGGCGACCACCTGGACTGATACTGACACTGAGGTGCGAAAGCGTGGGGAGCAAACAGGATTAGATACC	0	0	0	0	0.079349	0.0232996	0	0	0	0	0	0	0	0	0	0	0.000136566	0	0	0	0	0.000782157	0	0	0	0	0	0	0	0	0	0	0.0262485	0.0515834	0.0812243	0	0.000323737	0	0	0.075614	0.0730059	0	0	0	0	0	0	0	0
CCGCGGTAATACAGAGGGTGCAAGCGTTAATCGGAATTACTGGGCGTAAAGCGCGCGTAGGTGGTTCGTTAAGTTGGATGTGAAATCCCCGGGCTCAACCTGGGAACTGCATTCAAAACTGACGAGCTAGAGTATGGTAGAGGGTGGTGGAATTTCCTGTGTAGCGGTGAGATGCGTAGATATAGGAAGGAACACCAGTGGCGAAGGCGACCACCTGGACTGATACTGACACTGAGGTGCGAAAGCGTGGGGAGCAAACAGGATTAGATACC	0	0	0	0	0.0880847	0.0282248	0	0	0.000321228	0	0	0	0	0	0	0	0.000273133	0	0	0	0	0.00136878	0	0	0	0	0	0	0	0	0	0	0.031021	0.0559923	0.0840978	0	0	0	0	0.0730066	0.0778436	0	0	0	0	0	0	0	0
CCGCGGTAATACAGAGGGTGCAAGCGTTAATCGGAATTACTGGGCGTAAAGCGCGCGTAGGTGGTTCGTTAAGTTGGATGTGAAATCCCCGGGCTCAACCTGGGAACTGCCTTTGTGACTGCATGGCTAGAGTACGGTAGAGGGGGATGGAATTCCGCGTGTAGCAGTGAAATGCGTAGATATGCGGAGGAACACCGATGGCGAAGGCAATCCCCTGGACCTGTACTGACGCTCATGCACGAAAGCGTGGGGAGCAAACAGGATTAGAAACC	0	0	0	0	0.00727973	0.00208371	0	0.000198594	0	0	0	0	0	0	0	0	0.000546265	0	0	0	0	0.00449741	0	0.000482139	0	0	0	0	0	0	0	0	0.00524971	0.0359321	0.150572	0	0.000323737	0	0	0.0346781	0.00835609	0	0.00092288	0	0	0	0	0.000336932	0
CCGCGGTAAGACAGAGAATGCAAGCGTTATCCGGAATGATTGGGCGTAAAGCGTCTGTAGGTGGCTTTTTAAGTTCGCCGTCAAATCCCAGGGCTCAACCCTGGACAGGCGGTGGAAACTACCAAGCTGGAGTACGGTAGGGGCAGAGGGAATTTCCGGTGGAGCGGTGAAATGCGTAGAGATCGGAAAGAACACCAACGGCGAAAGCACTCTGCTGGGCCGACACTGACACTGAGAGACGAAAGCTAGGGGAGCGAATGGGATTAGAAACC	0	0.0143866	0	0.000366935	0	0	0	0	0.00321228	0	0	0	0	0.0579154	0	0	0	0	0.0166237	0	0	0	0	0	0	0.0682083	0	0	0.0289191	0	0.00381835	0	0.000477246	0.00132265	0.125859	0	0.0462943	0	0	0	0	0	0	0	0	0	0	0	0.403792
GTGTCAGCAGCCGCGGTAATCCATTAGATACCCGAGTAGTCC	0	0	0.000574237	0	0.00909966	0	0.154466	0	0.000321228	0.00293013	0	0.00105078	0	0	0	0	0.088495	0	0	0	0	0	0	0	0	0	0	0	0	0	0	0.00121293	0.00524971	0	0	0	0.00388484	0	0	0	0	0	0.436061	0.00120899	0	0	0.0255273	0	0
GTGTCAGCAGCCGCGGTAAGGCAGCGTCAGATGTGTATTAGAAACCCCCGTAGTCC	0	0	0	0	0	0	0.247511	0	0	0.0249061	0	0.00017513	0	0.00112822	0	0	0.00136566	0	0	0	0	0	0	0	0	0	0	0	0	0	0	0	0	0	0.0398459	0	0	0	0	0	0	0	0.00553728	0	0	0	0.0027426	0.000673864	0
GTGTCAGCCGCCGCGGTAATACGAGAGGCCCTAGTTGATAACTACCGGCGTAAAGAGTGGTTACGGAAAAATATTTAATAAAGCCGAACACCCCCTCAGCCGTCATACGCACCTGGGGGCACGAAGATCTACTACGAAAGCAGCTTTAATTATACCTGAACCCACGACAGCTACGACACAAACTGGGATTAGAAACCCTCGTAGTCC	0	0.000513806	0	0.00073387	0	0	0	0.00139016	0.000321228	0.000366267	0	0.000525389	0	0	0	0.000954569	0.000682832	0.00154211	0	0	0.000630577	0.00156431	0	0	0.0039345	0	0	0	0	0.00206414	0	0.000303233	0	0	0	0.00534672	0.0106833	0.00223469	0.00113122	0	0	0.000754919	0.402837	0.0105787	0	0	0.00021097	0.313683	0.00110628
CCGCGGTAAGACAGAGGATGCAAGCGTTATCCGGAATGATTGGGCGTAAAGCGTCTGTAGGTGGCTTTTTAAGTTCGCCGTCAAATCCCAGGGCTCAACCCTGGACAGGCGGTGGAAACTACCAAGCTGGAGTACGGTAGGGGCAGAGGGAATTTCCGGTGGAGCGGTGAAATGCGTAGAGATCGGAAAGAACACCAACGGCGAAAGCACTCTGCTGGGCCGACACTGACACTGAGAGACAAAAGCTAGGGGAGCGAATGGGATTAGAAACC	0	0.0143866	0	0	0	0	0	0	0.00417597	0	0	0	0	0.0823602	0	0	0	0	0.0129967	0	0	0	0	0	0	0.303326	0	0	0.0592843	0	0.00381835	0	0.00429521	0.00198398	0.000383134	0	0.0877326	0	0	0	0	0	0	0.000302247	0	0	0	0	0.0129066
GTGTCAGCAGCCGCGGTAACACATTAGATACCCCCGTAGTCC	0	0	0	0	0	0	0.000608136	0	0	0	0	0	0	0	0.0015777	0	0.348381	0	0	0	0	0	0	0	0	0	0	0	0	0	0	0	0	0	0	0	0	0	0	0	0	0	0.00046144	0	0	0	0	0	0
CCGCGGTAATACGGAGGGTGCGAGCGTTAATCGGAATTACTGGGCGTAAAGCGCATGCAGGTGGTTCATTAAGTCAGATGTGAAAGCCCGGGGCTCAACCTCGGAACCGCATTTGAAACTGGTGAACTAGAGTGCTGTAGAGGGGGGTAGAATTTCAGGTGTAGCGGTGTAATGCGTAGAGATCTGAAGGAATACCAGTGGCGAAGGCGGCCCCCTGGACAGACACTGACACTCAGATGCGAAAGCGTGGGGAGCAAACAGGATTAGAAACC	0.030106	0.0303146	0.0421107	0	0.000181993	0.0185639	0	0.035747	0	0.00402894	0.00529271	0.00840622	0.0405168	0	0.000676157	0.00031819	0	0.0231317	0.0202507	0.0110462	0	0	0.0420803	0.0024107	0.00684261	0	0.032054	0.0266883	0.000481986	0	0	0.00470012	0.000477246	0	0	0.0121516	0	0.0059268	0.00367647	0	0.000879589	0	0	0.00483596	0.00195966	0.0223689	0.00379745	0.00303239	0.0018438
CCGCGGTAATACGTAGGGGGCAAGCGTTGTCCGGAATCATTGGGCGTAAAGAGCGCGTAGGCGGTCCGGTAAGTCAGCTGTGAAAGTCAAGGGCTCAACCCTTGAAAGCCGGTTGATACTGTCGGGCTAGAGTCCGGAAGAGGCGAGTGGAATTCCCGGTGTAGCGGTGAAATGCGCAGATATCGGGAGGAACACCAATGGCGAAGGCAGCTCGCTGGGACGGTACTGACGCTGAGGCGCGAAAGCGTGGGGAGCAAACAGGATTAGAAACC	0	0	0	0	0	0	0	0	0	0	0	0	0	0	0	0	0	0	0	0	0	0	0	0	0	0	0	0	0	0	0	0	0	0	0	0	0	0	0	0	0	0	0	0	0	0	0	0.000336932	0
CCGCGGTAATACAGAGGGTGCAAGCGTTAATCGGAATTACTGGGCGTAAAGCGCGCGTAGGTGGTTCGTTAAGTTGGATGTGAAATCCCCGGGCTCAACCTGGGAACTGCATTCAAAACTGACGAGCTAGAGTATGGTAGAGGGTGGTGGAATTTCCTGTGTAGCGGTGAAATGCGTAGATATAGGAAGGAGCACCAGTGGCGAAGGCGACCACCTGGACTGATACTGACACTGAGGTGCGAAAGCGTGGGGAGCAAACAGGATTAGAAACC	0	0	0	0	0.0897227	0.0208371	0	0	0	0	0	0	0	0	0	0	0.000136566	0.000220302	0	0	0	0.000977697	0	0	0	0	0	0	0	0	0	0	0.027203	0.0443088	0.0839063	0	0.000323737	0	0	0.0620556	0.0721263	0	0	0	0	0	0	0	0
CCGCGGTAATACGTAGGGTGCGAGCGTTGTCCGGAATTACTGGGCGTAAAGGGCTCGTAGGTGGTTTGTCGCGTCGTCTGTGAAATTCTGGGGCTTAACTCCGGGCGTGCAGGCGATACGGGCATAACTTGAGTGCTGTAGGGGTAACTGGAATTCCTGGTGTAGCGGTGAAATGCGCAGATATCAGGAGGAACACCGATGGCGAAGGCAGGTTACTGGGCAGTTACTGACGCTGAGGAGCGAAAGCATGGGTAGCGAACAGGATTAGAAACC	0	0	0	0	0	0	0	0	0	0	0	0	0	0	0	0	0	0	0	0	0	0	0	0	0	0	0	0	0	0	0	0	0	0	0	0	0	0	0	0	0	0	0	0	0	0	0	0	0
CCGCGGTAATACAGAGGGTGCAAGCGTTAATCGGAGTTACTGGGCGTAAAGCGCGCGTAGGTGGTTCGTTAAGTTGGATGTGAAATCCCCGGGCTCAACCTGGGAACTGCATTCAAAACTGACGAGCTAGAGTATGGTAGAGGGTGGTGGAATTTCCTGTGTAGCGGTGAAATGCGTAGATATAGGAAGGAACACCAGTGGCGAAGGCGACCACCTGGACTGATACTGACACTGAGGTGCGAAAGCGTGGGGAGCAAACAGGATTAGAAACC	0	0	0	0	0.0851728	0.0208371	0	0	0.000642457	0	0	0	0	0	0	0	0.000273133	0	0	0	0	0.000977697	0	0	0	0	0	0	0	0	0	0	0.0331686	0.0427658	0.0840978	0	0	0	0	0.0719636	0.0650896	0	0	0	0	0	0	0	0
CCGCGGTAATACGGAGGGTGCGAGCGTTAATCGGAATTACTGGGCGTAAAGCGCATGCAGGTGGTTCATTAAGTCAGATGTGAAAGCCCGGGGCTCAACCTCGGAACCGCATTTGAAACTGGCAAACTAGAGTGCTGTAGAGGGGGGTAGAATTTCAGGTGTAGCGGTGAAATGCGTAGAGATCTGAAGGAATACCAGTGGCGAAGGCGGCCCCCTGGACAGACACTGACACTCAGATGCGAAAGCGTGGGGAGCAAACAGGATTAGATACC	0.0015053	0	0.000191412	0.00073387	0	0	0	0	0	0	0	0.035201	0.000185008	0	0.00202847	0.00509103	0.201845	0.00925267	0	0.000849704	0	0.0156431	0.000303829	0	0.00940859	0	0.000745441	0.000175581	0	0.000187649	0	0.00242587	0	0	0	0	0.000647473	0	0	0	0.00395815	0.0100027	0	0	0	0.0846392	0.00021097	0	0
CCGCGGTAATACGTAGGGTGCAAGCGTTAATCGGAATTACTGGGCGTAAAGCGTGCGCAGGCGGTTTTGTAAGTCTGACGTGAAATCCCCGGGCTCAACCTGGGAATTGCGTTGGAGACTGCAAGGCTAGAATCTGGCAGAGGGGGGTAGAATTCCACGTGTAGCAGTGAAATGCGTAGAGATGTGGAGGAACACCGATGGCGAAGGCAGCCCCCTGGGTCAAGATTGACGCTCATGCACGAAAGCGTGGGGAGCAAACAGGATTAGAAACC	0	0	0	0	0	0	0	0	0	0	0	0	0	0.00188037	0	0	0	0	0	0	0	0	0	0	0	0	0	0	0	0	0	0	0	0	0	0	0	0	0	0	0	0	0	0	0	0	0	0	0
CCGCGGTAATACGTAGGTGGCAAGCGTTGTCCGGATTTATTGGGCGTAAAGGGAACGCAGGCGGTCTTTTAAGTCTGATGTGAAAGCCTTCGGCTTAACCGGAGTAGTGCATTGGAAACTGGAAGACTTGAGTGCAGAAGAGGAGAGTGGAACTCCATGTGTAGCGGTGAAATGCGTAGATATATGGAAGAACACCAGTGGCGAAAGCGGCTCTCTGGTCTGTAACTGACGCTGAGGTTCGAAAGCGTGGGTAGCAAACAGGATTAGATACC	0	0	0	0	0	0	0	0	0	0	0	0	0	0.00188037	0	0	0	0	0.001209	0	0	0	0.00349403	0	0	0.277648	0	0	0.0106037	0	0.173294	0	0	0	0	0.000486066	0	0	0.0118778	0	0	0	0.205341	0	0	0	0	0.0010108	0
CCGCGGTAAGACGGAGGATGCAAGTGTTATCCGGAATCACTGGGCGTAAAGCGTCTGTAGGTGGTTGTTTAAGTCAACTGTTAAATCTTGAGGCTCAACCTCAAAATCGCAGTCGAAACTATTCAACTAGAGTATAGTAGGGGTAAAGGGAATTTCCAGTGGAGCGGTGAAATGCGTAGATATTGGAAAGAACACCGATGGCGAAGGCACTTTACTGGGCTATTACTAACACTCAGAGACGAAAGCTAGGGTAGCAAATGGGATTAGATACC	0	0	0	0	0	0	0	0	0	0	0	0	0	0	0	0	0	0.00859177	0	0	0	0	0	0	0	0	0	0	0	0.458052	0	0	0	0	0	0	0.0168343	0	0	0	0	0	0	0	0	0	0	0	0
CCGCGGTAATACGGAGGGTGCGAGCGTTAATCGGAATTACTGGGCGTAAAGCGCATGCAGGTGGTTCATTAAGTCAGATGTGAAAGCCCGGGGCTCAACCTCGGAACCGCATTTGAAACTGGTGAACTAGAGTGCTGTAGAGGGGGGTAGAATTTCAGGTGTAGCGGTGAAATGCGTAGAGATCTGAAGGAATACCAGTGGCGAAGGCGGCCCCCTGGACAGACACTGACACTCAGATGCGAAAGCGTGGGGAGCAACCAGGATTAGATACC	0.0384927	0.0251765	0.020864	0	0.000181993	0.0166697	0	0.0299877	0.000642457	0.0021976	0.00113415	0.00507876	0.0373716	0	0.00202847	0	0	0.0251144	0.0238777	0.00552308	0	0	0.0419283	0.00337497	0.00513196	0	0.0365266	0.0305511	0	0.000187649	0.000293719	0.00303233	0.000477246	0	0	0.0345107	0	0.00281766	0.00876697	0	0.000439794	0	0.00046144	0.0108809	0.000979829	0.0211598	0.00506327	0.000673864	0.0018438
CCGCGGTAAGACAGAGGATGCAAGCGTTATCCGGAATGATTGGGCGTAAAGCGTCTGTAGGTAGCTTTTTAAGTTCGCCGTCAAATCCCAGGGCTCAACCCTGGACAGGCGGTGGAAACTACCAAGCTGGAGTACGGTAGGGGCAGAGGGAATTTCCGGTGGAGCGGTGAAATGCGTAGAGATCGGAAAGAACACCAACGGCGAAAGCACTCTGCTGGGCCGACACTGACACTGAGAGACGAAAGCTAGGGGAGCGAATGGGATTAGAAACC	0	0.015928	0	0.000366935	0	0	0	0	0.00481843	0	0	0	0	0.091386	0	0	0	0	0.0102765	0	0	0	0	0	0	0.390793	0	0	0.0361489	0	0.00234976	0	0.000954492	0.000661326	0.0017241	0	0.0330211	0	0	0	0	0	0	0.000302247	0	0	0	0	0.00663768
CCGCGGTAATACGGAGGGTGCGAGCGTTAATCGGAATTACTGGGCGTAAAGCGCATGCGGGTGGTTCGTTAAGTCAGATGTGAAAGCCCGGGGCTCAACCTCGGAATTGCATTTGAAACTGGCGGACTAGAGTACTGTAGAGGGGGGTAGAATTTCAGGTGTAGCGGTGAAATGCGTAGAGATCTGAAGGAATACCGGTGGCGAAGGCGGCCCCCTGGACAGATACTGACACTCAGATGCGAAAGCGTGGGGAGCAAACAGGATTAGAAACC	0	0	0.00880497	0.067516	0	0	0	0	0	0.0520099	0	0.00385285	0	0	0.00112693	0	0	0	0	0.0089219	0.0901725	0.000391079	0	0	0	0.000802451	0.000149088	0	0	0	0.000293719	0	0.0419977	0.0361525	0	0	0	0.0166145	0.00141403	0	0	0	0	0.00181348	0.0460519	0	0	0	0
CCGCGGTAATACGGAGGGTGCGAGCGTTAATCGGAATTACTGGGCGTAAAGCGCATGCAGGTGGTTCATTAAGTCAGATGTGAAAGCCCGGGGCTCAACCTCGGAACCGCATTTGAAACTGGCAAACTAGAGTGCTGTAGAGGGGGGTAGAATTTCAGGTGTAGCGGTGAAATGCGTAGAGATCTGAAGGAATACCAGTGGCGAAGGCGGCCCCCTGGACAGACACTGACACTCAGATGCGAAAGCGTGGGGAGCAAACAGGATTAGAAACC	0.00172035	0	0	0.00183467	0.000181993	0	0	0	0	0	0	0.0295969	0	0	0.00293001	0.00445465	0.198431	0.0127775	0	0.00212426	0	0.00919035	0.000455743	0	0.0133431	0	0.000149088	0.000175581	0	0	0	0.00212263	0	0	0	0	0.00097121	0	0	0	0.00483774	0.0105689	0	0.000302247	0	0.0900803	0	0	0
CCGCGGTAATACGGAGGATGCGAGCGTTATCCGGATTTATTGGGTTTAAAGGGTGCGTAGGCGGCCTGTTAAGTCAGCGGTGAAATCTAGGAGCTTAACTCCTAAATTGCCATTGATACTGGCGGGCTTGAGTGTAGATGAGGTAGGCGGAATGCGTGGTGTAGCGGTGGAATGCATAGATATCACGCAGAACTCCGATTGCGAAGGCAGCTTACTAAGGTACAACTGACGCTGAAGCACGAAAGCGTGGGTATCAAACAGGATTAGAAACC	0	0	0	0	0	0.000378856	0	0	0	0	0	0	0	0	0	0	0	0	0	0	0	0	0	0	0	0	0	0	0	0	0	0	0.00214761	0	0	0	0	0	0	0	0	0	0	0.2421	0.00032661	0	0	0.574806	0
CCGCGGTAATACGTAGGGTGCGAGCGTTGTCCGGAATTACTGGGCGTAAAGAGCTCGTAGGTGGTTTGTCGCGTCGTCTGTGAAATTCCGGGGCTTAACTCCGGGCGTGCAGGCGATACGGGCATAACTTGAGTGCTGTAGGGGAGACTGGAATTCCTGGTGTAGCGGTGAAATGCGCAGATATCAGGAGGAACACCGATGGCGAAGGCAGGTCTCTGGGCAGTTACTGACGCTGAGGAGCGAAAGCATGGGTAGCGAACAGGATTAGATACC	0	0	0	0	0	0	0	0	0	0	0	0	0	0	0	0	0	0	0	0	0	0	0.0215718	0	0	0	0	0	0	0.000187649	0	0	0	0	0	0	0	0	0	0	0	0	0	0	0	0	0	0	0
CCGCGGTAATACGGAGGGTGCGAGCGTTAATCGGAGTTACTGGGCGTAAAGCGCATGCAGGTGGTTCGTTAAGTCAGATGTGAAAGCCCGGGGCTCAACCTCGGAATTGCATTTGAAACTGGCGGACTAGAGTACTGTAGAGGGGGGTAGAATTTCAGGTGTAGCGGTGAAATGCGTAGAGATCTGAAGGAATACCGGTGGCGAAGGCGGCCCCCTGGACAGATACTGACACTCAGATGCGAAAGCGTGGGGAGCAAACAGGATTAGAAACC	0	0	0.0091878	0.0832942	0	0	0	0	0	0.0571376	0	0.00630466	0	0	0	0	0	0	0	0.0110462	0.081975	0	0	0	0	0.000401225	0.000298176	0	0	0	0.000293719	0	0.0491563	0.0447497	0	0	0	0.0101047	0.00282805	0	0	0	0	0.00151124	0.0502979	0	0	0	0
CCGCGGTAATACGTAGGGTGCGAGCGTTGTCCGGAATTACTGGGCGTAAAGAGCTCGTAGGTGGTTTGTCGCGTCGTTTGTGTAAGCCCGCAGCTTAACTGCGGGACTGCAGGCGATACGGGCATAACTTGAGTGCTGTAGGGGAGACTGGAATTCCTGGTGTAGCGGTGGAATGCGCAGATATCAGGAGGAACACCGATGGCGAAGGCAGGTCTCTGGGCAGTAACTGACGCTGAGGAGCGAAAGCATGGGTAGCGAACAGGATTAGAAACC	0	0	0	0	0	0	0.00121627	0	0	0	0	0	0	0	0.000225386	0	0.000409699	0	0	0	0	0	0.00835528	0	0	0	0	0	0	0.000187649	0	0.00197102	0.00262485	0	0	0	0	0	0	0	0	0	0	0	0	0.000604566	0.0103375	0	0
CCGCGGTAATACAGAGGGTGCAAGCGTTAATCGGAATTACTGGGCGTAAAGCGCGCGTAGGTGGTTCGTTAAGTTGGATGTGAAATCCCCGGGCTCAACCTGGGAACTGCATTCAAAACTGACGAGCTAGAGTATGGTAGAGGGTGGTGGAATTTCCTGTGTAGCGGTGAAGTGCGTAGATATAGGAAGGAACACCAGTGGCGAAGGCGACCACCTGGACTGATACTGACACTGAGGTGCGAAAGCGTGGGGAGCAAACAGGATTAGAAACC	0	0	0	0	0.0829889	0.0200794	0	0	0	0	0	0	0	0	0	0	0.000409699	0	0	0	0	0.000586618	0	0	0	0	0	0	0	0	0	0	0.0221919	0.0341685	0.070305	0	0.000323737	0	0	0.0779606	0.0606916	0	0	0	0	0	0	0	0
CCGCGGTAAAACGTAGGTCACAAGCGTTGTCCGGAATTACTGGGTGTAAAGGGAGCGCAGGCGGGAAGACAAGTTGGAAGTGAAATCTATGGGCTCAACCCATAAACTGCTTTCAAAACTGTTTTTCTTGAGTAGTGCAGAGGTAGGCGGAATTCCCGGTGTAGCGGTGGAATGCGTAGATATCGGGAGGAACACCAGTGGCGAAGGCGGCCTACTGGGCACCAACTAACGCTGAGGCTCGAAAGTGTGGGTAGCAAACAGGATTAGATACC	0	0	0	0	0	0	0	0	0	0	0	0	0	0	0	0	0.342645	0	0	0	0	0	0	0	0	0	0	0	0	0	0	0	0	0	0	0	0	0	0	0	0	0	0	0	0	0	0	0	0
CCGCGGTAATACGTAGGGCGCGAGCGTTGTCCGGAATTATTGGGCGTAAAGGGCTCGTAGGCGGTTTGTCGCGTCTAGCGTTTAAGGCTCGGGCTTAACCCGGGTTTGCGTTGGGTACGGGCAGGCTTGAGTGCGGTAGGGGTAACTGGAATTCCTGGTGTAGCGGTGGAATGCGCAGATATCAGGAGGAACACCGGTGGCGAAGGCGGGTTACTGGGCCGTTACTGACGCTGAGGAGCGAGAGCGTGGGGAGCGAACAGGATTAGATACC	0	0	0	0	0	0	0	0	0	0	0	0	0	0	0	0	0	0	0	0	0	0	0	0	0	0	0	0	0	0	0	0	0	0	0	0	0	0	0	0	0	0	0	0	0	0	0	0	0
CCGCGGTAATACAGAGGGTGCAAGCGTTAATCGGAATTACTGGGCGTAAAGCGCGCGTAGGTGGTTCGTTAAGTTGGATGTGAAATCCCCGGGCTCAACCTGGGAACTGCATTCAAAACTGACGAGCTAGAGTATGGTAGAGGGTGGTGGAATTTCCTGTGTAGCGGTGAGATGCGTAGATATAGGAAGGAACACCAGTGGCGAAGGCGACCACCTGGACTGATACTGACACTGAGGTGCGAAAGCGTGGGGAGCAAACAGGATTAGAAACC	0	0	0	0	0.0842629	0.0234891	0	0	0.000321228	0	0	0	0	0	0	0	0.000409699	0	0	0	0	0.00195539	0	0	0	0	0	0	0	0	0	0.000151617	0.0293506	0.0476155	0.0770099	0	0	0	0	0.0732673	0.074765	0	0	0	0	0	0	0	0
CCGCGGTAATACGTAGGGTGCAAGCGTTAATCGGAATTACTGGGCGTAAAGCGTGCGCAGGCGGTTATGCAAGACAGAGGTGAAATCCCCGGGCTCAACCTGGGAACTGCCTTTGTGACTGCATGGCTAGAGTACGGTAGAGGGGGATGGAATTCCGCGTGTAGCAGTGAAATGCGTAGATATGCGGAGGAACACCGATGGCGAAGGCAATCCCCTGGACCTGTACTGACGCTCATGCACGAAAGCGTGAGGAGCAAACAGGATTAGAAACC	0	0	0.000191412	0	0	0	0.00364881	0.000397189	0	0.00183133	0.0030244	0.000350259	0	0	0	0.00477284	0.00177536	0.000220302	0	0	0	0.00117324	0	0	0.00102639	0.00441348	0	0	0.00144596	0.39913	0.00323091	0	0	0	0.000383134	0	0.000647473	0.00787001	0	0.000521476	0	0.00301968	0.00369152	0.00272022	0.000653219	0	0.00717297	0	0.00036876
CCGCGGTAATACGGAGGGTGCGAGCGTTAATCGGAATTACTGGGCGTAAAGCGCATGCAGGTGGTTCATTAAGTCAGATGTGTAAGCCCGGGGCTCAACCTCGGAACCGCATTTGAAACTGGTGAACTAGAGTGCTGTAGAGGGGGGTAGAATTTCAGGTGTAGCGGTGAAATGCGTAGAGATCTGAAGGAATACCAGTGGCGAAGGCGGCCCCCTGGACAGACACTGACACTCAGATGCGAAAGCGTGGGGAGCAAACAGGATTAGAAACC	0.0322565	0.0226075	0.0354113	0	0	0.017238	0	0.0262145	0.00128491	0.000732534	0.0022683	0.00910673	0.0399617	0	0.000901543	0	0	0.0207084	0.0199484	0.0089219	0	0	0.0341807	0.00289283	0.00667155	0	0.0293704	0.0310779	0	0	0	0.00379042	0	0	0	0.0250324	0	0.00476087	0.00933258	0	0	0	0.00092288	0.00906742	0.00195966	0.0193461	0.00421939	0.000673864	0.00036876
CCGCGGTAATACGTAGGTCCCAAGCGTTGTCCGGATTTATTGGGCGTAAAGCGAGCGCAGGTGGTTTCTTAAGTCTGATGTAAAAGGCAGTGGCTCAACCATTGTGTGCATTGGAAACTGGGAGACTTGAGTGCAGGAGAGGAGAGTGGAATTCCATGTGTAGCGGTGAAATGCGTAGATATATGGAGGAACACCGGAGGCGAAAGCGGCTCTCTGGCCTGTAACTGACACTGAGGCTCGAAAGCGTGGGGAGCAAACAGGATTAGATACC	0	0	0	0	0	0	0	0.0266116	0.219078	0	0	0	0.000185008	0	0	0	0	0	0	0	0	0	0.014128	0	0	0.101911	0	0.000351162	0	0	0	0	0.000238623	0	0	0.000972131	0	0	0.256787	0	0	0	0	0	0	0	0	0	0
CCGCGGTAATACGAAGGGGGCTAGCGTTGCTCGGAATTACTGGGCGTAAAGGGCGCGTAGGCGGACAGTTAAGTTGGGGGTGAAAGCCCGGGGCTCAACCTCGGAAATGCCTTCAATACTGGCTGTCTTGAGTACGGGAGAGGTGAGTGGAACTCCGAGTGTAGAGGTGAAATTCGTAGATATTCGGAAGAACACCAGTGGCGAAGGCGACTCACTGGCCCGTTACTGACGCTGAGGCGCGAAAGCGTGGGGAGCAAACAGGATTAGATACC	0	0.0123313	0.112742	0	0	0	0	0	0.158044	0	0.00037805	0	0	0.00488896	0	0	0	0	0.0105787	0	0	0	0	0	0	0	0	0	0	0	0	0.00197102	0	0	0	0	0	0	0	0	0	0	0	0	0	0	0	0	0
CCGCGGTAATACAGAGGGTGCAAGCGTTAATCGGATTTACTGGGCGTAAAGCGTGCGTAGGTGGTCTTTTAAGTCGGATGTGAAATCCCTGAGCTTAACTTAGGAATTGCATTCGATACTGGGAGACTAGAGTATGGGAGAGGATGGTAGAATTCCAGGTGCAGCGGCGAAATGCGTAGAGATCTGGAGGAATACCGATGGCGAAGGCAGCCATCTGGCCTAATACTGACACTGAGGTACGAAAGCATGGGGAGCAAACAGGATTAGAAACC	0	0	0	0	0	0	0	0	0	0	0	0	0	0	0	0	0	0	0	0	0	0	0	0	0	0	0	0	0	0	0	0	0.000238623	0	0	0	0	0	0	0	0	0.463709	0.00046144	0	0	0	0	0	0
CCGCGGTAATACGGAGGGTGCGAGCGTTAATCGGAATTACTGGGCGTAAAGCGCATGCAGGTGGTTCATTAAGTCAGATGTGAAAGCCCGGGGCTCAACCTCGGAACCGCATTTGAAACTGGTGAACTAGAGTGCTGTAGAGGGGGGTAGAATTTCAGGTGTAGCGGTGAAATGCGTAGAGATCTGAAGGAATACCAGTGGCGAAGGCGCCCCCCTGGACAGACACTGACACTCAGATGCGAAAGCGTGGGGAGCAAACAGGATTAGATACC	0.0365573	0.0277455	0.0317745	0	0	0.0217842	0	0.0216468	0.00192737	0.00183133	0.00189025	0.00945699	0.0394067	0.000376074	0.000676157	0.00031819	0	0.0218099	0.0184372	0.00552308	0	0.000195539	0.0323577	0.00337497	0.00478983	0	0.0396575	0.0328337	0	0.000562948	0.000293719	0.00591305	0	0	0	0.0194426	0	0.00252618	0.00735294	0	0	0	0.00092288	0.00816067	0.00130644	0.018137	0.00611812	0.000673864	0
CCGCGGTAATACGTAGGTGGCAAGCGTTGTCCGGAATTACTGGGTGTAAAGGGTGCGCAGGCGGGATGGCAAGTTGGATGTGAAAACTCCGGGCTCAACCCGGAGCCTGCATTCAAAACTGCTGTTCTTGAGTGAAGTAGAGGCAGGCGGAATTCCCGGTGTAGCGGTGAAATGCGTAGATATCGGGAGGAACACCAGTGGCGAAGGCGGCCTGCTGGGCTTTTACTGACGCTGAGGCACGAAAGCATGGGTAGCAAACAGGATTAGAAACC	0	0	0	0	0	0	0	0	0	0	0	0	0	0	0	0	0	0	0	0	0	0	0	0	0	0	0	0	0	0.459553	0	0	0	0	0	0	0	0	0	0	0	0	0	0	0	0	0	0	0
CCGCGGTAATACGTAGGTGGCGAGCGTTATCCGGATTCATTGGGCGTAAAGCGCTCGTAGGCGGCCCGTCTGGTCGGGAGTCAAAGCCCGGGGCTCAACCCCGGCCCGCTCCCGATACCGGCGGGCTTGAGTCGCGCAGGGGAGGCCGGAATTCCGGGTGTAGCGGTGGAATGCGCAGATATCCGGAAGAACACCGGTGGCGAAGGCGGACCTCTGGGCGCGCACTGACGCTGAGGAGCGAAAGCTGGGGGAGCGAACAGGATTAGATACC	0	0	0	0	0	0	0	0	0	0	0	0	0	0	0	0	0.334041	0	0	0	0	0	0	0	0	0	0	0	0	0	0	0	0	0	0	0	0	0	0	0	0	0	0	0	0	0	0	0	0
GTGTCAGCAGCCGCGGTAATACGAGAGGCCCTAGTTGATAACTACCGGCGTAAAGAGTGGTTACGGAAAAATATTTAATAAAGCCGAACACCCCCTCAGCCGTCATACGCACCTGGGGGCACGAAGATCTACTACGAAAGCAGCTTTAATTATACCTGAACCCACGACAGCTACGACACAAACTGGGATTAGAAACCCGCGTAGTCC	0	0	0	0.00073387	0	0	0.000608136	0.00297892	0	0.00146507	0	0.00017513	0	0.000376074	0	0.00031819	0.000136566	0.000220302	0	0	0	0.000195539	0	0	0.00410557	0.000200613	0	0	0.00192794	0.000562948	0	0	0	0.000220442	0.000191567	0.00656189	0.0097121	0.00349778	0.00254525	0.000260738	0	0.000566189	0.364999	0.00725393	0	0.000604566	0	0.308966	0.00147504
CCGCGGTAATACGGAGGGTGCGAGCGTTAATCGGAATTACTGGGCGTAAAGCGCATGCAGGTGGTTCGTTAAGTCAGATGTGAAAGCCCGGGGCTCAACCTCGGAATTGCATTTGAAACTGGCGGACTAGAGTACTGTAGAGGGGGGTAGAATTTCAGGTGTAGCGGTGAGATGCGTAGAGATCTGAAGGAATACCGGTGGCGAAGGCGGCCCCCTGGACAGATACTGACACTCAGATGCGAAAGCGTGGGGAGCAAACAGGATTAGAAACC	0	0	0.00803932	0.0810926	0	0	0	0	0	0.0358941	0	0.0059544	0	0	0.0015777	0	0	0	0	0.0101965	0.0964782	0	0	0	0	0.000802451	0	0	0	0	0.000881158	0	0.0515426	0.0390182	0	0	0	0.0160315	0.00197964	0	0	0	0	0.000604494	0.0467052	0	0	0	0
CCGCGGTAATACGAAGGGGGCTAGCGTTGTTCGGAATAACTGGGCGTAAAGCGCACGTAGGCGGATTGGAAAGTTAGAGGTGAAATCCCTGGGCTCAACCCAGGAACTGCCTTTAAAACTATCAGTCTAGAGGTCAAGAGAGGTGAGTGGAATTCCGAGTGTAGAGGTGAAATTCGTAGATATTCGGAGGAACACCAGTGGCGAAGGCGGCTCACTGGCTTGATACTGACGCTGAGGTGCGAAAGTGTGGGGAGCAAACAGGATTAGATACC	0	0.00359664	0	0	0	0	0	0	0	0	0	0	0	0	0	0.768746	0	0	0.001209	0	0	0	0	0	0	0	0	0	0	0	0	0	0	0	0	0	0	0	0	0	0	0	0	0	0	0	0	0	0
CCGCGGTAATTCCAGCTCCAATAGCGTATCTTAAAGTTGCTGCAGTTAAAAAGCTCGTAGTTGGATCTCGGGATCGAGCTGGCGGTCCGCCGCGAGGTGAGCTACCGCCTGTCCCAGCCCCTGCCTCTCGGCGCCCCCTCGATGCTCTTAACTGAGTGTCCCGCGGGGTCCGAAGCGTTTACTTTGAAAAAATTAGAGTGTTCAAAGCAGGCCCGGTCGCCTGAATACCGCAGCTAGGAATAATGGAATAGGACTCCGGTTCTATTTTGTGGGTTTTTCTTCTGAACTGGGGCCATGATTAAGAGGGACGGCCGGGGGCATTCGTATTGTGCCGCTAGAGGTGAAATTCTTGGACCGGCGCAAGACGGACGAAAGCGAAAGCATTTGCCAAGAATGTTT…	0	0.000513806	0.000191412	0.00770563	0	0	0	0	0	0.0106217	0	0.00105078	0	0	0	0	0.000273133	0.000220302	0	0	0.000630577	0.022487	0	0	0.065347	0	0	0	0	0.00206414	0	0.000303233	0	0.000661326	0.000383134	0	0.00323737	0.123685	0.000565611	0.00547549	0	0.00207603	0.00046144	0.0120899	0	0	0.00021097	0.00168466	0.00221256
CCGCGGTAATACGGAGGGTGCGAGCGTTAATCGGAATTACTGGGCGTAAAGCGCATGCAGGTGGCTCGTTAAGTCAGATGTGAAAGCCCGGGGCTCAACCTCGGAATTGCATTTGAAACTGGCGGACTAGAGTACTGTAGAGGGGGGTAGAATTTCAGGTGTAGCGGTGAAATGCGTAGAGATCTGAAGGAATACCGGTGGCGAAGGCGGCCCCCTGGACAGATACTGACACTCAGATGCGAAAGCGTGGGGAGCAAACAGGATTAGATACC	0	0	0.00497672	0.0748547	0	0	0	0	0	0.0249061	0	0.00612953	0	0	0.000225386	0	0	0	0	0.00849704	0.0958477	0.000195539	0	0	0	0.000802451	0.000149088	0	0	0	0.000881158	0	0.058224	0.0526856	0	0	0	0.00534383	0.000282805	0	0	0	0	0.00120899	0.0512777	0	0	0	0.00036876
CCGCGGTAATACGGGGGGTGCGAGCGTTAATCGGAATTACTGGGCGTAAAGCGCATGCAGGTGGTTCGTTAAGTCAGATGTGAAAGCCCGGGGCTCAACCTCGGAATTGCATTTGAAACTGGCGGACTAGAGTACTGTAGAGGGGGGTAGAATTTCAGGTGTAGCGGTGAAATGCGTAGAGATCTGAAGGAATACCGGTGGCGAAGGCGGCCCCCTGGACAGATACTGACACTCAGATGCGAAAGCGTGGGGAGCAAACAGGATTAGATACC	0	0	0.00784791	0.0568749	0	0.000189428	0	0	0	0.0318652	0	0.00315233	0	0	0.000225386	0	0	0	0	0.00637278	0.0977394	0.000195539	0	0	0	0.000200613	0.000298176	0	0	0	0.00117488	0	0.0422363	0.0383569	0	0	0	0.00718988	0.00141403	0	0	0	0	0.00211573	0.035927	0	0	0	0
CCGCGGTAAGACGGAGGATGCAAGTGTTATCCGGAATCACTGGGCGTAAAGCGTCTGTAGGTTGTTGTTTAAGTCAACTGTTAAATCTTGAGGCTCAACTTCAAAATCGCAGTCGAAACTATTCAACTTGAGTATAGTAGGGGTAAAGGGAATTTCCAGTGGAGCGGTGAAATGCGTAGATATTGGAAAGAACACCGATGGCGAAGGCACTTTACTGGGCTATTACTGACACTCAGAGACGAAAGCTAGGGTAGCAAATGGGATTAGATACC	0	0	0	0.00146774	0	0	0	0	0	0	0	0	0	0	0	0	0	0	0	0	0	0	0	0	0	0	0	0	0	0	0	0	0	0	0	0	0	0	0	0	0	0	0	0	0	0.00483653	0	0	0
CCGCGGTAATACGGAGGGTGCGAGCGTTAATCGGAATTACTGGGCGTAAAGCGCATGCAGGTGGTTCATTAAGTCAGATGTGTAAGCCCGGGGCTCAACCTCGGAACCGCATTTGAAACTGGTGAACTAGAGTGCTGTAGAGGGGGGTAGAATTTCAGGTGTAGCGGTGAAATGCGTAGAGATCTGAAGGAATACCAGTGGCGAAGGCGGCCCCCTGGACAGACACTGACACTCAGATGCGAAAGCGTGGGGAGCAAACAGGATTAGATACC	0.0322565	0.0236351	0.030626	0	0	0.0174274	0	0.0214482	0.000642457	0.000732534	0.00113415	0.00560414	0.0434769	0	0.000450771	0	0	0.023352	0.0169259	0.00552308	0	0	0.0347884	0.00192856	0.00735581	0	0.0342903	0.0263372	0.00144596	0	0	0.00424527	0.000238623	0	0	0.0247894	0.000323737	0.0032063	0.00848416	0	0.000439794	0	0	0.00695169	0.00032661	0.0193461	0.00358648	0.000673864	0.0018438
CCGCGGTAAGACAGAGGATGCAAGCGTTATCCGGAATGATTGGGCGTAAAGCGTCTGTAGGTGGCTTTTTAAGTTCGCCGTCAAATCCCAGGGCTCAACCCTGGACAGGCGGTGGAAACTACCAAGCTGGAGTACGGTAGGGGCAGAGGGAATTTCCGGTGGAGCGGTGAAATGCGTAGAGATCGGAAAGAACACCAACAGCGAAAGCACTCTGCTGGGCCGACACTGACACTGAGAGACGAAAGCTAGGGGAGCGAATGGGATTAGAAACC	0	0.0164418	0	0	0	0	0	0	0.00738825	0	0	0	0	0.0789756	0	0	0	0	0.0214597	0	0	0	0	0	0	0.323989	0	0	0.0443427	0	0.00881158	0	0.00143174	0.000440884	0.0235627	0	0.0268701	0	0	0	0	0	0	0	0	0	0	0	0.0165942
CCGCGGTAATACAGAGGGTGCGAGCGTTAATCGGATTTACTGGGCGTAAAGCGTGCGTAGGCGGCTTTTTAAGTCGGATGTGAAATCCCCGAGCTTAACTTGGGAATTGCATTCGATACTGGGAAGCTAGAGTATGGGAGAGGATGGTAGAATTCCAGGTGTAGCGGTGAAATGCGTAGAGATCTGGAGGAATACCGATGGCGAAGGCAGCCATCTGGCCTAATACTGACGCTGAGGTACGAAAGCATGGGGAGCAAACAGGATTAGAAACC	0.000215043	0	0.000382825	0	0	0	0	0	0	0.000366267	0	0	0	0	0	0.00031819	0	0.0782071	0	0	0	0	0.000151914	0	0	0	0	0.00105349	0.00144596	0	0	0	0	0	0	0	0.000323737	0	0.000282805	0	0	0	0.52881	0	0	0	0	0.000336932	0
CCGCGGTAATACGTAGGGGGCAAGCGTTGTTCGGAATCACTGGGCGTAAAGCGCGCGCAGGCGGCTGTCTACGTCCGGGGTGAAAGCCCAGAGCTCAACTCTGGGATTGCCTTGGATACGGGACGGCTTGAGGATCGGAGAGGCAAGGGGAATTCCACGTGTAGCGGTGAAATGCGTAGAGATGTGGAGGAACACCTGTGGCGAAGGCGCCTTGCTGGCCGATTTCTGACGCTGAGGCGCGAAAGCGTGGGGAGCAAACAGGATTAGATACC	0	0	0	0	0	0	0	0	0	0	0	0	0	0	0	0	0	0	0	0	0	0	0	0	0	0	0	0	0	0	0	0	0	0	0	0	0	0	0	0	0	0.446535	0	0	0	0	0	0	0
CCGCGGTAATACGTAAGGACCGAGCGTTGTCCGGAATCATTGGGCGTAAAGGGTACGTAGGCGGTCTAGTAAGTTAGGAGTGAAAGGCAATAGCTCAACTATTGTAAGCTTTTAAAACTGCTAGACTTGAAAGATTGAAGGGAAAGTGGAATTCCTAGTGTAGCGGTGAAATGCGCAGATATTAGGAGGAATACCAGTGGCGAAGGCGACTTTCTGGCAATCATTTGACGCTGAGGTACGAAAGCGTGGGTAGCAAACAGGATTAGATACC	0	0	0	0	0	0	0	0	0	0	0	0	0	0	0	0	0	0	0	0	0	0	0	0	0	0	0	0	0	0	0	0	0	0	0	0	0	0	0.542138	0	0	0	0	0	0	0	0	0	0
CCGCGGTAATACGTAGGTGGCGAGCGTTATCCGGATTCATTGGGCGTAAAGCGCTCGTAGGCGGCCCGTCTGGTCGGGAGTCAAAGCCCGGGGCTCAACCCCGGCCCGCTCCCGATACCGGCGGGCTTGAGTCGCGCAGGGGAGGCCGGAATTCCGGGTGTAGCGGTGGAATGCGCAGATATCCGGAAGAACACCGGTGGCGAAGGCGGACCTCTGGGCGCGCACTGACGCTGAGGAGCGAAAGCTGGGGGAGCGAACAGGATTAGAAACC	0	0	0	0	0	0	0	0	0	0	0	0	0	0	0	0	0.319429	0	0	0	0	0	0	0	0	0	0	0	0	0	0	0	0	0	0	0	0	0	0	0	0	0	0	0	0	0	0	0	0
CCGCGGTAATACAGAGGATGCAAGCGTTATCCGGAATGATTGGGCGTAAAGCGTCTGTAGGTGGCTTTTTAAGTCCGCCGTCAAATCCCAGGGCTCAACTCTGGACAGGCGGTGGAAACTACCAAGCTGGAGTACGGTAGGGGCAGAGGGAATTTCCGGTGGAGCGGTGAAATGCGCAGAGATCGGAAAGAACACCAACGGCGAAAGCACTCTGCTGGGCCGACACTGACACTGAGAGACGAAAGCTAGGGGAGCGAATGGGATTAGAAACC	0	0.00205522	0	0	0	0	0	0	0.0022486	0	0	0	0	0	0	0	0	0	0.00936972	0	0.00630577	0	0	0	0	0	0	0	0.00578383	0	0.440285	0	0	0	0	0	0	0	0	0	0	0	0	0	0	0	0	0	0
CCGCGGTAATACGGAGGGTGCGAGCGTTAATCGGAATTACTGGGCGTAAAGCGCATGCAGGTGGTTCATTAAGTCAGATGTGAAAGCCCGGGGCTCAACCTCGGAACCGCATTTGAAACTGGTGAACTAGAGTGCTGTAGAGGGGGGTAGAATTTCAGGTGTAGCGGTGTAATGCGTAGAGATCTGAAGGAATACCAGTGGCGAAGGCGGCCCCCTGGACAGACACTGACACTCAGATGCGAAAGCGTGGGGAGCAAACAGGATTAGATACC	0.0326866	0.0256903	0.0365598	0	0	0.0193217	0	0.0282004	0.000642457	0.0021976	0.00529271	0.00735544	0.0408868	0	0.00225386	0	0	0.0178444	0.0181349	0.00807219	0	0	0.0323577	0.00530353	0.00359237	0	0.0365266	0.0219477	0.00144596	0	0.000293719	0.00348718	0.000477246	0	0	0.00923525	0	0.00514951	0.00480769	0	0	0	0	0.00785843	0.000979829	0.0133004	0.00379745	0.00202159	0
CCGCGGTAATACAGAGGGTGCGAGCGTTAATCGGATTTACTGGGCGTAAAGCGTGCGTAGGCGGCTTTTTAAGTCGGATGTGAAATCCCCGAGCTTAACTTGGGAATTGCATTCGATACTGGGAAGCTAGAGTATGGGAGAGGATGGTAGAATTCCAGGTGTAGCGGTGAAATGCGTAGAGATCTGGAGGAATACCGATGGCGAAGGCAGCCATCTGGCCTAATACTGACGCTGAGGTACGAAAGCATGGGGAGCAAACAGGATTAGATACC	0	0	0.000191412	0	0	0	0	0	0.000321228	0	0	0	0	0	0	0	0	0.0830537	0	0	0	0	0	0	0	0	0	0.000175581	0.0033739	0	0	0	0	0	0	0	0	0	0	0	0	0	0.520504	0	0	0	0	0	0
CCGCGGTAATACGTAGGTGGCAAGCGTTGTCCGGAATTATTGGGCGTAAAGCGCGCGCAGGCGGTCCCTTAAGTCTGATGTGAAAGCCCACGGCTCAACCGTGGAGGGTCATTGGAAACTGGGGGACTTGAGTGCAGAAGAGGGAAGTGGAATTCCATGTGTAGCGGTGAAATGCGTAGAGATGTGGAGGAACACCAGTGGCGAAGGCGACTTTCTGGTCTGTAACTGACGCTGAGGCGCGAAAGCGTGGGGAGCAAACAGGATTAGAAACC	0	0	0	0	0	0	0	0	0	0	0	0	0	0	0	0	0	0	0	0	0	0	0.000151914	0	0	0	0	0	0	0	0	0	0	0	0	0	0	0.225218	0	0	0	0	0	0	0	0	0	0	0
CCGCGGTAATACGTAGGGGGCTAGCGTTGTCCGGAATTACTGGGCGTAAAGGGTTCGCAGGCGGAAATACAAGTCAGGTGTAAAAGGCGGAGGCTTAACCTCCGTAAGCATTTGAAACTGTATTTCTTGAGATATGGAGAGGCAAGTGGAATTCCTAGTGTAGCGGTGAAATGCGTAGATATTAGGAGGAATACCAGTGGCGAAGGCGACTTGCTGGACATATACTGACGCTGAGGAACGAAAGCATGGGTAGCAAACAGGATTAGATACC	0	0	0	0	0	0	0	0	0	0	0	0	0	0	0	0	0	0	0	0	0	0	0	0	0	0	0	0	0	0	0	0	0.0119312	0	0.011494	0	0.0129495	0	0.551753	0	0	0	0.0373766	0	0	0	0	0	0
GTGTCAGCAGCCGCGGTAAGGCAGCGTCAGATGTGTATTAGATACCCCCGTAGTCC	0	0	0	0	0	0	0.217713	0	0	0.0172145	0	0.000350259	0	0.000752148	0	0	0.000546265	0	0	0	0.000630577	0	0	0	0	0	0	0	0	0	0	0	0	0	0.0388881	0	0	0	0	0	0	0	0.0023072	0	0	0	0.00443036	0	0
CCGCGGTAATACGTAGGTGGCAAGCGTTGTCCGGATTTATTGGGCGTAAAGCGAGCGCAGGCGGAAAAATAAGTCTAATGTGAAAGCCCTCGGCTTAACCGAGGAACTGCATCGGAAACTGTTTTTCTTGAGTGCAGAAGAGGAGAGTGGAACTCCATGTGTAGCGGTGGAATGCGTAGATATATGGAAGAACACCAGTGGCGAAGGCGACTCTCTGGTATGCAACTGACGCTGAGACTCGAAAGCATGGGTAGCGAACAGGATTAGAAACC	0	0	0	0	0	0	0	0	0.000321228	0	0	0	0	0	0	0	0	0	0	0	0	0	0	0	0	0.000200613	0	0	0	0	0	0	0	0	0	0	0	0	0.00622172	0	0	0	0	0	0	0	0	0	0
CCGCGGTAAAACGTAGGTCACAAGCGTTGTCCGGAATTACTGGGTGTAAAGGGAGCGCAGGCGGGAAGACAAGTTGGAAGTGAAATCTATGGGCTCAACCCATAAACTGCTTTCAAAACTGTTTTTCTTGAGTAGTGCAGAGGTAGGCGGAATTCCCGGTGTAGCGGTGGAATGCGTAGATATCGGGAGGAACACCAGTGGCGAAGGCGGCCTACTGGGCACCAACTAACGCTGAGGCTCGAAAGTGTGGGTAGCAAACAGGATTAGAAACC	0	0	0	0	0	0	0	0	0	0	0	0	0	0	0	0	0.31342	0	0	0	0	0	0	0	0	0	0	0	0	0	0	0	0	0	0	0	0	0	0	0	0	0	0	0	0	0	0	0	0
CCGCGGTAATACGTAGGGTGCAAGCGTTAATCGGAATTACTGGGCGTAAAGCGTGCGCAGGCGGTTATGCAAGACAGAGGTGAAATCCCCGGGCTCAACCTGGGAACTGCATTCAAAACTGACGAGCTAGAGTATGGTAGAGGGTGGTGGAATTTCCTGTGTAGCGGTGAAATGCGTAGATATAGGAAGGAACACCAGTGGCGAAGGCGACCACCTGGACTGATACTGACACTGAGGTGCGAAAGCGTGGGGAGCAAACAGGATTAGATACC	0	0	0	0	0.00891767	0.00246256	0.00243254	0	0.000321228	0	0	0.000350259	0	0	0	0	0.00232163	0.000660905	0	0	0	0.00860373	0	0	0	0	0	0	0	0	0	0.000303233	0.00692007	0.032405	0.13697	0	0.00129495	0	0	0.0341567	0.0123142	0	0	0	0	0	0.00021097	0	0
CCGCGGTAATACGTAGGGGGCAAGCGTTGTTCGGAATCACTGGGCGTAAAGCGCGCGCAGGCGGCTGTCTACGTCCGGGGTGAAAGCCCAGAGCTCAACTCTGGGATTGCCTTGGATACGGGACGGCTTGAGGATCGGAGAGGCAAGGGGAATTCCACGTGTAGCGGTGAAATGCGTAGAGATGTGGAGGAACACCTGTGGCGAAGGCGCCTTGCTGGCCGATTTCTGACGCTGAGGCGCGAAAGCGTGGGGAGCAAACAGGATTAGAAACC	0	0	0	0	0	0	0	0	0	0	0	0	0	0	0	0	0	0	0	0	0	0	0	0	0	0	0	0	0	0	0	0	0	0	0	0	0	0	0	0	0	0.432569	0	0	0	0	0	0	0
CCGCGGTAAGACAGAGGATGCAAGCGTTATCCGGAATGATTGGGCGTAAAGCGTCTGTAGGTAGCTTTTTAAGTTCGCCGTCAAATCCCAGGGCTCAACCCTGGACAGGCGGTGGAAACTACCAAGCTGGAGTACGGTAGGGGCAGAGGGAATTTCCGGTGGAGCGGTGAAATGCGTAGAGATCGGAAAGAACACCAACGGCGAAAGCACTCTGCTGGGCCGACACTGACACTGAGAGACGAAAGCTAGGGGAGCGAATGGGATTAGATACC	0	0.0138728	0	0	0	0	0	0	0.00385474	0	0	0	0	0.0650608	0	0	0	0	0.0114855	0	0	0	0.000151914	0	0	0.349868	0	0	0.0438607	0	0.00323091	0	0.00214761	0.000881768	0.000957834	0	0.0326974	0	0	0	0	0	0	0.000604494	0	0	0	0	0.0055314
CCGCGGTAATACGTAGGGCGCAAGCGTTATCCGGAATTATTGGGCGTAAAGAGCTCGTAGGCGGTTTGTCGCGTCTGCCGTGAAAGTCCGGGGCTTAACTCCGGATCTGCGGTGGGTACGGGCAGACTAGAGTGCAGTAGGGGAGACTGGAATTCCTGGTGTAGCGGTGAAATGCGCAGATATCAGGAGGAACACCGATGGCGAAGGCAGGTCTCTGGGCTGTAACTGACGCTGAGGAGCGAAAGCATGGGGAGCGAACAGGATTAGATACC	0	0	0	0	0	0	0	0	0	0	0	0	0	0	0	0	0	0	0	0	0	0	0	0	0	0	0	0	0	0.42071	0	0	0	0	0	0	0	0	0	0	0.00879589	0	0	0	0	0	0	0	0
CCGCGGTAATACGTAGGTGGCAAGCGTTATCCGGATTTATTGGGCGTAAAGAGAGTGCAGGCGGTTTCTTAAGTCTGATGTGAAAGCCTTCGGCTCAACCGAAGAAGTGCATCGGAAACTGGGAAACTTGAGTACAGAAGAGGGCAGTGGAACTCCATGTGTAGCGGTGGAATGCGTAGATATATGGAAGAACACCAGTGGCGAAGGCGGCTGCCTGGTCTGTAACTGACGCTGAGACTCGAAAGCATGGGTAGCGAACAGGATTAGAAACC	0	0	0	0	0	0	0	0	0	0	0	0	0	0	0	0	0	0	0	0	0.00441404	0	0	0	0	0.00120368	0	0	0	0	0.567172	0	0	0	0	0	0	0	0	0	0	0	0	0	0	0	0	0	0
CCGCGGTAATACGGAGGGTGCGAGCGTTAATCGGAATTACTGGGCGTAAAGCGCATGCAGGTGGTTCGTTAAGTCAGATGTGGAAGCCCGGGGCTCAACCTCGGAATTGCATTTGAAACTGGCGGACTAGAGTACTGTAGAGGGGGGTAGAATTTCAGGTGTAGCGGTGAAATGCGTAGAGATCTGAAGGAATACCGGTGGCGAAGGCGGCCCCCTGGACAGATACTGACACTCAGATGCGAAAGCGTGGGGAGCAAACAGGATTAGATACC	0	0	0.00516814	0.067516	0	0.000189428	0	0	0	0.0347953	0	0.00385285	0	0	0.000450771	0	0	0	0	0.00849704	0.0857584	0	0	0	0	0.000601838	0	0	0	0	0.000293719	0	0.049395	0.0476155	0	0	0	0.00971606	0.000282805	0	0	0	0	0.00120899	0.0480116	0	0	0	0
GTGTCAGCAGCCGCGGTAATACGAGAGGCCCTAGTTGATAACTACCGGCGTAAAGAGTGGTTACGGAAAAATATTTAATAAAGCCGAACACCCCCTCAGCCGTCATACGCACCTGGGGGCACGAAGATCTACTACGAAAGCAGCTTTAATTATACCTGAACCCACGACAGCTACGACACAAACTGGGATTAGATACCCCAGTAGTCC	0	0	0	0.00146774	0	0	0	0.00238313	0	0	0	0.00140104	0	0	0	0.00127276	0.000819398	0.000440603	0	0	0.000630577	0.00254201	0	0	0.00239491	0	0	0	0	0.00225179	0	0	0	0	0	0.00413156	0.0116545	0.00301198	0.00226244	0.000260738	0	0.00113238	0.364076	0.00483596	0	0	0	0.257416	0.0018438
CCGCGGTAATACGGAGGATGCGAGCGTTATCCGGATTTATTGGGTTTAAAGGGAGCGTAGGTGGGCTGGTAAGTCAGCTGTGAAAGTTTGCGGCTCAACCGTAAAATTGCAGTTGATACTGTCAGTCTTGAGTACAGTAGAGGTTAGCGGAATTCGTGGTGTAGCGGTGAAATGCTTAGATATCACGAAGAACTCCAATTGCGAAGGCAGCTGACTAGACTGTTACTGACACTGATGCTCGAAAGTGTGGGTATCAAACAGGATTAGAAACC	0.000645129	0	0	0.0212822	0	0	0	0.104063	0	0	0	0	0.000740032	0	0	0	0	0	0	0	0	0	0.0405611	0	0	0.236121	0	0.00596976	0	0	0	0	0.00357935	0.00462928	0.0126434	0.00607582	0	0	0.0147059	0	0	0	0.00046144	0	0	0	0	0	0
CCGCGGTAATACGGAGGGTGCGAGCGTTAATCGGAATTACTGGGCGTAAAGCGCATGCGGGTGGTTCGTTAAGTCAGATGTGAAAGCCCGGGGCTCAACCTCGGAATTGCATTTGAAACTGGCGGACTAGAGTACTGTAGAGGGGGGTAGAATTTCAGGTGTAGCGGTGAAATGCGTAGAGATCTGAAGGAATACCGGTGGCGAAGGCGGCCCCCTGGACAGATACTGACACTCAGATGCGAAAGCGTGGGGAGCAAACAGGATTAGATACC	0	0	0.0061252	0.0517378	0	0.000189428	0	0	0	0.0333303	0	0.00385285	0	0	0	0	0	0	0	0.0089219	0.0636882	0	0	0	0	0.00100306	0	0	0	0	0.000881158	0	0.0529743	0.0440884	0	0	0	0.0171003	0.000848416	0	0	0	0	0.00151124	0.0369069	0	0.00021097	0	0
CCGCGGTAATACGAAGGTCCCGAGCGTTATTCGGAATCACTGGGCGTAAAGAGTACGTAGGCGGTTTGGTAAGTCAGGTGTGAAATCCCGGAGCTCAACTCCGGAACTGCATCCGATACTGCTAGACTAGAGTAATGGAGAGGCAGGTGGAATTCTCGGTGTAGCAGTGAAATGCGTGGATATCGAGAGGAAGACCAATGGCGAAGGCAGCCTGCTGGACATTTACTGACGCTGAGGTACGAAGGCCAGGGTAGCGAAAGGGATTAGAAACC	0	0	0	0	0	0	0	0	0	0	0	0	0	0	0	0	0	0	0	0	0	0	0	0	0	0	0	0	0	0	0	0	0	0	0	0	0	0	0	0	0	0	0	0	0	0	0	0	0
GTGTCAGCCGCCGCGGTAATACGAGAGGCCCTAGTTGATAACTACCGGCGTAAAGAGTGGTTACGGAAAAATATTTAATAAAGCCGAACACCCCCTCAGCCGTCATACGCACCTGGGGGCACGAAGATCTACTACGAAAGCAGCTTTAATTATACCTGAACCCACGACAGCTACGACACAAACTGGGATTAGATACCCTCGTAGTCC	0	0	0	0	0.000181993	0	0.000608136	0.00218454	0	0	0	0.000875648	0	0	0	0.000954569	0.000819398	0.000660905	0.000302249	0	0	0.00175985	0	0	0.0039345	0	0	0	0	0.00150119	0	0	0	0	0	0.00413156	0.0097121	0.00301198	0.00254525	0.000260738	0	0.000754919	0.323931	0.00755618	0	0	0.00126582	0.274262	0.00221256
CCGCGGTAAGACAGAGAATGCAAGCGTTATCCGGAATGATTGGGCGTAAAGCGTCTGTAGGTGGCTTTTTAAGTTCGCCGTCAAATCCCAGGGCTCAACCCTGGACAGGCGGTGGAAACTACCAAGCTGGAGTACGGTAGGGGCAGAGGGAATTTCCGGTGGAGCGGTGAAATGCGTAGAGATCGGAAAGAACACCAACGGCGAAAGCACTCTGCTGGGCCGACACTGACACTGAGAGACGAAAGCTAGGGGAGCGAATGGGATTAGATACC	0	0.0102761	0	0	0	0	0	0	0.00160614	0	0	0	0	0.0398639	0	0	0	0	0.01209	0	0	0	0	0	0	0.063193	0	0	0.0313291	0	0.00293719	0	0.00238623	0	0.118388	0	0.0346398	0	0	0	0	0	0	0	0	0	0	0	0.328934
CCGCGGTAATACGTAGGGCGCGAGCGTTGTCCGGAATTATTGGGCGTAAAGGGCTCGTAGGCGGTTTGTCGCGTCTAGCGTTTAAGGCTCGGGCTTAACCCGGGTTTGCGTTGGGTACGGGCAGGCTTGAGTGCGGTAGGGGTAACTGGAATTCCTGGTGTAGCGGTGGAATGCGCAGATATCAGGAGGAACACCGGTGGCGAAGGCGGGTTACTGGGCCGTTACTGACGCTGAGGAGCGAGAGCGTGGGGAGCGAACAGGATTAGAAACC	0	0	0	0	0	0	0	0	0	0	0	0	0	0	0	0	0	0	0	0	0	0	0	0	0	0	0	0	0	0	0	0	0	0	0	0	0	0	0	0	0	0	0	0	0	0	0	0	0
CCGCGGTAATACGGAGGGTGCGAGCGTTAATCGGAGTTACTGGGCGTAAAGCGCATGCAGGTGGTTCGTTAAGTCAGATGTGAAAGCCCGGGGCTCAACCTCGGAATTGCATTTGAAACTGGCGGACTAGAGTACTGTAGAGGGGGGTAGAATTTCAGGTGTAGCGGTGAAATGCGTAGAGATCTGAAGGAATACCGGTGGCGAAGGCGGCCCCCTGGACAGATACTGACACTCAGATGCGAAAGCGTGGGGAGCAAACAGGATTAGATACC	0	0	0.00899639	0.0755886	0	0	0	0	0	0.0413882	0	0.00665492	0	0	0.0015777	0	0	0	0	0.0089219	0.081975	0	0	0	0	0.000802451	0.000149088	0	0	0	0.000293719	0	0.045577	0.0394591	0	0	0	0.00835581	0.00254525	0	0	0	0	0.000906742	0.0480116	0	0	0	0
CCGCGGTAAGACAGAGGATGCAAGCGTTATCCGGAATGATTGGGCGTAAAGCGTCTGTAGGTGGCTTTTTAAGTTCGCCGTCAAATCCCAGGGCTCAACCCTGGACAGGCGGTGGAAACTACCAAGCTGGAGTACGGTAGGGGCAGAGGGAATTTCCGGTGGAGCGGTGAAATGCGTAGAGATCGGAAAGAACACCAACGGCGAAAGCACTCTGCTGGGCCGACACTGACACTGAGAGACAAAAGCTAGGGGAGCGAATGGGATTAGATACC	0	0.0154142	0	0	0	0	0	0	0.00160614	0	0	0	0	0.0722062	0	0	0	0	0.01209	0	0	0	0	0	0	0.255982	0	0	0.0462706	0	0.00234976	0	0.00119312	0.000881768	0.0011494	0	0.0819054	0	0	0	0	0	0	0.000906742	0	0	0	0	0.00958776
CCGCGGTAAAACAGAGGATGCAAGCGTTATCCGGAATGATTGGGCGTAAAGCGTCTGTAGGTGGCTTTTTAAGTTCGCCGTCAAATCCCAGGGCTCAACCCTGGACAGGCGGTGGAAACTACCAAGCTGGAGTACGGTAGGGGCAGAGGGAATTTCCGGTGGAGCGGTGAAATGCGTAGAGATCGGAAAGAACACCAACGGCGAAAGCACTCTGCTGGGCCGACACTGACACTGAGAGACGAAAGCTAGGGGAGCGAATGGGATTAGATACC	0	0.013359	0	0	0	0	0	0	0.00417597	0	0	0	0	0.0849928	0	0	0	0	0.0196462	0	0	0	0	0	0	0.192588	0	0	0.0506085	0	0.00851786	0	0.0116925	0.00110221	0.00191567	0	0.0200717	0	0	0	0	0	0	0	0	0	0	0	0.0118003
CCGCGGTAATACGGAGGGTGCGAGCGTTAATCGGAATTACTGGGCGTAAAGCGCATGCAGGTGGTTCATTAAGTCAGATGTGAAAGCCCGGGGCTCAACCTCGGAACCGCATTTGAAACTGGTGAACTAGAGTGCTGTAGAGGGGGGTAGAATTTCAGGTGTAGCGGTGAAATGCGTAGAGATCTGAAGGAATACCAGTGGCGAAGGCGGCCCCCTGGACAGACACTGACACTCAGATGCGAAAGCGGGGGGAGCAAACAGGATTAGAAACC	0.0341919	0.0220937	0.0210554	0	0	0.0162908	0	0.0228384	0	0.000732534	0.0022683	0.0047285	0.0408868	0	0.00112693	0	0	0.0202678	0.0160192	0.00382367	0	0	0.0349403	0.000482139	0.00376344	0	0.0247486	0.025986	0.000481986	0.000187649	0.000293719	0.0027291	0	0	0	0.0247894	0.000323737	0.00281766	0.0118778	0	0	0	0.00092288	0.00967191	0.00032661	0.0114867	0.00358648	0.00134773	0.00147504
CCGCGGTAAGACGGAGGATGCAAGTGTTATCCGGAATCACTGGGCGTAAAGCGTCTGTAGGTTGTTTAATAAGTCAACTGTTAAATCTTGAGGCTCAACCTCAAAATCGCAGTCGAAACTATTAGACTAGAGTATAGTAGGGGTAAAGGGAATTTCCAGTGGAGCGGTGAAATGCGTAGAGATTGGAAAGAACACCGATGGCGAAGGCACTTTACTGGGCTATTACTAACACTCAGAGACGAAAGCTAGGGTAGCAAATGGGATTAGAAACC	0	0	0	0	0	0	0	0	0	0.419009	0	0	0	0	0.0227639	0	0	0	0	0.000424852	0	0	0	0	0	0.179548	0	0	0	0	0	0	0	0	0	0	0	0	0	0	0.00131938	0	0	0	0.0140442	0	0	0	0
CCGCGGTAAGACAGAGGATGCAAGCGTTATCCGGAATGATTGGGCGTAAAGCGTCTGTAGGTGGCTTTTTAAGTTCACCGTCAAATCCCAGGGCTCAACCCTGGACAGGCGGTGGAAACTACCAAGCTGGAGTACGGTAGGGGCAGAGGGAATTTCCGGTGGAGCGGTGAAATGCGTAGAGATCGGAAAGAACACCAACGGCGAAAGCACTCTGCTGGGCCGACACTGACACTGAGAGACGAAAGCTAGGGGAGCGAATGGGATTAGAAACC	0	0.0082209	0	0	0	0	0	0	0.00513965	0	0	0	0	0.0827363	0	0	0	0	0.0235754	0	0	0	0	0	0	0.240936	0	0	0.0588023	0	0.00323091	0	0.00501108	0.0617238	0.00153253	0	0.017158	0	0	0	0	0	0	0	0	0	0	0	0.0125378
GTGTCAGCCGCCGCGGTAATACGAGAGGCCCTAGTTGATAACTACCGGCGTAAAGAGTGGTTACGGAAAAATATTTAATAAAGCCGAACACCCCCTCAGCCGTCATACGCACCTGGGGGCACGAAGATCTACTACGAAAGCAGCTTTAATTATACCTGAACCCACGACAGCTACGACACAAACTGGGATTAGAAACCCCTGTAGTCC	0	0.00102761	0	0	0	0	0	0.00198594	0	0.000732534	0	0.000875648	0.000370016	0	0	0.00127276	0.000273133	0.00132181	0	0.000424852	0	0.00195539	0	0	0.00290811	0	0	0	0	0.00131355	0	0	0	0	0.000191567	0.00534672	0.0100358	0.00349778	0.00282805	0	0	0.00037746	0.312395	0.00664944	0	0	0.000632909	0.268535	0.00258132
CCGCGGTAATACAGAGGGTGCAAGCGTTAATCGGAATTACTGGGCGTAAAGCGCGCGTAGGTGGTTTGTTAAGTTGAATGTGAAATCCCCGGGCTCAACCTGGGAACTGCATCCAAAACTGGCAAGCTAGAGTATGGTAGAGGGTGGTGGAATTTCCTGTGTAGCGGTGAAATGCGTAGATATAGGAAGGAACACCAGTGGCGAAGGCGACCACCTGGACTGATACTGACACTGAGGTGCGAAAGCGTGGGGAGCAAACAGGATTAGATACC	0	0.00462425	0	0.000366935	0	0	0	0	0.0195949	0	0	0.00140104	0.000185008	0.000376074	0	0	0.00505295	0	0	0	0	0	0	0	0	0	0	0	0.0125316	0	0	0	0	0.00507017	0	0	0	0	0	0.000260738	0.00219897	0	0	0	0	0	0	0	0
CCGCGGTAATACGTAGGGTGCAAGCGTTAATCGGAATTACTGGGCGTAAAGCGTGCGCAGGCGGTTATGCAAGACAGAGGTGAAATCCCCGGGCTCAACCTGGGAACTGCATTCAAAACTGACGAGCTAGAGTATGGTAGAGGGTGGTGGAATTTCCTGTGTAGCGGTGAAATGCGTAGATATAGGAAGGAACACCAGTGGCGAAGGCGACCACCTGGACTGATACTGACACTGAGGTGCGAAAGCGTGGGGAGCAAACAGGATTAGAAACC	0	0	0	0	0.00855368	0.00303085	0.000608136	0	0	0	0	0.00157617	0	0	0	0	0.00314103	0.000220302	0	0	0	0.00723496	0	0	0	0	0	0	0	0	0	0	0.00357935	0.0326254	0.132181	0	0.000323737	0	0	0.0281597	0.0167122	0	0	0	0	0	0.000632909	0	0.00036876
CCGCGGTAATACGTAGGGTGCGAGCGTTGTCCGGAATTACTGGGCGTAAAGGGCTCGTAGGTGGTTTGTCGCGTCGTCTGTGAAATTCTGGGGCTTAACTCCGGGCGTGCAGGCGATACGGGCATAACTTGAGTGCTGTAGGGGTAACTGGAATTCCTGGTGTAGCGGTGAAATGCGCAGATATCAGGAGGAACACCGATGGCGAAGGCAGGTTACTGGGCAGTTACTGACGCTGAGGAGCGAAAGCATGGGTAGCGAACAGGATTAGATACC	0	0	0	0	0	0	0	0	0	0	0	0	0	0	0	0	0	0	0	0	0	0	0	0	0	0	0	0	0	0	0	0	0	0	0	0	0	0	0	0	0	0	0	0	0	0	0	0	0
GTGTCAGCCGCCGCGGTAACACATTAGATACCCCCGTAGTCC	0	0	0	0	0	0	0	0	0	0	0	0	0	0	0.000225386	0	0.292525	0	0	0	0	0	0	0	0	0	0	0	0	0	0	0	0	0	0	0	0	0	0	0	0	0	0	0	0	0	0	0	0
CCGCGGTAATACGGAGGGTGCGAGCGTTAATCGGAATTACTGGGCGTAAAGCGCATGCAGGTGGTTCGTTAAGTCAGATGTGAAAGCCCGGGGCTCAACCTCGGAATTGCATTTGAAACTGGCGGACTAGAGTACTGTAGAGGGGGGTAGAATTTCAGGTGTAGCGGTGAAATGCGTAGAGATCTGAAGGAATACCGGTGGCGAAGGCGGCCCCCTGGACAGATACTGACACTCAGATGCGAAGGCGTGGGGAGCAAACAGGATTAGATACC	0	0	0.0076565	0.0664152	0	0	0	0	0	0.0336965	0	0.00718031	0	0	0.000225386	0	0	0	0	0.00764734	0.0945865	0.000195539	0	0	0	0	0.000149088	0	0	0	0	0	0.0539288	0.0432066	0	0	0	0.0100075	0.000848416	0	0	0	0	0.00151124	0.0447455	0.000604566	0	0	0
CCGCGGTAATACAGAGGGTGCAAGCGTTAATCGGAATTACTGGGCGTAAAGCGCGCGTAGGTGGTTCGTTAAGTTGGATGTGAAATCCCCGGGCTCAACCTGGGAACTGCATTCAAAACTGACGAGCTAGAGTATGGTAGAGGGTGGTGGAATTTCCTGTGTAGCGGTGAAATGCGTAGATATAGGAAGGAACACCAGTGGCGAAGGCGACCACCTGGACTGATACTGACACTGAGGTGCGAAAGCATGGGGAGCAAACAGGATTAGATACC	0	0	0	0	0.0291189	0.00909255	0	0	0	0	0	0	0	0	0	0	0.000136566	0	0	0	0	0.000195539	0	0	0	0	0	0	0	0	0	0	0.0121698	0.0171945	0.17241	0	0.000323737	0	0	0.0578838	0.0479376	0	0	0	0	0	0	0	0
CCGCGGTAATACAGAGGGTGCAAGCGTTAATCGGAATTACTGGGCGTAAAGCGCGCGTAGGTGGTTTGTTAAGTTGAATGTGAAATCCCCGGGCTCAACCTGGGAACTGCATCCAAAACTGGCAAGCTAGAGTATGGTAGAGGGTGGTGGAATTTCCTGTGTAGCGGTGAAATGCGTAGATATAGGAAGGAACACCAGTGGCGAAGGCGACCACCTGGACTGATACTGACACTGAGGTGCGAAAGCGTGGGGAGCAAACAGGATTAGAAACC	0	0.00462425	0	0	0	0	0	0	0.0244134	0	0	0.00017513	0	0.000376074	0	0	0.00437012	0.000220302	0	0	0	0	0.000151914	0	0	0	0	0	0.0120496	0	0	0	0	0.00484972	0	0	0	0	0	0	0.000879589	0	0	0	0	0	0	0	0
CCGCGGTAACACGTAGGACGCAAGCGTTATCCGGAATTACTGGGCGTAAAGAGCGTGTAGGTGGTTGTGTAAGTCAACCGTGAAAGCTCCCGGCTAAACTGGGAGAGGTCGGATGAGACTGCACGGCTAGAGGGTCGTAGAGGAATGTGGAATTCCGGGTGTAGTGGTGAAATGCGTAGAGATCCGGAGGAACACCAGAGGCGAAGGCGGCATTCTGGACGACACCTGACACTGAGACGCGACAGCACGGGGAGCGAACGGGATTAGATACC	0	0	0	0	0	0	0	0	0	0	0	0	0	0	0	0	0	0	0	0	0	0	0	0	0	0	0	0	0	0	0	0	0	0	0	0	0	0	0	0	0	0	0	0	0	0	0	0	0
CCGCGGTAATACGGAGGGTGCGTGCGTTAATCGGAATTACTGGGCGTAAAGCGCATGCAGGTGGTTCATTAAGTCAGATGTGAAAGCCCGGGGCTCAACCTCGGAACCGCATTTGAAACTGGTGAACTAGAGTGCTGTAGAGGGGGGTAGAATTTCAGGTGTAGCGGTGAAATGCGTAGAGATCTGAAGGAATACCAGTGGCGAAGGCGGCCCCCTGGACAGACACTGACACTCAGATGCGAAAGCGTGGGGAGCAAACAGGATTAGAAACC	0.0294609	0.0190108	0.0262235	0	0	0.0109868	0	0.0258173	0.000642457	0.00146507	0.0045366	0.00525389	0.0405168	0	0.000901543	0.00031819	0.000136566	0.0218099	0.0169259	0.00594793	0	0.000195539	0.0363075	0.00192856	0.00547409	0	0.026985	0.0289709	0.000481986	0	0.000293719	0.00318395	0	0	0	0.0245463	0.000323737	0.00456655	0.00254525	0	0	0	0	0.00664944	0.000653219	0.0120913	0.00253163	0	0.00110628
CCGCGGTAATACGGAGGGGGTTAGCGTTGTTCGGAATTACTGGGCGTAAAGCGTACGTAGGCGGATTAATAAGTTAGAGGTGAAATCCCAGGGCTCAACCCTGGAACTGCCTTTAAAACTGTTAGTCTTGAGATCGAGAGAGGTGAGTGGAATTCCAAGTGTAGAGGTGAAATTCGTAGATATTTGGAGGAACACCAGTGGCGAAGGCGGCTCACTGGCTCGATACTGACGCTGAGGTACGAAAGTGTGGGGAGCAAACAGGATTAGAAACC	0	0	0	0.00807257	0.00582378	0.000568284	0	0	0	0	0	0	0	0	0	0.542832	0	0	0.00332474	0.00127456	0	0	0	0	0	0	0	0	0	0	0	0	0.000954492	0.00198398	0	0	0	0	0	0	0.00923568	0	0	0	0.00587897	0.00302283	0	0	0
CCGCGGTAATACGTAGGGTGCAAGCGTTAATCGGAATTACTGGGCGTAAAGCGTGCGCAGGCGGTTTTGTAAGTCTGACGTGAAATCCCCGGGCTCAACCTGGGAATTGCGTTGGAGACTGCAAGGCTAGAATCTGGCAGAGGGGGGTAGAATTCCACGTGTAGCAGTGAAATGCGTAGAGATGTGGAGGAACACCGATGGCGAAGGCAGCCCCCTGGGTCAAGATTGACGCTCATGCACGAAAGCGTGGGGAGCAAACAGGATTAGATACC	0	0	0	0	0	0	0	0	0	0	0	0	0	0.00188037	0	0	0	0	0	0	0	0	0	0	0	0	0	0	0	0	0	0	0	0	0	0	0	0	0	0	0	0	0	0	0	0	0	0	0
CCGCGGTAATACGGAGGGAGCTAGCGTTATTCGGAATTACTGGGCGTAAAGCGCACGTAGGCGGCTTTGTAAGTTAGAGGTGAAAGCCCGGAGCTCAACTCCGGAACTGCCTTTAAGACTGCATCGCTTGAATCCAGGAGAGGTGAGTGGAATTCCGAGTGTAGAGGTGAAATTCGTAGATATTCGGAAGAACACCAGTGGCGAAGGCGGCTCACTGGACTGGTATTGACGCTGAGGTGCGAAAGCGTGGGGAGCAAACAGGATTAGAAACC	0	0	0	0	0	0	0	0	0	0	0	0	0	0	0	0	0	0	0	0	0	0	0	0	0	0	0	0.000351162	0	0	0	0	0	0	0	0	0	0	0	0	0	0	0	0	0	0	0.00021097	0.717665	0
CCGCGGTAATTCCAGCTCCAATAGCGTATCTTAAAGTTGCTGCAGTTAAAAAGCTCGTAGTTGGATCTCGGGATCGAGCTGGCGGTCCGCCGCGAGGTGAGCTACCGCCTGTCCCAGCCCCTGCCTCTCGGCGCCCCCTCGATGCTCTTAACTGAGTGTCCCGCGGGGTCCGAAGCGTTTACTTTGAAAAAATTAGAGTGTTCAAAGCAGGCCCGGTCGCCTGAATACCGCAGCTAGGAATAATGGAATAGGACTCCGGTTCTATTTTGTGGGTTTTTCTTCTGAACTGGGGCCATGATTAAGAGGGACGGCCGGGGGCATTCGTATTGTGCCGCTAGAGGTGAAATTCTTGGACCGGCGCAAGACGGACGAAAGCGAAAGCATTTGCCAAGAATGTTT…	0	0	0	0.00220161	0	0	0	0	0	0.00732534	0	0.00262694	0	0	0	0	0.000273133	0.000660905	0	0	0.00189173	0.0191629	0	0	0.0608993	0	0	0	0	0.00431593	0	0	0	0.000661326	0	0.00121516	0.00291363	0.107362	0.00141403	0.00443254	0	0.00245349	0.00138432	0.00755618	0	0	0.00105485	0.000673864	0.00258132
CCGCGGTAATACGGAGGGTCCAAGCGTTGTCCGGATTTATTGGGTTTAAAGGGTACGTAGGCGGGACTTTAAGTCAGTGGTGAAAGCCTCCAGCTCAACTGGAGAATTGCCATTGAAACTGAAGTTCTTGAATATGGATGAGGTGGTTGGAATATAACATGTAGCGGTGAAATGCATAGATATGTTATAGAACACCAATTGCGAAGGCAGATCACTAAACCATTATTGACGCTGAGGTACGAAAGCGTGGGGAGCGAACAGGATTAGAAACC	0	0	0	0	0.000363986	0.000378856	0	0	0	0	0	0	0	0	0	0	0	0	0	0	0	0	0.000151914	0	0	0	0	0	0	0	0	0	0	0	0	0	0	0	0	0	0	0	0	0	0	0	0	0	0
CCGCGGTAATACGGAAGGTCCAGGCGTTATCCGGATTTATTGGGTTTAAAGGGAGCGTAGGCGGGGAGTCAAGTCAGTTGTGAAAAGCCACGGCCCAACCGTGGTCGTGCAGTTGAAACTGGTTCTCTTGAGTGCGCACGAGGACGGTGGAATTCGTGGTGTAGCGGTGAAATGCTTAGATATCACGAAGAACTCCGATTGCGAAGGCAGCCGTCCGGAGCGTTACTGACGCTGAGGCTCGAAGGTGCGGGTATCAAACAGGATTAGATACC	0	0	0	0	0	0	0	0	0	0	0	0	0	0	0	0	0.289384	0	0	0	0	0	0	0	0	0	0	0	0	0	0	0	0	0	0	0	0	0	0	0	0	0	0	0	0	0	0	0	0
CCGCGGTAATACGGAGGGTGCGAGCGCTAATCGGAATTACTGGGCGTAAAGCGCATGCAGGTGGTTCGTTAAGTCAGATGTGAAAGCCCGGGGCTCAACCTCGGAATTGCATTTGAAACTGGCGGACTAGAGTACTGTAGAGGGGGGTAGAATTTCAGGTGTAGCGGTGAAATGCGTAGAGATCTGAAGGAATACCGGTGGCGAAGGCGGCCCCCTGGACAGATACTGACACTCAGATGCGAAAGCGTGGGGAGCAAACAGGATTAGAAACC	0	0	0.00478531	0.0645805	0	0	0	0	0	0.042487	0	0.00385285	0	0	0.000225386	0	0	0	0	0.00764734	0.0952171	0	0	0	0	0.00100306	0.000149088	0	0	0	0	0.000303233	0.0496336	0.0392387	0	0	0	0.00884161	0.000848416	0	0	0	0	0.000604494	0.0427858	0	0	0	0
CCGCGGTAATACGTAGGGTGCAAGCGTTAATCGGAATTACTGGGCGTAAAGCGTGCGCAGGCGGTTATGCAAGACAGAGGTGAAATCCCCGGGCTCAACCTGGGAACTGCCTTTGTGACTGCATGGCTAGAGTACGGTAGAGGGGGATGGAATTCCGCGTGTAGCAGTGAAATGCGTAGATATGCGGAGGAACACCGATGGCGAAGGCAATCCCCTGGACCTGTACTGACGCTCATGCACGAAAGCGTGAGGAGCAAACAGGATTAGATACC	0	0	0	0.000366935	0	0	0.00304068	0	0.000321228	0	0.0045366	0.000525389	0	0	0	0.00509103	0.00177536	0	0	0	0	0.000195539	0	0.000964278	0.00188172	0.00521593	0.000149088	0	0	0.334391	0.000587439	0	0	0	0.000957834	0	0.00194242	0.00709272	0	0	0	0.00339714	0.00046144	0.000604494	0	0	0.00717297	0.000673864	0.00147504
CCGCGGTAATACGGAGGATGCGAGCGTTATCCGGATTTATTGGGTTTAAAGGGTGCGTAGGCGGCCTGTTAAGTCAGCGGTGAAATCTAGGAGCTTAACTCCTAAATTGCCATTGATACTGGCGGGCTTGAGTGTAGATGAGGTAGGCGGAATGCGTGGTGTAGCGGTGGAATGCATAGATATCACGCAGAACTCCGATTGCGAAGGCAGCTTACTAAGGTACAACTGACGCTGAAGCACGAAAGCGTGGGTATCAAACAGGATTAGATACC	0	0	0	0	0	0	0	0	0	0	0	0	0	0	0	0	0	0	0	0	0	0	0	0	0	0.000200613	0	0	0	0	0	0	0.000238623	0	0	0	0	0	0	0	0	0	0	0.205226	0	0	0.00021097	0.482149	0
CCGCGGTAATACGGAGGGTGCGAGCGTTAATCGGAATTACTGGGCGTAAAGCGCATGCAGGTGGTTCATTAAGTCAGATGTGAAAGCCCTGGGCTCAACCTCGGAACCGCATTTGAAACTGGTGAACTAGAGTGCTGTAGAGGGGGGTAGAATTTCAGGTGTAGCGGTGAAATGCGTAGAGATCTGAAGGAATACCAGTGGCGAAGGCGGCCCCCTGGACAGACACTGACACTCAGATGCGAAAGCGTGGGGAGCAAACAGGATTAGAAACC	0.00709642	0.00565187	0.0147388	0	0	0.0164802	0	0.00417048	0	0	0.00037805	0.20245	0.00777034	0	0	0	0	0.00616845	0.00483598	0.00212426	0	0	0.00653231	0.0351962	0.00222385	0	0.00909438	0.00526744	0	0	0	0.0018194	0	0	0	0.00534672	0.054064	0.00223469	0.00395928	0	0	0	0	0.0132989	0.00032661	0.0108822	0.000421939	0	0
CCGCGGTAATACGGAGGGTGCTAGCGTTGTTCGGAATTACTGGGCGTAAAGCGCGTGTAGGCGGCCCGCTAAGTCTGATGTGAAAGCCCGGGGCTCACCCCCGGAAGTGCATTGGAGACTGGCGGACTCGAGTCCCGGAGAGGAGGGTGGAATTCCTGGTGTAGCGGTGAAATGCGTAGATATCAGGAGGAACACCGGTGGCGAAGGCGGCCCTCTGGACGGTGACTGACGCTGAGACGCGAAAGCGTGGGGAGCAAACAGGATTAGATACC	0	0	0	0	0	0	0	0	0	0	0	0.369173	0	0	0	0	0	0	0	0	0	0	0	0	0	0	0	0	0	0	0	0	0	0	0	0	0	0	0	0	0	0	0	0	0	0	0	0	0
CCGCGGTAATACGTAGGGGGCAAGCGTTGTCCGGAATCATTGGGCGTAAAGAGCGCGTAGGCGGTCCGGTAAGTCAGCTGTGAAAGTCAAGGGCTCAACCCTTGAAAGCCGGTTGATACTGTCGGGCTAGAGTCCGGAAGAGGCGAGTGGAATTCCCGGTGTAGCGGTGAAATGCGCAGATATCGGGAGGAACACCAATGGCGAAGGCAGCTCGCTGGGACGGTACTGACGCTGAGGCGCGAAAGCGTGGGGAGCAAACAGGATTAGATACC	0	0	0	0	0	0	0	0	0	0	0	0	0	0	0	0	0	0	0	0	0	0	0	0	0	0	0	0	0	0	0	0	0	0	0	0	0	0	0	0	0	0	0	0	0	0	0	0.000336932	0
CCGCGGTAATACGTAGGGTCCAAGCGTTAATCGGAATTACTGGGCGTAAAGCGTGCGCAGGCGGTTGTGCAAGACCGATGTGAAATCCCCGGGCTTAACCTGGGAATTGCATTGGTGACTGCACGGCTAGAGTGTGTCAGAGGGGGGTAGAATTCCACGTGTAGCAGTGAAATGCGTAGATATGTGGAGGAATACCGATGGCGAAGGCAGCCCCCTGGGATAACACTGACGCTCATGCACGAAAGCGTGGGGAGCAAACAGGATTAGAAACC	0	0	0	0	0.00200193	0.000757712	0	0	0.00128491	0	0.000756101	0.178632	0	0	0	0	0.0148857	0	0.000302249	0	0	0.110871	0	0.000482139	0.00136852	0	0.000596353	0	0	0.00300239	0	0.000606467	0.000238623	0.00110221	0.00440604	0	0.00258989	0.00301198	0	0.00391107	0	0.000943649	0	0.000302247	0.00032661	0	0.0027426	0.000336932	0.00036876
CCGCGGTAATACGGAGGGTGCAAGCGTTAATCGGAATTACTGGGCGTAAAGCGCGCGTAGGCGGTTACATAAGTTGGAGGTGAAATCCCCGGGCTCAACCTGGGAACTGCTTTCAAAACTGTGTGACTTGAGTACAGCAGAGGATAGTGGAATTTCTAGTGTAGCGGTGAAATGCGTAGATATTAGAAGGAACACCAGTGGCGAAGGCGACTGTCTGGGCTGATACTGACGCTGAGGTGCGAAAGCGTGGGGAGCAAACAGGATTAGAAACC	0	0	0	0	0	0	0	0	0	0	0	0	0	0	0	0	0	0	0	0	0	0	0	1.01394	0	0	0	0	0	0	0	0	0	0	0	0	0	0	0	0	0	0	0	0	0	0	0	0	0
CCGCGGTAATACGTAGGGCGCGAGCGTTGTCCGGAATTATTGGGCGTAAAGAGCTTGTAGGCGGTTTGTCGCGTCTGCTGTGAAAGGCCGGAGCTTAACTCCGTGTATTGCAGTGGGTACGGGCAGACTAGAGTGCAGTAGGGGAGACTGGAATTCCTGGTGTAGCGGTGGAATGCGCAGATATCAGGAGGAACACCGATGGCGAAGGCAGGTCTCTGGGCTGTAACTGACGCTGAGAAGCGAAAGCATGGGGAGCGAACAGGATTAGAAACC	0	0	0	0	0	0	0	0	0	0.69664	0	0	0	0	0	0	0	0	0	0	0	0	0	0	0	0	0	0	0	0	0	0	0	0	0	0	0	0	0	0	0	0	0	0	0	0	0	0	0
CCGCGGTAATACGTAGGTGGCAAGCGTTGTCCGGATTTATTGGGCGTAAAGCGCGCGCAGGCGGTCCTTTAAGTCTGATGTGAAATCTTGCGGCTCAACCGCAAGCGGTCATTGGAAACTGGGGGACTTGAGTGCAGAAGAGGAAAGCGGAATTCCATGTGTAGCGGTGAAATGCGTAGAGATGTGGAGGAACACCAGTGGCGAAGGCGGCTTTCTGGTCTGTAACTGACGCTGAGGCGCGAAAGCGTGGGGAGCAAACAGGATTAGAAACC	0	0	0	0	0	0	0	0	0	0.697372	0	0	0	0	0	0	0	0	0	0	0	0	0	0	0	0	0	0	0	0	0	0	0	0	0	0	0	0	0	0	0	0	0	0	0	0	0	0	0
CCGCGGTAATACGGAGGGGGCTAGCGTTGTTCGGAATTACTGGGCGTAAAGCGCACGTAGGCGGCTTTTTAAGTCAGAGGTGAAAGCCCGGAGCTCAACTCCGGAATTGCCTTTGAGACTGGATCGCTTGAACGTCGGAGAGGTGAGTGGAATTCCGAGTGTAGAGGTGAAATTCGTAGATATTCGGAAGAACACCAGTGGCGAAGGCGGCTCACTGGACGACTGTTGACGCTGAGGTGCGAAAGCGTGGGGAGCAAACAGGATTAGATACC	0	0	0	0	0	0	0	0	0	0	0	0	0	0	0	0	0	0	0	0	0	0	0	0	0	0	0	0	0	0	0	0	0	0	0	0	0	0	0	0	0	0	0	0	0	0	0.441559	0	0
CCGCGGTAATACGGAGGGTGCGAGCGTTAATCGGAATTACTGGGCGTAAAGCGCATGCAGGTGGTTCATTAAGTCAGATGTGAAAGCCCTGGGCTCAACCTCGGAACCGCATTTGAAACTGGTGAACTAGAGTGCTGTAGAGGGGGGTAGAATTTCAGGTGTAGCGGTGAAATGCGTAGAGATCTGAAGGAATACCAGTGGCGAAGGCGGCCCCCTGGACAGACACTGACACTCAGATGCGAAAGCGTGGGGAGCAAACAGGATTAGATACC	0.00774155	0.00256903	0.0116762	0	0	0.0179957	0	0.00417048	0	0.000366267	0.000756101	0.208579	0.0068453	0	0.000225386	0	0	0.00704965	0.00423149	0.000849704	0	0	0.00653231	0.0323033	0.00153959	0	0.00596353	0.00667209	0	0	0	0.0018194	0.000477246	0	0	0.00461762	0.0530928	0.00145741	0.00424208	0	0.000439794	0	0	0.0154146	0	0.0126959	0	0.000336932	0
CCGCGGTAATACGGAAGGTCCAGGCGTTATCCGGATTTATTGGGTTTAAAGGGAGCGTAGGCGGGGAGTCAAGTCAGTTGTGAAAAGCCACGGCCCAACCGTGGTCGTGCAGTTGAAACTGGTTCTCTTGAGTGCGCACGAGGACGGTGGAATTCGTGGTGTAGCGGTGAAATGCTTAGATATCACGAAGAACTCCGATTGCGAAGGCAGCCGTCCGGAGCGTTACTGACGCTGAGGCTCGAAGGTGCGGGTATCAAACAGGATTAGAAACC	0	0	0	0	0	0	0	0	0	0	0	0	0	0	0	0	0.284194	0	0	0	0	0	0	0	0	0	0	0	0	0	0	0	0	0	0	0	0	0	0	0	0	0	0	0	0	0	0	0	0
CCGCGGTAACACGTAGGACGCAAGCGTTATCCGGAATTACTGGGCGTAAAGAGCGTGTAGGTGGTTGTGTAAGTCAACCGTGAAAGCTCCCGGCTAAACTGGGAGAGGTCGGATGAGACTGCACGGCTAGAGGGTCGTAGAGGAATGTGGAATTCCGGGTGTAGTGGTGAAATGCGTAGAGATCCGGAGGAACACCAGAGGCGAAGGCGGCATTCTGGACGACACCTGACACTGAGACGCGACAGCACGGGGAGCGAACGGGATTAGAAACC	0	0	0	0	0	0	0	0	0	0	0	0	0	0	0	0	0	0	0	0	0	0	0	0	0	0	0	0	0	0	0	0	0	0	0	0	0	0	0	0	0	0	0	0	0	0	0	0	0
CCGCGGTAATACGGAGGGAGCTAGCGTTATTCGGAATTACTGGGCGTAAAGCGCACGTAGGCGGCTTTGTAAGTTAGAGGTGAAAGCCCAGAGCTCAACTCTGGAATTGCCTTTGATACTGCATCGCTTGAATCCAGGAGAGGTGAGTGGAATTCCGAGTGTAGAGGTGAAATTCGTAGATATTCGGAAGAACACCAGTGGCGAAGGCGGCTCACTGGACTGGTATTGACGCTGAGGTGCGAAAGCGTGGGGAGCAAACAGGATTAGAAACC	0	0	0	0	0	0	0	0	0	0	0	0	0	0	0	0	0	0	0	0	0	0	0	0	0	0	0	0	0	0	0	0	0	0	0	0	0	0	0	0	0	0	0	0	0	0	0	0	0
CCGCGGTAAGACAGAGGATGCAAGCGTTATCCGGAATGATTGGGCGTAAAGCGTCTGTAGGTGGCTTTTTAAGTTCGCCGTCAAATCCCAGGGCTCAACCCTGGACAGGCGGTGGAAACTACCAAGCTGGAGTACGGTAGGGGCAGAGGGAATTTCCGGTGGAGCGGTGAAATGCGTAGAGATCGGAAAGAACACCAACGGCGAAAGCACTCTGCTGGGCCGACACTGACACTGAGAGACGAAAGCTAGGAGAGCGAATGGGATTAGAAACC	0.000860173	0.0154142	0	0	0	0	0	0	0.0022486	0	0	0	0	0.0492657	0	0	0	0	0.010881	0	0	0	0.000151914	0	0	0.203822	0	0	0.0303651	0	0.00205604	0	0.00119312	0.000661326	0.000766267	0	0.0475893	0	0	0	0	0	0	0.00181348	0	0	0	0	0.203187
CCGCGGTAATACGGAGGGTGCTAGCGTTGTTCGGAATTACTGGGCGTAAAGCGCGTGTAGGCGGCCCGCTAAGTCTGATGTGAAAGCCCGGGGCTCACCCCCGGAAGTGCATTGGAGACTGGCGGACTCGAGTCCCGGAGAGGAGGGTGGAATTCCTGGTGTAGCGGTGAAATGCGTAGATATCAGGAGGAACACCGGTGGCGAAGGCGGCCCTCTGGACGGTGACTGACGCTGAGACGCGAAAGCGTGGGGAGCAAACAGGATTAGAAACC	0.000215043	0	0	0	0	0	0	0	0	0	0	0.362168	0	0	0	0	0	0	0	0	0	0	0	0	0	0	0	0	0	0	0	0	0	0	0	0	0	0	0	0	0	0	0	0	0	0	0	0	0
CCGCGGTAATACGTAGGTGGCAAGCGTTGTCCGGATTTATTGGGCGTAAAGCGAGCGCAGGCGGAAAAATAAGTCTAATGTGAAAGCCCTCGGCTTAACCGAGGAACTGCATCGGAAACTGTTTTTCTTGAGTGCAGAAGAGGAGAGTGGAACTCCATGTGTAGCGGTGGAATGCGTAGATATATGGAAGAACACCAGTGGCGAAGGCGACTCTCTGGTATGCAACTGACGCTGAGACTCGAAAGCATGGGTAGCGAACAGGATTAGATACC	0	0	0	0	0	0	0	0	0.000321228	0	0	0	0	0	0	0	0	0	0	0	0	0	0	0	0	0.000200613	0	0	0	0	0	0	0	0	0	0	0	0	0.00735294	0	0	0	0	0	0	0	0	0	0
GTGTCAGCCGCCGCGGTAATCCATTAGATACCCGTGTAGTCC	0	0	0.000191412	0	0.00491382	0	0.141696	0	0.000321228	0.0021976	0	0.00140104	0	0.00225644	0	0	0.0706048	0	0	0	0	0	0	0	0	0	0	0	0	0	0	0.00136455	0.0031021	0	0	0	0.00388484	0	0	0	0	0	0.349771	0.000604494	0	0	0.0183544	0	0
CCGCGGTAATACAGAGGATGCAAGCGTTATCCGGAATGATTGGGCGTAAAGCGTCTGTAGGTGGCTTTTTAAGTCCGCCGTCAAATCCCAGGGCTCAACTCTGGACAGGCGGTGGAAACTACCAAGCTGGAGTACGGTAGGGGCAGAGGGAATTTCCGGTGGAGCGGTGAAATGCGCAGAGATCGGAAAGAACACCAACGGCGAAAGCACTCTGCTGGGCCGACACTGACACTGAGAGACGAAAGCTAGGGGAGCGAATGGGATTAGATACC	0	0.00154142	0	0	0	0	0	0	0.00128491	0	0	0	0	0	0	0	0	0	0.00362699	0	0.00315288	0	0	0	0	0	0	0	0.00578383	0	0.389472	0	0	0	0	0	0	0	0	0	0	0	0	0	0	0	0	0	0
CCGCGGTAATACGTAGGTGGCGAGCGTTGTCCGGAATTATTGGGCGTAAAGGGAGCGCAGGCGGGAAGGTAAGTCTATCTTAAAAGTGCGGGGCTCAACCCCGTGAGGGGATGGAAACTATCTTTCTTGAGTGCAGGAGAGGAAAGCGGAATTCCTAGTGTAGCGGTGAAATGCGTAGATATTAGGAGGAACACCAGTGGCGAAGGCGGCTTTCTGGACTGTAACTGACGCTGAGGCTCGAAAGCGTGGGGAGCGAACAGGATTAGATACC	0	0.00205522	0	0	0	0	0	0	0.00738825	0	0	0	0	0.00112822	0	0	0	0	0	0	0	0	0.00121531	0	0	0	0	0	0	0	0	0	0	0	0	0	0	0	0.0441176	0	0	0.00018873	0	0	0	0	0	0	0
CCGCGGTAATACGGAGGGGGCTAGCGTTGTTCGGAATTACTGGGCGTAAAGCGCACGTAGGCGGCTTTTTAAGTCAGAGGTGAAAGCCCGGAGCTCAACTCCGGAATTGCCTTTGAGACTGGATCGCTTGAACGTCGGAGAGGTGAGTGGAATTCCGAGTGTAGAGGTGAAATTCGTAGATATTCGGAAGAACACCAGTGGCGAAGGCGGCTCACTGGACGACTGTTGACGCTGAGGTGCGAAAGCGTGGGGAGCAAACAGGATTAGAAACC	0	0	0	0	0	0	0	0	0	0	0	0	0	0	0	0	0	0	0	0	0	0	0	0	0	0	0	0	0	0	0	0	0	0	0	0	0	0	0	0	0	0	0	0	0	0	0.431222	0	0
CCGCGGTAAGACAGAGGATGCAAGCGTTATCCGGAATGATTGGGCGTAAAGCGTCTGTAGGTGGCTTTTTAAGTTCACCGTCAAATCCCAGGGCTCAACCCTGGACAGGCGGTGGAAACTACCAAGCTGGAGTACGGTAGGGGCAGAGGGAATTTCCGGTGGAGCGGTGAAATGCGTAGAGATCGGAAAGAACACCAACGGCGAAAGCACTCTGCTGGGCCGACACTGACACTGAGAGACGAAAGCTAGGGGAGCGAATGGGATTAGATACC	0	0.0102761	0	0	0	0	0	0	0.00642457	0	0	0	0	0.0707019	0	0	0	0	0.0139035	0	0	0	0	0	0	0.207835	0	0	0.0583203	0	0.00234976	0	0.00477246	0.077816	0.00153253	0	0.0119783	0	0.000282805	0	0	0	0	0.000604494	0	0	0	0	0.0158567
CCGCGGTAATACGGAGGGGGCTAGCGTTGTTCGGAATTACTGGGCGTAAAGCGCGCGTAGGCGGCTTTGTAAGTTAGAGGTGAAAGCCCGGAGCTCAACTCCGGAATTGCCTTTAAGACTGCATCGCTAGAATCATGGAGAGGTTAGTGGAATTCCGAGTGTAGAGGTGAAATTCGTAGATATTCGGAAGAACACCAGTGGCGAAGGCGACTAACTGGACATGTATTGACGCTGAGGTGCGAAAGCGTGGGGAGCAAACAGGATTAGAAACC	0	0	0	0	0	0	0	0	0	0	0.763662	0	0	0.000752148	0	0	0	0	0	0	0	0	0.000151914	0	0	0	0	0	0	0	0	0	0	0	0	0	0	0	0	0	0	0	0	0	0	0	0	0.00168466	0
CCGCGGTAATACGTAGGTGGCAAGCGTTGTCCGGAATTATTGGGCGTAAAGCGCGCGCAGGCGGTCCCTTAAGTCTGATGTGAAAGCCCACGGCTCAACCGTGGAGGGTCATTGGAAACTGGGGGACTTGAGTGCAGAAGAGGGAAGTGGAATTCCATGTGTAGCGGTGAAATGCGTAGAGATGTGGAGGAACACCAGTGGCGAAGGCGACTTTCTGGTCTGTAACTGACGCTGAGGCGCGAAAGCGTGGGGAGCAAACAGGATTAGATACC	0	0	0	0	0	0	0	0	0	0	0	0	0	0	0	0	0	0	0	0	0	0	0	0	0	0	0	0	0	0	0	0	0	0	0	0	0	0.197042	0	0	0	0	0	0	0	0	0	0	0
CCGCGGTAATACGAAGGGTGCAAGCGTTACTCGGAATTACTGGGCGTAAAGCGTGCGTAGGTGGTCGTTTAAGTCCGTTGTGAAAGCCCTGGGCTCAACCTGGGAACTGCAGTGGATACTGGGCGACTAGAATGTGGTAGAGGGTAGCGGAATTCCTGGTGTAGCAATGAAATGCGTAGAGATCAGGAGGAACATCCATGGCGAAGGCAGCTACCTGGACCAACATTGACACTGAGGCACGAAAGCGTGGGGAGCAAACAGGATTAGATACC	0	0	0	0	0	0	0	0	0	0	0	0.352886	0	0	0	0	0.000136566	0	0	0	0	0.00136878	0	0	0	0	0	0	0	0	0	0.000606467	0	0	0	0	0	0	0	0	0	0	0	0	0	0	0	0	0
CCGCGGTAATACGTAGGTGGCAAGCGTTATCCGGATTTATTGGGCGTAAAGAGAGTGCAGGCGGTTTCTTAAGTCTGATGTGAAAGCCTTCGGCTCAACCGAAGAAGTGCATCGGAAACTGGGAAACTTGAGTACAGAAGAGGGCAGTGGAACTCCATGTGTAGCGGTGGAATGCGTAGATATATGGAAGAACACCAGTGGCGAAGGCGGCTGCCTGGTCTGTAACTGACGCTGAGACTCGAAAGCATGGGTAGCGAACAGGATTAGATACC	0	0	0	0	0	0	0	0	0	0	0	0	0	0	0	0	0	0	0	0	0.0081975	0	0	0	0	0.000601838	0	0	0	0	0.508135	0	0	0	0	0	0	0	0	0	0	0	0	0	0	0	0	0	0
GTGTCAGCCGCCGCGGTAATACGAGAGGCCCTAGTTGATAACTACCGGCGTAAAGAGTGGTTACGGAAAAATATTTAATAAAGCCGAACACCCCCTCAGCCGTCATACGCACCTGGGGGCACGAAGATCTACTACGAAAGCAGCTTTAATTATACCTGAACCCACGACAGCTACGACACAAACTGGGATTAGAAACCCCAGTAGTCC	0	0	0.000191412	0	0	0	0	0.00178735	0	0.0010988	0	0.000525389	0	0	0	0	0.000546265	0	0.000302249	0	0	0.00215093	0	0	0.00325024	0	0.000298176	0	0.000481986	0.00225179	0	0	0	0	0	0.00291639	0.006151	0.00262334	0.00197964	0	0	0.00150984	0.31424	0.00392921	0	0	0	0.242591	0.00295008
CCGCGGTAATACGTAGGTGGCAAGCGTTGTCCGGAATTACTGGGTGTAAAGGGTGCGCAGGCGGGATGGCAAGTTGGATGTGAAAACTCCGGGCTCAACCCGGAGCCTGCATTCAAAACTGCTGTTCTTGAGTGAAGTAGAGGCAGGCGGAATTCCCGGTGTAGCGGTGAAATGCGTAGATATCGGGAGGAACACCAGTGGCGAAGGCGGCCTGCTGGGCTTTTACTGACGCTGAGGCACGAAAGCATGGGTAGCAAACAGGATTAGATACC	0	0	0	0	0	0	0	0	0	0	0	0	0	0	0	0	0	0	0	0	0	0	0	0	0	0	0	0	0	0.377363	0	0	0	0	0	0	0	0	0	0	0	0	0	0	0	0	0	0	0
CCGCGGTAATACGGAGGGTGCGAGCGTTAATCGGAATTACTGGGCGTAAAGCGCATGCAGGTGGTTCATTAAGTCAGATGTGAAAGCCCGGGGCTCAACCTCGGAACCGCATTTGAAACTGGTGAACTAGAGTGCTGTAGAGGGGGGTAGAATTTCAGGTGTAGCGGTGAAATGCGTAGAGATCTGAAGGAATACCAGTGGCGAAGGCGGCCCCCTGGACAGACACTGACACTCAGATGCGAAAGCGGGGGGAGCAAACAGGATTAGATACC	0.0264503	0.0190108	0.0235437	0	0	0.0164802	0	0.0208524	0.000321228	0	0.0015122	0.00490363	0.0310814	0	0.000225386	0.000636379	0	0.0185053	0.0169259	0.00382367	0	0	0.0306867	0.00192856	0.00342131	0	0.0256432	0.0210697	0	0	0.000293719	0.0036388	0	0	0	0.0199287	0	0.00301198	0.0147059	0	0	0	0	0.00876517	0.00032661	0.0175324	0.00232067	0.00134773	0.00110628
CCGCGGTAATACGGAGGGTGCAAGCGTTACTCGGAATCACTGGGCGTAAAGAGCGTGTAGGCGGGTTTGTAAGTTTGAAGTGAAATCCAATGGCTCAACCATTGAACTGCTTTGAAAACTGCTTACCTAGAATATGGGAGAGGTAGATGGAATTTCTGGTGTAGGGGTAAAATCCGTAGAGATCAGAAGGAATACCGATTGCGAAGGCGATCTACTGGAACATTATTGACGCTGAGACGCGAAAGCGTGGGGAGCAAACAGGATTAGAAACC	0	0	0	0	0	0	0	0	0	0	0	0	0	0	0	0	0	0	0	0	0	0	0	0.156213	0	0	0	0	0	0	0	0	0	0	0	0	0	0	0	0	0	0	0	0	0	0	0	0	0
GTGTCAGCAGCCGCGGTAATACGAGAGGCCCTAGTTGATAACTACCGGCGTAAAGAGTGGTTACGGAAAAATATTTAATAAAGCCGAACACCCCCTCAGCCGTCATACGCACCTGGGGGCACGAAGATCTACTACGAAAGCAGCTTTAATTATACCTGAACCCACGACAGCTACGACACAAACTGGGATTAGAAACCCTAGTAGTCC	0	0	0	0.000366935	0	0	0	0.00317751	0.000321228	0.000732534	0	0.00017513	0	0	0	0.00031819	0.000273133	0.000440603	0	0	0	0.000195539	0	0	0.00222385	0	0	0	0	0.00150119	0	0	0	0	0.000383134	0.00413156	0.00744594	0.00330346	0.00197964	0	0	0.00018873	0.303627	0.00664944	0	0	0	0.241917	0.00110628
CCGCGGTAATACAGAGGGTGCAAGCGTTAATCGGAATTACTGGGCGTAAAGCGCGCGTAGGTGGTTCGTTAAGTTGGATGTGAAATCCCCGGGCTCAACCTGGGAACTGCATTCAAAACTGACGAGCTAGAGTATGGTAGAGGGTGGTGGAATTTCCTGTGTAGCGGTGAAATGCGTAGATATAGGAAGGAACACCAGTGGCGAAGGCGACCACCTGGACTGATACTGACACTGAGGTGCGAAAGCATGGGGAGCAAACAGGATTAGAAACC	0	0	0	0	0.026389	0.00833483	0	0	0.000321228	0	0	0	0	0	0	0	0.000546265	0	0	0	0	0.000195539	0	0	0	0	0	0	0	0	0	0	0.0100222	0.0143287	0.161491	0	0	0	0	0.0534513	0.0347438	0	0	0	0	0	0	0	0
CCGCGGTAATACGTAGGTGGCAAGCGTTGTCCGGAATTATTGGGCGTAAAGCGCGCGCAGGCGGTTTCTTAAGTCTGATGTGAAAGCCCCCGGCTTAACCGGGGAGGGTCATTGGAAACTGGGAGACTTGAGTGCAGGAGAGGGAAGCGGAATTCCATGTGTAGCGGTGAAATGCGTAGAGATATGGAGGAACACCAGTGGCGAAGGCGGCTTCCTGGCCTGTAACTGACGCTGAGGCGCGAAAGCGTGGGGAGCAAACAGGATTAGAAACC	0	0	0	0	0	0	0	0	0	0	0	0	0	0.000752148	0	0	0	0	0.00151125	0	0.000630577	0	0.00379786	0	0	0	0	0	0.00289191	0	0.15244	0	0	0	0	0	0	0	0	0	0	0	0	0	0	0	0	0	0
CCGCGGTAATACGTAGGGGGCAAGCGTTATCCGGATTCATTGGGCGTAAAGCGCGCGTAGGCGGTCTGTTAGGTCAGGAGTTAAATCTGGGGGCTCAACCCCTATCCGCTCCTGATACCGGCAGGCTTGAGTCTGGTAGGGGAAGATGGAATTCCAAGTGTAGCGGTGAAATGCGCAGATATTTGGAAGAACACCGGTGGCGAAGGCGGTCTTCTGGGCCATGACTGACGCTGAGGCGCGAAAGCTAGGGGAGCGAACAGGATTAGATACC	0	0	0	0	0	0	0	0	0	0	0	0	0	0	0	0	0	0	0	0	0	0	0.000303829	0	0	0.0184564	0	0	0	0	0	0	0	0	0	0.000243033	0	0	0	0	0	0	0	0	0	0	0	0	0
CCGCGGTAATACGGAGGGTGCGAGCGTTAATCGGAATTACTGGGCGTAAAGCGCATGCAGGTGGTTCATTAAGTCAGATGTGAAAGCCCGGGGCTCAACCTCGGAACTGCATTTGAAACTGATGAACTAGAGTACTGTAGAGGGGGGTAGAATTTCAGGTGTAGCGGTGAAATGCGTAGAGATCTGAAGGAATACCAGTGGCGAAGGCGGCCCCCTGGACAGATACTGACACTCAGATGCGAAAGCGTGGGGAGCAAACAGGATTAGAAACC	0	0	0	0	0	0	0	0	0	0	0	0	0	0	0	0	0	0	0	0	0	0	0	0	0.000684261	0.000601838	0	0	0	0	0.406801	0	0	0	0	0	0	0	0	0	0	0	0	0	0	0.0133004	0	0	0
CCGCGGTAATACGTAGGGTGCTAGCGTTATCCGGATTTACTGGGCGTAAAGGGTGCGTAGGTGGTCTTTCAAGTCGGTGGTTAAAGGCTACGGCTCAACCGTATTAAGCCGCCGAAACTGGAAGACTTGAGTGCAGGAGAGGAAAGTGGAATTCTCAGTGTAGCGGTGAAATGCGTAGATATTGGGAAGAACACCAGTAGCGAAGGCGGCTTTCTGGACTGCAACTGACACTGAGGCACGAAAGCGTGGGTAGCAAACAGGATTAGAAACC	0.000860173	0	0	0.0466007	0	0	0	0.00992972	0	0	0	0	0.00092504	0	0	0	0	0	0	0	0	0	0.0118493	0	0	0.0391195	0	0	0	0	0	0	0.0100222	0.0108017	0.0499989	0.00340246	0	0	0.122738	0	0	0	0	0	0	0	0	0	0.257763
CCGCGGTAATACGGAGGGTGCGAGCGTTAATCGGAATTACTGGGCGTAAAGCGCGCGTAGGTGGTTTGATAAGCTAGCTGTGAAAGCCCCGGGCTCAACCTGGGAACTGCAGTTAGAACTGTCTGGCTAGAGTATAGTAGAGGGTGGCGGAATTTCCTGTGTAGCGGTGAAATGCGTAGATATAGGAAGGAACATCAGTGGCGAAGGCGGCCACCTGGACTAATACTGACACTGAGGTGCGAAAGCGTGGGGAGCAAACAGGATTAGAAACC	0	0	0	0	0.000909966	0	0	0	0	0	0	0	0	0	0	0	0	0.00682935	0	0	0	0	0	0.0115713	0	0	0	0	0	0	0	0	0.00405659	0	0	0	0	0	0	0	0.0109949	0	0	0	0	0	0	0	0
CCGCGGTAATACGGAGGGTGCGAGCGTTAATCGGAATTACTGGGCGTAAAGCGCATGCAGGTGGTTCATTAAGTCAGATGTGAAAGCCCGGGGCTCAACCTCGGAACCGCATTTGAAACTGGTGAACTAGAGTGCTGTAGAGGGGGGTAGAATTTCAGGTGTAGCGGTGAAATGCGTAGAGATCTGAAGGAATACCGATGGCGAAGGCAGCCACCTGGGTCAACACTGACGCTCATGTACGAAAGCGTGGGGAGCAAACAGGATTAGAAACC	0	0	0.00076565	0	0	0.001326	0	0	0	0	0	0	0.0022201	0	0	0	0	0	0	0	0	0	0.000303829	0.0149463	0	0	0.0533736	0	0	0	0	0.0410881	0	0.000220442	0	0.000486066	0.000323737	0	0	0	0.0123142	0.00018873	0.00046144	0	0	0	0	0	0
CCGCGGTAATACGGAGGGTGCGTGCGTTAATCGGAATTACTGGGCGTAAAGCGCATGCAGGTGGTTCATTAAGTCAGATGTGAAAGCCCGGGGCTCAACCTCGGAACCGCATTTGAAACTGGTGAACTAGAGTGCTGTAGAGGGGGGTAGAATTTCAGGTGTAGCGGTGAAATGCGTAGAGATCTGAAGGAATACCAGTGGCGAAGGCGGCCCCCTGGACAGACACTGACACTCAGATGCGAAAGCGTGGGGAGCAAACAGGATTAGATACC	0.0258052	0.015928	0.0252664	0	0	0.014586	0	0.0230369	0.00128491	0.000732534	0.00491466	0.00455337	0.0312664	0	0.000225386	0.00031819	0	0.0171835	0.013299	0.00594793	0	0	0.0288637	0.000964278	0.00496089	0	0.0295195	0.0200163	0	0.000187649	0.000881158	0.00394203	0	0	0	0.0174984	0.000323737	0.00398358	0.00480769	0	0	0	0	0.00967191	0.00163305	0.00906849	0.00358648	0.000336932	0.00110628
CCGCGGTAATACGGAGGGTGCGAGCGTTAATCGGAATTACTGGGCGTAAAGCGCATGCAGGTGGTTCATTAAGTCAGATGTGAAAGCCCGGGGCTCAACCTCGGAACCGCATTTGAAACTGGTGAACTAGAGTGCTGTAGAGGGGGGTAGAATTTCAGGTGTAGCGGTGAAATGCGTAGAGATCTGAAGGAATACCGATGGCGAAGGCAGCCACCTGGGTCAACACTGACGCTCATGTACGAAAGCGTGGGGAGCAAACAGGATTAGATACC	0	0	0.00076565	0	0	0.000189428	0	0	0	0	0	0	0.00166507	0	0	0	0	0	0	0	0	0	0.000151914	0.0144642	0	0	0.0500936	0	0	0	0	0.0362364	0	0	0	0.000243033	0	0	0	0	0.0123142	0	0	0	0	0	0	0	0
CCGCGGTAATACGTAGGGTGCAAGCGTTGTCCGGAATTATTGGGCGTAAAGAGCTCGTAGGCGGTTGGTCGCGTCGGCTGTGAAAACCCGGAGCTCAACTCCGGGCCTGCAGTCGATACGGGCCGACTTGAGTGTTGCAGGGGAGACTGGAATTCCTGGTGTAGCGGTGAAATGCGCAGATATCAGGAGGAACACCGGTGGCGAAGGCGGGTCTCTGGGCAACAACTGACGCTGAGGAGCGAAAGCGTGGGGAGCGAACAGGATTAGAAACC	0	0	0.0455562	0	0	0	0	0	0	0	0	0	0	0	0	0	0	0	0	0	0	0	0	0	0	0	0	0	0	0	0	0	0	0	0	0	0	0	0	0	0	0	0	0	0	0	0	0	0
CCGCGGTAAGACAGAGGATGCAAGCGTTATCCGGAATGATTGGGCGTAAAGCGTCTGTAGGTGGCTTTTTAAGTTCGCCGTCAAATCCCAGGGCTCAACCCTGGACAGGCGGTGGAAACTACCAAGCTGGAGTACGGTAGGGGCAGAGGGAATTTCCGGTGGAGCGGTGAAATGCGTAGAGATCGGAAAGAACACCAACAGCGAAAGCACTCTGCTGGGCCGACACTGACACTGAGAGACGAAAGCTAGGGGAGCGAATGGGATTAGATACC	0	0.00924851	0	0	0	0	0	0	0.00546088	0	0	0	0	0.055659	0	0	0	0	0.0238777	0	0	0	0	0	0	0.257587	0	0	0.0438607	0	0.00998646	0	0.00119312	0.000440884	0.0224133	0	0.0207191	0	0	0	0	0	0	0	0	0	0	0	0.0125378
CCGCGGTAATACGGAGGATGCGAGCGTTATCCGGATTTATTGGGTTTAAAGGGAGCGTAGGTGGGCTGGTAAGTCAGCTGTGAAAGTTTGCGGCTCAACCGTAAAATTGCAGTTGATACTGTCAGTCTTGAGTACAGTAGAGGTTAGCGGAATTCGTGGTGTAGCGGTGAAATGCTTAGATATCACGAAGAACTCCAATTGCGAAGGCAGCTGACTAGACTGTTACTGACACTGATGCTCGAAAGTGTGGGTATCAAACAGGATTAGATACC	0.000215043	0	0	0.0124758	0	0	0	0.0824167	0	0	0	0	0.000185008	0	0	0	0	0	0	0	0	0	0.0358518	0	0	0.20302	0	0.00579418	0	0	0	0	0.00405659	0.00749503	0.0153253	0.00826312	0	0	0.0127262	0	0	0	0.00046144	0	0	0	0	0	0
CCGCGGTAAGACAGAGGATGCAAGCGTTATCCGGAATGATTGGGCGTAAAGCGTCTGTAGGTGGCTTTTTAAGTCCGCCGTCAAATCCCAGGGCTCAACCCTGGACAGGCGGTGGAAACTACCAAGCTGGAGTACGGTAGGGGCAGAGGGAATTTCCGGTGGAGCGGTGAAATGCGCAGAGATCGGAAAGAACACCAACGGCGAAAGCACTCTGCTGGGCCGACACTGACACTGAGAGACGAAAGCTAGGGGAGCGAATGGGATTAGATACC	0	0	0	0	0	0	0	0	0	0	0	0	0	0.000376074	0	0	0	0	0.000604498	0	0	0	0	0	0	0	0	0	0	0	0	0	0	0	0	0	0	0	0	0	0	0.00396333	0	0	0	0	0	0	0
CCGCGGTAATACGGAGGGTGCGAGCGTTAATCGGAATTACTGGGCGTAAAGCGCATGCAGGTGGTTCATTAAGTCAGATGTGAAAGCCCGGGGCTCAACCTCGGAACCGCATTTGAAACTGGTGAACTAGAGTGCTGTAGAGGGGGGTAGAATTTCAGGTGTAGCGGTGAAATGCGTAGAGATCTGAAGGAATACCAGTGGCGAAGGCGGCCCCCTGGACAGACACAGACACTCAGATGCGAAAGCGTGGGGAGCAAACAGGATTAGAAACC	0.0275255	0.0277455	0.0243094	0	0	0.0161014	0	0.0260159	0.000321228	0.0021976	0.0022683	0.00560414	0.0336715	0	0.000676157	0	0	0.0154211	0.0129967	0.00679763	0	0.000195539	0.0268888	0.00192856	0.00496089	0	0.0241523	0.0214209	0	0	0.000293719	0.00288072	0.000238623	0	0	0.014825	0.000647473	0.00155457	0.00593891	0	0	0	0.00092288	0.029318	0.000653219	0.00967305	0.00295357	0.000673864	0.00073752
CCGCGGTAATACGTAGGTGGCGAGCGTTGTCCGGAATTATTGGGCGTAAAGGGAGCGCAGGCGGGAAGGTAAGTCTATCTTAAAAGTGCGGGGCTCAACCCCGTGAGGGGATGGAAACTATCTTTCTTGAGTGCAGGAGAGGAAAGCGGAATTCCTAGTGTAGCGGTGAAATGCGTAGATATTAGGAGGAACACCAGTGGCGAAGGCGGCTTTCTGGACTGTAACTGACGCTGAGGCTCGAAAGCGTGGGGAGCGAACAGGATTAGAAACC	0	0.00154142	0	0	0	0	0	0	0.0128491	0	0	0	0	0.00188037	0	0	0	0	0	0	0	0	0.00182297	0	0	0	0	0	0.00144596	0	0	0	0	0	0	0	0.00161868	0	0.0517534	0	0	0	0	0	0	0	0	0	0
CCGCGGTAATACGTAGGTGGCAAGCGTTGTCCGGATTTATTGGGCGTAAAGCGAGCGCAGGCGGTTTCTTAAGTCTGATGTGAAAGCCCACGGCTCAACCGTGGAGGGTCATTGGAAACTGGGGAACTTGAGTGCAGAAGAGGAGAGTGGAATTCCATGTGTAGCGGTGAAATGCGTAGATATATGGAGGAACACCAGTGGCGAAGGCGACTCTCTGGTCTGTAACTGACGCTGAGGCTCGAAAGCGTGGGTAGCAAACAGGATTAGAAACC	0	0	0	0	0	0	0	0.0536205	0	0	0	0	0	0	0	0.00031819	0	0	0	0	0	0	0.000455743	0	0	0	0	0	0	0	0	0	0.000477246	0	0	0.00243033	0.00809342	0	0.14112	0	0	0	0.184576	0	0	0	0	0	0
CCGCGGTAATACGGAGGGGGTTAGCGTTGTTCGGAATTACTGGGCGTAAAGCGCACGTAGGCGGATTAGTCAGTCAGAGGTGAAATCCCAGGGCTCAACCCTGGAACTGCCTTTGATACTGCTAGTCTTGAGTTCGAGAGAGGTGAGTGGAATTCCGAGTGTAGAGGTGAAATTCGTAGATATTCGGAGGAACACCAGTGGCGAAGGCGGCTCACTGGCTCGATACTGACGCTGAGGTGCGAAAGTGTGGGGAGCAAACAGGATTAGAAACC	0	0.00154142	0.00631661	0	0	0	0	0	0	0	0	0	0	0	0	0.590242	0	0.000881207	0.00332474	0	0	0	0	0	0	0	0	0	0	0	0	0	0	0	0	0	0	0	0	0	0.00615712	0	0	0	0	0	0	0	0
CCGCGGTAATACGGAGGGCGCGAGCGTTAATCGGAATTACTGGGCGTAAAGCGCATGCAGGTGGTTCGTTAAGTCAGATGTGAAAGCCCGGGGCTCAACCTCGGAATTGCATTTGAAACTGGCGGACTAGAGTACTGTAGAGGGGGGTAGAATTTCAGGTGTAGCGGTGAAATGCGTAGAGATCTGAAGGAATACCGGTGGCGAAGGCGGCCCCCTGGACAGATACTGACACTCAGATGCGAAAGCGTGGGGAGCAAACAGGATTAGAAACC	0	0	0.00746509	0.061645	0	0	0	0	0	0.0285688	0	0.00227668	0	0	0.000225386	0	0	0	0	0.00594793	0.0914336	0	0	0	0	0.000401225	0	0	0	0	0.00176232	0.000151617	0.0391342	0.0299801	0	0	0	0.0105905	0.000848416	0	0	0	0	0.000906742	0.0489914	0	0	0	0
CCGCGGTAATACGGAGGGTGCGAGCGTTAATCGGAATTACTGGGCGTAAAGCGCATGCAGGTGGTTCATTAAGACAGATGTGAAAGCCCGGGGCTCAACCTCGGAACCGCATTTGAAACTGGTGAACTAGAGTGCTGTAGAGGGGGGTAGAATTTCAGGTGTAGCGGTGAAATGCGTAGAGATCTGAAGGAATACCAGTGGCGAAGGCGGCCCCCTGGACAGACACTGACACTCAGATGCGAAAGCGTGGGGAGCAAACAGGATTAGAAACC	0.0227946	0.0226075	0.0302432	0	0	0.0155331	0.000608136	0.027406	0.000321228	0.0010988	0.00037805	0.00560414	0.0329314	0	0.000676157	0	0	0.0185053	0.0129967	0.00637278	0	0.000391079	0.0317501	0.0024107	0.00461876	0	0.0268359	0.0177337	0.00192794	0	0	0.0027291	0.000238623	0	0	0.00729099	0.000323737	0.00476087	0.00226244	0	0	0	0.00323008	0.00816067	0	0.0151141	0.00464133	0.000673864	0
CCGCGGTAATACGGAGGGTGCGAGCGTTAATCGGAATTACTGGGCGTAAAGCGCATGCAGGTGGTTCATTAAGTCAGATGTGAAAGCCCGGGGCTCAACCTCGGAACTGCATTTGAAACTGGTGAACTAGAGTACTGTAGAGGGGGGTAGAATTTCAGGTGTAGCGGTGAAATGCGTAGAGATCTGAAGGAATACCAGTGGCGAAGGCGGCCCCCTGGACAGACACTGACACTCAGATGCGAAAGCGTGGGGAGCAAACAGGATTAGAAACC	0.000860173	0	0	0.00073387	0.000181993	0.000568284	0	0.0192637	0	0.00293013	0.00037805	0.00122591	0.000185008	0.00451289	0.00247924	0.00254552	0.00191193	0.0105745	0	0.00339882	0	0.000391079	0	0.0631602	0.00872433	0.0200613	0.0129707	0.000175581	0	0.000375299	0.0390647	0.00136455	0	0	0	0.000486066	0.000323737	9.71606e-05	0.00622172	0	0.0197907	0.0201941	0	0.0117876	0	0.0169278	0.00464133	0	0.00995652
CCGCGGTAATACGAAGGGTGCAAGCGTTACTCGGAATTACTGGGCGTAAAGCGTGCGTAGGTGGTCGTTTAAGTCCGTTGTGAAAGCCCTGGGCTCAACCTGGGAACTGCAGTGGATACTGGGCGACTAGAATGTGGTAGAGGGTAGCGGAATTCCTGGTGTAGCAATGAAATGCGTAGAGATCAGGAGGAACATCCATGGCGAAGGCAGCTACCTGGACCAACATTGACACTGAGGCACGAAAGCGTGGGGAGCAAACAGGATTAGAAACC	0	0	0	0	0	0	0	0	0	0	0	0.333447	0	0	0	0	0.000136566	0	0	0	0	0.000391079	0	0	0	0	0	0	0	0	0	0	0	0	0	0	0	0	0	0	0	0	0	0	0	0	0	0	0
CCGCGGTAATACGGAGGGTGCGAGCGCTAATCGGAATTACTGGGCGTAAAGCGCATGCAGGTGGTTCGTTAAGTCAGATGTGAAAGCCCGGGGCTCAACCTCGGAATTGCATTTGAAACTGGCGGACTAGAGTACTGTAGAGGGGGGTAGAATTTCAGGTGTAGCGGTGAAATGCGTAGAGATCTGAAGGAATACCGGTGGCGAAGGCGGCCCCCTGGACAGATACTGACACTCAGATGCGAAAGCGTGGGGAGCAAACAGGATTAGATACC	0	0	0.00497672	0.0532055	0	0	0	0	0	0.0296676	0	0.00612953	0	0	0.000225386	0	0	0	0	0.0097716	0.081975	0	0	0	0	0.000200613	0	0	0	0	0.000881158	0.000303233	0.0441453	0.0350503	0	0	0	0.0059268	0.00113122	0	0	0	0	0.00151124	0.0457253	0	0	0	0
GTGTCAGCCGCCGCGGTAATACGAGAGGCCCTAGTTGATAACTACCGGCGTAAAGAGTGGTTACGGAAAAATATTTAATAAAGCCGAACACCCCCTCAGCCGTCATACGCACCTGGGGGCACGAAGATCTACTACGAAAGCAGCTTTAATTATACCTGAACCCACGACAGCTACGACACAAACTGGGATTAGATACCCCTGTAGTCC	0	0	0	0	0	0	0.000608136	0.00198594	0	0.000732534	0	0.00017513	0	0	0	0.000636379	0.000409699	0.000881207	0	0	0.000630577	0.000977697	0	0.000482139	0.00256598	0	0	0	0.000481986	0.00168884	0	0	0	0	0	0.0021873	0.00517979	0.00252618	0.00113122	0	0	0.00113238	0.290246	0.00664944	0	0.000604566	0.000421939	0.231135	0.00221256
CCGCGGTAATACGGAGGGTGCAAGCGTTAATCGGAATTACTGGGCGTAAAGCGCGCGTAGGCGGTTACATAAGTTGGAGGTGAAATCCCCGGGCTCAACCTGGGAACTGCTTTCAAAACTGTGTGACTTGAGTACAGCAGAGGATAGTGGAATTTCTAGTGTAGCGGTGAAATGCGTAGATATTAGAAGGAACACCAGTGGCGAAGGCGACTGTCTGGGCTGATACTGACGCTGAGGTGCGAAAGCGTGGGGAGCAAACAGGATTAGATACC	0	0	0	0	0	0	0	0	0	0	0	0	0	0	0	0	0	0	0	0	0	0	0	0.9151	0	0	0	0	0	0	0	0	0	0	0	0	0	0	0	0	0	0	0	0	0	0	0	0	0
CCGCGGTAAAACAGAGGATGCAAGCGTTATCCGGAATGATTGGGCGTAAAGCGTCTGTAGGTGGCTTTTTAAGTTCGCCGTCAAATCCCAGGGCTCAACCCTGGACAGGCGGTGGAAACTACCAAGCTGGAGTACGGTAGGGGCAGAGGGAATTTCCGGTGGAGCGGTGAAATGCGTAGAGATCGGAAAGAACACCAACGGCGAAAGCACTCTGCTGGGCCGACACTGACACTGAGAGACGAAAGCTAGGGGAGCGAATGGGATTAGAAACC	0	0.0118175	0	0.000366935	0	0	0	0	0.00706702	0	0	0	0	0.119216	0	0	0	0	0.0244822	0	0	0	0.000455743	0	0	0.171123	0	0	0.0592843	0	0.00851786	0	0.0114539	0.00198398	0.0022988	0	0.0317262	0	0.000282805	0	0	0	0	0.000302247	0	0	0	0	0.010694
CCGCGGTAATACGGAGGGTGCGAGCGTTAATCGGAATTACTGGGCGTAAAGCGCATGCAGGTGGTTCATTAAGTCAGATGTGAAAGCCCGGGGCTCAACCTCGGAACCGCATTTGAAACTGGTGAACTAGAGTGCTGTAGAGGGGGGTAGAATTTCAGGTGTAGCGGTGAAATGCGTAGAGATCTGAAGGAATACCAGTGGCGAAGGCGGCCCCCTGGACAGACACTGACACTCAGATGCGAAAGCGAGGGGAGCAAACAGGATTAGAAACC	0.024945	0.0241489	0.0225867	0	0	0.0149648	0	0.0206538	0.000642457	0.000732534	0.00113415	0.00437824	0.0351515	0	0.0015777	0.00031819	0	0.0275377	0.0126945	0.00637278	0	0	0.0270407	0.00289283	0.0039345	0	0.0243014	0.0198407	0	0	0.000881158	0.00348718	0.000477246	0	0	0.0119086	0	0.00310914	0.00424208	0	0	0	0	0.00423146	0.00130644	0.00967305	0.006962	0	0.00073752
CCGCGGTAATACGTAGGTGGCAAGCGTTATCCGGATTTATTGGGCGTAAAGCGAGCGCAGGCGGTTTTTTAAGTCTGATGTGAAAGCCCTCGGCTTAACCGAGGAAGCGCATCGGAAACTGGGAAACTTGAGTGCAGAAGAGGACAGTGGAACTCCATGTGTAGCGGTGAAATGCGTAGATATATGGAAGAACACCAGTGGCGAAGGCGGCTGTCTGGTCTGTAACTGACGCTGAGGCTCGAAAGCATGGGTAGCGAACAGGATTAGATACC	0.000215043	0	0	0	0	0	0	0	0	0	0	0	0	0	0	0	0	0.00330453	0	0	0	0	0.000455743	0	0	0	0	0.000351162	0	0	0	0	0	0	0	0	0	0	0	0	0	0	0	0	0	0	0.392403	0	0
CCGCGGTAATACGTAGGTGGCAAGCGTTATCCGGATTTATTGGGCGTAAAGAGAGTGCAGGCGGTTTTCTAAGTCTGATGTGAAAGCCTTCGGCTTAACCGGAGAAGTGCATCGGAAACTGGATAACTTGAGTGCAGAAGAGGGTAGTGGAACTCCATGTGTAGCGGTGGAATGCGTAGATATATGGAAGAACACCAGTGGCGAAGGCGGCTACCTGGTCTGCAACTGACGCTGAGACTCGAAAGCATGGGTAGCGAACAGGATTAGAAACC	0	0	0	0	0	0	0	0	0.0150977	0	0	0	0	0.00300859	0	0	0	0	0.00453374	0	0	0	0.00121531	0	0	0.151061	0	0.000526744	0	0	0	0	0.000477246	0	0	0	0	0	0	0	0	0	0.209032	0	0	0.00362739	0	0.000336932	0
CCGCGGTAATACGTAGGTGGCAAGCGTTGTCCGGATTTATTGGGCGTAAAGCGAGCGCAGGCGGAAAAATAAGTCTAATGTGAAAGCCCTCGGCTTAACCGAGGAACTGCATCGGAAACTGTTTTTCTTGAGTGCAGAAGAGGAGAGTGGAACTCCATGTGTAGCGGTGGAATGCGTAGATATATGGAAGAACACCAGTGACGAAGGCGACTCTCTGGTATGCAACTGACGCTGAGGCTCGAAAGCATGGGTAGCGAACAGGATTAGAAACC	0	0	0.000191412	0	0	0	0	0	0	0	0	0	0	0.0015043	0	0	0	0	0	0	0	0	0	0	0	0	0	0	0.000481986	0	0	0	0	0	0	0	0	0	0.00197964	0	0	0	0	0	0	0	0	0	0
CCGCGGTAATACGAAGGTCCCGAGCGTTATTCGGAATCACTGGGCGTAAAGAGTACGTAGGCGGTTTGGTAAGTCAGGTGTGAAATCCCGGAGCTCAACTCCGGAACTGCATCCGATACTGCTAGACTAGAGTAATGGAGAGGCAGGTGGAATTCTCGGTGTAGCAGTGAAATGCGTGGATATCGAGAGGAAGACCAATGGCGAAGGCAGCCTGCTGGACATTTACTGACGCTGAGGTACGAAGGCCAGGGTAGCGAAAGGGATTAGATACC	0	0	0	0	0	0	0	0	0	0	0	0	0	0	0	0	0	0	0	0	0	0	0	0	0	0	0	0	0	0	0	0	0	0	0	0	0	0	0	0	0	0	0	0	0	0	0	0	0
CCGCGGTAATACGTAGGTCTCGAGCGTTGTCCGGATTTATTGGGCGTAAAGCGAGCGCAGGCGGTTCTTTAAGTCTGAAGTTAAAGGCAGTGGCTCAACCATTGTATGCTTTGGAAACTGGAGAACTTGAGTGCAGAAGGGGAGAGTGGAATTCCATGTGTAGCGGTGAAATGCGTAGATATATGGAGGAACACCGGTGGCGAAAGCGGCTCTCTGGTCTGTAACTGACGCTGAGGCTCGAAAGCGTGGGGAGCAAACAGGATTAGAAACC	0.000215043	0	0	0	0	0	0	0.261946	0	0	0	0	0.000740032	0	0	0	0	0	0	0	0	0	0.0156472	0	0	0	0	0	0	0	0	0	0	0	0	0.00437459	0	0	0.0418552	0	0	0	0.12505	0	0	0	0	0	0
CCGCGGTAATACGGAGGGGGTTAGCGTTGTTCGGAATTACTGGGCGTAAAGCGTACGTAGGCGGATTAATAAGTTAGAGGTGAAATCCCAGGGCTCAACCCTGGAACTGCCTTTAAAACTGTTAGTCTTGAGATCGAGAGAGGTGAGTGGAATTCCAAGTGTAGAGGTGAAATTCGTAGATATTTGGAGGAACACCAGTGGCGAAGGCGGCTCACTGGCTCGATACTGACGCTGAGGTACGAAAGTGTGGGGAGCAAACAGGATTAGATACC	0	0	0	0.00623789	0.0080077	0.000378856	0	0	0	0	0	0	0	0	0	0.475375	0	0	0.00181349	0.000849704	0	0	0	0	0.000171065	0	0	0	0	0	0	0	0.00119312	0.000881768	0	0	0	0	0	0	0.00659692	0	0	0	0.0032661	0.00120913	0	0	0
CCGCGGTAATACGGAGGATGCGAGCGTTATCCGGATTTATTGGGTTTAAAGGGAGCGTAGGTGGATTGATAAGTCAGCCTGTGAAAGTTTGCGGCTCAACCGTAAAATTGCAGTTGATACTGTCAGTCTTGAGTACAGTAGAGGTTAGCGGAATTCGTGGTGTAGCGGTGAAATGCTTAGATATCACGAAGAACTCCAATTGCGAAGGCAGCTGACTAGACTGTAACTGACACTGAGGCTCGAAAGTGTGGGTATCAAACAGGATTAGATACC	0	0	0	0.0304556	0	0	0	0.0222426	0	0	0	0	0	0	0	0	0	0	0	0	0	0	0	0	0	0	0	0	0	0	0	0	0.0496336	0.00661326	0.270109	0	0	0	0.0053733	0	0	0	0	0	0	0	0	0	0
GTGTCAGCCGCCGCGGTAAGGCAGCGTCAGATGTGTATTAGAAACCCCCGTAGTCC	0	0	0	0	0	0	0.192171	0	0	0.0153832	0	0.00017513	0	0.000752148	0	0	0.000409699	0	0	0	0.000630577	0	0	0	0	0.000401225	0	0	0	0	0	0	0	0	0.0296929	0	0	0	0	0	0	0	0.00276864	0	0	0	0.000843878	0	0
CCGCGGTAATACGTAGGTCCCGAGCGTTGTCCGGATTTATTGGGCGTAAAGCGAGCGCAGGTGGTTTAATAAGTCTGATGTAAAAGGCAGTGGCTCAACCATTGTGTGCATTGGAAACTGTTAGACTTGAGTGCAGTAGAGGAGAGTGGAATTCCATGTGTAGCGGTGAAATGCGTAGATATATGGAGGAACACCGGTGGCGAAAGCGGCTCTCTGGACTGTAACTGACACTGAGGCTCGAAAGCGTGGGTAGCAAACAGGATTAGAAACC	0	0.000513806	0	0	0	0	0	0.000198594	0	0	0	0	0.000740032	0	0	0	0	0	0.000906747	0	0	0	0.00683614	0	0	0.0016049	0	0	0	0	0	0	0	0	0	0	0	0	0.3125	0	0	0	0.304089	0	0	0	0	0	0
CCGCGGTAATACGGAGGGTGCGAGCGTTAATCGGAATTACTGGGCGTAAAGCGCATGCAGGTGGTTCATTAAGTCAGATGTGAAAGCCCGGGGCTCAACCTCGGAACCGCATTTGAAACTGGTGAACTAGAGTGCTGTAGAGGGGGGTAGAATTTCAGGTGTAGCGGTGAAATGCGTAGAGATCTGAAGGAATACCAGTGGCGAAGGCGGCCCCCTGGACAGACACTGACACTCAGATGCGTAAGCGTGGGGAGCAAACAGGATTAGAAACC	0.0238698	0.0200384	0.0193327	0	0	0.0136388	0	0.0180721	0.00160614	0.0010988	0.00189025	0.00507876	0.0312664	0	0.00112693	0	0	0.0187256	0.0160192	0.00679763	0	0	0.026585	0.0024107	0.0039345	0	0.0266868	0.02265	0.000481986	0.000375299	0.00616811	0.00530658	0.000238623	0	0	0.0187135	0	0.00495519	0.00282805	0	0	0	0	0.00423146	0	0.0145096	0.00295357	0.00336932	0.00036876
CCGCGGTAAGACGGAGGATGCAAGTGTTATCCGGAATCACTGGGCGTAAAGCGTCTGTAGGTTGTTTAATAAGTCAACTGTTAAATCTTGAGGCTCAACCTCAAAATCGCAGTCGAAACTATTAGACTAGAGTATAGTAGGGGTAAAGGGAATTTCCAGTGGAGCGGTGAAATGCGTAGAGATTGGAAAGAACACCGATGGCGAAGGCACTTTACTGGGCTATTACTAACACTCAGAGACGAAAGCTAGGGTAGCAAATGGGATTAGATACC	0	0	0	0	0	0	0	0	0	0.331471	0	0	0	0	0.0189324	0	0	0	0	0.00127456	0	0	0	0	0	0.168715	0	0	0	0	0	0	0	0	0	0	0	0	0	0	0.00219897	0	0	0	0.00718541	0	0	0	0
CCGCGGTAATACGTAGGGTGCAAGCGTTAATCGGAATTACTGGGCGTAAAGCGTGCGCAGGCGGTTATATAAAACAGATGTGAAATCCCCGGGCTCAACCTGGGAACTGCATTTGTGACTGTATAGCTAGAGTACGGCAGAGGGGGATGGAATTCCGCGTGTAGCAGTGAAATGCGTAGATATGCGGAGGAACACCGATGGCGAAGGCAATCCCCTGGGCCTGTACTGACGCTCATGCACGAAAGCGTGGGGAGCAAACAGGATTAGAAACC	0	0	0.000191412	0	0	0	0	0	0	0.000732534	0.00037805	0	0	0	0	0.584514	0	0	0	0	0	0	0	0	0	0	0	0	0	0.000938246	0	0	0	0	0	0	0	9.71606e-05	0	0	0	0	0	0	0	0	0	0	0
CCGCGGTAATACGGGAGTGGCAAGCGTTATCCGGAATTATTGGGCGTAAAGCGTCCGCAGGCGGCCCTTCAAGTCTGCTGTTAAAAAGTGGAGCTTAACTCCATCATGGCAGTGGAAACTGAGGGGCTTGAGTGTGGTAGGGGCAGAGGGAATTCCCGGTGTAGCGGTGAAATGCGTAGATATCGGGAAGAACACCAGTGGCGAAGGCGCTCTGCTGGGCCATCACTGACGCTCATGGACGAAAGCCAGGGGAGCGAAAGGGATTAGAAACC	0	0.0190108	0	0	0.0147415	0.00151542	0	0	0.199162	0	0	0	0.000740032	0.00263252	0	0	0	0	0.0178327	0	0	0	0	0	0	0.0597826	0	0	0	0	0	0	0.00524971	0	0.131032	0	0.0106833	0	0	0	0	0	0	0	0	0	0	0	0
CCGCGGTAATACGGAGGATGCGAGCGTTATCCGGATTTATTGGGTTTAAAGGGAGCGTAGGTGGATTGATAAGTCAGCCTGTGAAAGTTTGCGGCTCAACCGTAAAATTGCAGTTGATACTGTCAGTCTTGAGTACAGTAGAGGTTAGCGGAATTCGTGGTGTAGCGGTGAAATGCTTAGATATCACGAAGAACTCCAATTGCGAAGGCAGCTGACTAGACTGTAACTGACACTGAGGCTCGAAAGTGTGGGTATCAAACAGGATTAGAAACC	0	0	0	0.0521047	0	0	0	0.0238313	0	0	0	0	0	0	0	0	0	0	0	0	0	0	0.000151914	0	0	0	0	0.000175581	0	0	0	0	0.0489177	0.0125652	0.249995	0	0	0	0.0053733	0	0	0	0	0	0	0	0	0	0
CCGCGGTAATACGGAGGGAGCTAGCGTTATTCGGAATTACTGGGCGTAAAGCGCACGTAGGCGGCTTTGTAAGTTAGAGGTGAAAGCCCGGAGCTCAACTCCGGAACTGCCTTTAAGACTGCATCGCTTGAATCCAGGAGAGGTGAGTGGAATTCCGAGTGTAGAGGTGAAATTCGTAGATATTCGGAAGAACACCAGTGGCGAAGGCGGCTCACTGGACTGGTATTGACGCTGAGGTGCGAAAGCGTGGGGAGCAAACAGGATTAGATACC	0	0	0	0	0	0	0	0	0	0	0	0	0	0	0	0	0	0	0	0	0	0	0	0	0	0	0	0.000526744	0	0	0	0	0	0	0	0	0	0	0	0	0	0	0	0	0	0	0	0.623324	0
GTGCCAGCAGCCGCGGTAATACGAGAGGCCCTAGTTGATAACTACCGGCGTAAAGAGTGGTTACGGAAAAATATTTAATAAAGCCGAACACCCCCTCAGCCGTCATACGCACCTGGGGGCACGAAGATCTACTACGAAAGCAGCTTTAATTATACCTGAACCCACGACAGCTACGACACAAACTGGGATTAGAAACCCTCGTAGTCC	0	0	0	0.000366935	0	0	0	0.00178735	0.000321228	0.0010988	0	0.000700518	0	0	0	0.00031819	0.000682832	0.000440603	0	0	0	0.00195539	0	0.000482139	0.00256598	0	0	0	0	0.00150119	0	0	0	0	0	0.00340246	0.00679847	0.00213753	0.00169683	0.000260738	0.000439794	0.00018873	0.29809	0.00544045	0	0	0.00021097	0.207887	0.00036876
CCGCGGTAATACGTAGGGGGCAAGCGTTATCCGGATTCATTGGGCGTAAAGCGCGCGTAGGCGGTCTGTTAGGTCAGGAGTTAAATCTGGGGGCTCAACCCCTATCCGCTCCTGATACCGGCAGGCTTGAGTCTGGTAGGGGAAGATGGAATTCCAAGTGTAGCGGTGAAATGCGCAGATATTTGGAAGAACACCGGTGGCGAAGGCGGTCTTCTGGGCCATGACTGACGCTGAGGCGCGAAAGCTAGGGGAGCGAACAGGATTAGAAACC	0	0	0	0	0	0	0	0	0	0	0	0	0	0	0	0	0	0	0	0	0	0	0.00136723	0	0	0.0210643	0	0	0	0	0	0	0	0	0	0.000972131	0	0	0	0	0	0	0	0	0	0	0	0	0
CCGCGGTAATACGGGAGTGGCAAGCGTTATCCGGAATTATTGGGCGTAAAGCGTCCGCAGGCGGCCCTTCAAGTCTGCTGTTAAAAAGTGGAGCTTAACTCCATCATGGCAGTGGAAACTGAGGGGCTTGAGTGTGGTAGGGGCAGAGGGAATTCCCGGTGTAGCGGTGAAATGCGTAGATATCGGGAAGAACACCAGTGGCGAAGGCGCTCTGCTGGGCCATCACTGACGCTCATGGACGAAAGCCAGGGGAGCGAAAGGGATTAGATACC	0.000215043	0.0154142	0	0	0.0123755	0.00113657	0	0	0.194986	0	0	0	0.000370016	0.00112822	0	0	0	0	0.0148102	0	0	0	0	0	0	0.0525605	0	0	0	0	0	0	0.00668145	0	0.143675	0	0.00744594	0	0	0	0	0	0	0	0.00032661	0	0	0	0
CCGCGGTAATACGGAGGGTCCAAGCGTTGTCCGGATTTATTGGGTTTAAAGGGTACGTAGGCGGGACTTTAAGTCAGTGGTGAAAGCCTCCAGCTCAACTGGAGAATTGCCATTGAAACTGAAGTTCTTGAATATGGATGAGGTGGTTGGAATATAACATGTAGCGGTGAAATGCATAGATATGTTATAGAACACCAATTGCGAAGGCAGATCACTAAACCATTATTGACGCTGAGGTACGAAAGCGTGGGGAGCGAACAGGATTAGATACC	0	0	0	0	0.000181993	0.000757712	0	0	0	0	0	0	0	0	0	0	0	0	0	0	0	0	0	0	0	0	0	0	0	0	0	0	0	0	0	0	0	0	0	0	0	0	0	0	0	0	0	0	0
CCGCGGTAATACGAAGGGGGCTAGCGTTGCTCGGAATCACTGGGCGTAAAGGGCGCGTAGGCGGCGCGGCAAGTCGGGCGTGAAATCCCCGGGCTCAACCCGGGGGCGGCGTTCGGGACTGCCGTGCTGGAGGACGGGAGAGGCTCGCGGAATTCCCAGTGTAGAGGTGAAATTCGTAGATATTGGGAAGAACACCGGTGGCGAAGGCGGCGAGCTGGCCCGTTTCTGACGCTGAGGCGCGACAGCGTGGGGAGCAAACAGGATTAGAAACC	0	0	0	0	0	0	0	0	0	0	0	0	0	0	0	0	0	0	0	0	0	0	0	0	0	0	0	0	0	0	0	0	0	0	0	0	0	0	0	0	0	0	0	0	0	0	0	0.615237	0
CCGCGGTAATACGTAGGGTGCTAGCGTTATCCGGATTTACTGGGCGTAAAGGGTGCGTAGGTGGTCTTTCAAGTCGGTGGTTAAAGGCTACGGCTCAACCGTATTAAGCCGCCGAAACTGGAAGACTTGAGTGCAGGAGAGGAAAGTGGAATTCTCAGTGTAGCGGTGAAATGCGTAGATATTGGGAAGAACACCAGTAGCGAAGGCGGCTTTCTGGACTGCAACTGACACTGAGGCACGAAAGCGTGGGTAGCAAACAGGATTAGATACC	0.000430086	0	0	0.050637	0	0	0	0.00933393	0	0	0	0	0.000370016	0	0	0	0	0	0	0	0	0	0.00698806	0	0	0.0343048	0	0.000351162	0	0	0	0	0.0093063	0.011463	0.0488495	0.00388853	0	0	0.121889	0	0	0	0	0	0	0	0	0	0.2231
CCGCGGTAATACAGAGGGTGCGAGCGTTAATCGGATTTACTGGGCGTAAAGCGTACGTAGGTGGTCTTTTAAGTCGGATGTGAAATCCCTGAGCTTAACTTAGGAATTGCATTCGATACTGGGAGACTAGAGTATGTGAGAGGATGGTAGAATTCCAGGTGTAGCGGTGAAATGCGTAGAGATCTGGAGGAATACCGATGGCGAAGGCAGCCATCTGGCCTAATACTGACACTGAGGTACGAAAGCATGGGGAGCAAACAGGATTAGAAACC	0	0	0	0	0	0	0	0	0	0	0	0	0	0	0	0	0	0	0	0	0	0	0	0	0	0	0	0	0	0	0	0	0	0	0	0	0	0	0	0	0	0.00018873	0	0	0	0	0.00021097	0	0
CCGCGGTAATACGTAGGGGGCAAGCGTTATCCGGAATTATTGGGCGTAAAGAGTACGTAGGTGGTTTCCTAAGCACAGGGTTTAAGGCTAAGGCTCAACCATAGTTCGCCCTGTGAACTGGGAGACTTGAGTGCAGGAGAGGAAAGCGGAATTCCTAGTGTAGCGGTGAAATGCGTAGATATTAGGAGGAACACCAGTGGCGAAGGCGGCTTTCTGGACTGTAACTGACACTGAGATACGAAAGCGTGGGGAGCAAACAGGATTAGATACC	0	0	0	0	0	0	0	0	0	0	0	0	0	0	0	0	0.247868	0	0	0	0	0	0	0	0	0	0	0	0	0	0	0	0	0	0	0	0	0	0	0	0	0	0	0	0	0	0	0	0
CCGCGGTAATACGTAGGGGGCTAGCGTTGTCCGGAATCACTGGGCGTAAAGGGTTCGCAGGCGGAAATGCAAGTCAGGTGTAAAAGGCAGTAGCTTAACTACTGTAAGCATTTGAAACTGCATATCTTGAGAAGAGTAGAGGTAAGTGGAATTTTTAGTGTAGCGGTGAAATGCGTAGATATTAAAAAGAATACCGGTGGCGAAGGCGACTTACTGGGCTCATTCTGACGCTGAGGAACGAAAGCGTGGGTAGCAAACAGGATTAGAAACC	0	0	0	0	0	0	0	0	0.000321228	0	0	0	0	0	0	0.00031819	0	0	0	0	0	0	0	0	0	0	0	0	0	0.000187649	0	0	0	0	0	0	0	0	0	0	0	0	0	0	0	0	0	0	0
CCGCGGTAATACGGAGGGTGCAAGCGTTACTCGGAATCACTGGGCGTAAAGAGCGTGTAGGCGGGTTTGTAAGTTTGAAGTGAAATCCAATGGCTCAACCATTGAACTGCTTTGAAAACTGCTTACCTAGAATATGGGAGAGGTAGATGGAATTTCTGGTGTAGGGGTAAAATCCGTAGAGATCAGAAGGAATACCGATTGCGAAGGCGATCTACTGGAACATTATTGACGCTGAGACGCGAAAGCGTGGGGAGCAAACAGGATTAGATACC	0	0	0	0	0	0	0	0	0	0	0	0	0	0	0	0	0	0	0	0	0	0	0	0.14657	0	0	0	0	0	0	0	0	0	0	0	0	0	0	0	0	0.000439794	0	0	0	0	0	0	0	0
CCGCGGTAATACGTAGGTGGCAAGCGTTGTCCGGAATTACTGGGTGTAAAGGGAGTGCAGGCGGGACTGCAAGTTGGATGTGAAATGCTGTGGCTCAACCATGGAGTGGCATCCAAAACTGTAGTTCTTGAGTGGAGTAGAGGTAAGTGGAATTCCGAGTGTAGCGGTGAAATGCGTAGATATTCGGAGGAACACCAGTGGCGAAGGCGACTTACTGGGCTCTAACTGACGCTGAGACTCGAAAGTGTGGGTAGCAAACAGGATTAGAAACC	0	0	0	0.00807257	0	0	0	0	0	0	0	0	0	0	0	0	0	0	0	0	0	0	0	0	0	0	0	0	0	0	0.302531	0	0	0	0	0	0	0	0.21267	0	0	0	0	0	0	0	0	0	0
CCGCGGTAATACAGAGGGTGCAAGCGTTAATCGGATTTACTGGGCGTAAAGCGTGCGTAGGTGGTCTTTTAAGTCGGATGCGAAATCCCTGAGCTTAACTTAGGAATTGCATTCGATACTGGGAGACTAGAGTATGGGAGAGGATGGTAGAATTCCAGGTGTAGCGGTGAAATGCGTAGAGATCTGGAGGAATACCGATGGCGAAGGCAGCCATCTGGCCTAATACTGACACTGAGGTACGAAAGCATGGGGAGCAAACAGGATTAGAAACC	0	0	0	0	0	0	0.00304068	0	0	0	0	0.000700518	0	0	0	0	0.233392	0	0	0	0	0	0	0	0	0	0	0	0	0	0	0	0	0	0	0	0	0.00252618	0	0	0	0.000943649	0.00046144	0	0	0	0.00316454	0	0
CCGCGGTAATACGTAGGTGGCAAGCGTTATCCGGATTTATTGGGCGTAAAGCGAGCGCAGGCGGTTTTTTAAGTCTGATGTGAAAGCCCTCGGCTTAACCGAGGAAGCGCATCGGAAACTGGGAAACTTGAGTGCAGAAGAGGACAGTGGAACTCCATGTGTAGCGGTGAAATGCGTAGATATATGGAAGAACACCAGTGGCGAAGGCGGCTGTCTGGTCTGTAACTGACGCTGAGGCTCGAAAGCATGGGTAGCGAACAGGATTAGAAACC	0.000215043	0	0	0	0	0	0	0.000198594	0	0	0	0	0	0	0	0	0	0.00220302	0	0	0	0	0.000303829	0	0	0.000200613	0	0.000526744	0	0	0	0	0	0	0	0	0	0	0	0	0	0	0	0	0	0	0.376159	0	0
CCGCGGTAATACGTAGGTGGCAAGCGTTGTCCGGATTTATTGGGCGTAAAGCGAGCGCAGGCGGTCTTTTAAGTCTGATGTGAAAGCCCCCGGCTTAACCGGGGAGGGTCATTGGAAACTGGGAGACTTGAGTGCAGAAGAGGAAAGCGGAATTCCATGTGTAGCGATGAAATGCGTAGATATATGGAGGAACACCAGTGGCGAAGGCGGCTTTCTGGTCTGTAACTGACGCTGAGGCTCGAAAGCGTGGGGAGCAAACAGGATTAGAAACC	0	0	0	0	0	0	0	0	0	0	0	0	0	0	0	0	0	0	0	0	0	0	0	0	0	0	0	0	0	0.337581	0	0	0	0	0	0	0	0	0	0	0	0	0	0	0	0	0	0	0
CCGCGGTAATACGTAGGTGGCAAGCGTTGTCCGGATTTATTGGGCGTAAAGCGAGCGCAGGCGGTTTCTTAAGTCTGATGTGAAAGCCCACGGCTCAACCGTGGAGGGTCATTGGAAACTGGGGAACTTGAGTGCAGAAGAGGAGAGTGGAATTCCATGTGTAGCGGTGAAATGCGTAGATATATGGAGGAACACCAGTGGCGAAGGCGACTCTCTGGTCTGTAACTGACGCTGAGGCTCGAAAGCGTGGGTAGCAAACAGGATTAGATACC	0	0	0	0	0	0	0	0.0575924	0	0	0	0	0	0	0	0	0	0	0.00151125	0	0	0	0.000911486	0	0	0	0	0	0	0	0	0	0.00167036	0	0	0.0021873	0.00744594	0	0.139423	0	0	0	0.143046	0	0	0	0	0	0
CCGCGGTAATACGGAGGGTGCGAGCGTTAATCGGAATTACTGGGCGTAAAGCGCATGCAGGTGGTTCATTAAGTCAGATGTGAAAGCCCGGGGCTCAACCTCGGAACCGCATTTGAAACTGGTGAACTAGAGTGCTGTAGAGGGGGGTAGAATTTCAGGTGTAGCGGTGAAATGCGTAGAGATCTGAAGGAATACCAGAGGCGAAGGCGGCCCCCTGGACAGACACTGACACTCAGATGCGAAAGCGTGGGGAGCAAACAGGATTAGAAACC	0.0223645	0.015928	0.0304346	0	0	0.01326	0	0.0214482	0	0.00146507	0.00340245	0.00437824	0.0297863	0	0.00180309	0	0	0.0136587	0.0175304	0.00509823	0	0.000391079	0.0244582	0.000964278	0.00940859	0	0.0283268	0.0140465	0	0.000375299	0.000587439	0.00318395	0.000477246	0	0	0.00631885	0	0.00427507	0.00226244	0	0	0	0	0.00483596	0.00032661	0.0126959	0.0027426	0.0010108	0.00073752
GTGTCAGCAGCCGCGGTAATACGAGAGGCCCTAGTTGATAACTACCGGCGTAAAGAGTGGTTACGGAAAAATATTTAATAAAGCCGAACACCCCCTCAGCCGTCATACGCACCTGGGGGCACGAAGATCTACTACGAAAGCAGCTTTAATTATACCTGAACCCACGACAGCTACGACACAAACTGGGATTAGAAACCCGAGTAGTCC	0	0	0	0.00146774	0	0	0.000608136	0.00158875	0	0.0010988	0	0.000350259	0	0	0	0.000636379	0.000136566	0.00176241	0	0	0	0	0	0	0.00205278	0	0	0	0	0.00168884	0	0	0	0	0	0.00243033	0.00906463	0.00194321	0.00141403	0.000260738	0	0.000943649	0.286554	0.00483596	0.00032661	0	0	0.211256	0.00147504
CCGCGGTAATACAGGAGATGCAAGTGTTATCCGGAATTATTGGGCGTAAAGGGTCTTGAGGTGGCTAGCCAAGTCTATTGTGAAAGATCAGGGCTTAACCTTGAACATGCGATAGAAACTAGCAAGCTTGAGTACAGTAGAGGTGGAGGGAATTCTCGGTGGAGCGGTGAAATGCATAGATATCGGGAAGAACACCAAAGGCGAAGGCACTCCGCTGGGCTGAAACTGACACTGACAGACGAAAGCTAGGGGAGCGAAAGGGATTAGAAACC	0	0	0	0	0	0	0	0	0	0	0	0	0	0	0	0	0	0	0	0	0	0	0	0	0	0	0	0	0	0	0	0	0	0	0	0	0	0	0	0	0	0	0	0	0	0	0	0.600412	0
CCGCGGTAAGACAGAGGATGCAAGCGTTATCCGGAATGATTGGGCGTAAAGCGTCTGTAGGTGGCTTTTTAAGTTCGCCGTCAAATCCCAGGGCTCAACCCTGGACAGGCGGTGGAAACTACCAAGCTGGAGTACGGTAGGGGCAGAGGGAATTTCCGGTGGAGCGGTGAAATGCGTAGAGATCGGAAAGAACACCAACGGCGAAAGCACTCTGCTGGGCCGACACTGACACTGAGAGACGAAAGCTAGGAGAGCGAATGGGATTAGATACC	0.000430086	0.018497	0	0	0	0	0	0	0.0022486	0	0	0	0	0.0364792	0	0	0	0	0.00936972	0	0	0	0	0	0	0.166308	0	0	0.0366309	0	0.00117488	0	0.00238623	0.000440884	0.000766267	0	0.0407908	0	0.000282805	0	0	0	0	0.000906742	0	0	0	0	0.183274
CCGCGGTAATACGGAGGGTGCGAGCGTTAATCGGAATTACTGGGCGTAAAGCGCATGCAGGTGGTTCATTAAGTCAGATGTGAAAGCCCGGGGCTCAACCTCGGAACCGCATTTGAAACTGGTGAACTAGAGTGCTGTAGAGGGGGGTAGAATTTCAGGTGTAGCGGTGAAATGCGTAGAGATCTGAAGGAATACCAGTGGCGAAGGCGGCCCCCTGGACAGACACAGACACTCAGATGCGAAAGCGTGGGGAGCAAACAGGATTAGATACC	0.0206441	0.0195246	0.0214382	0	0	0.0123128	0	0.0236327	0.000321228	0.000732534	0.0015122	0.00630466	0.0297863	0	0.000225386	0	0	0.0180647	0.0148102	0.00382367	0	0	0.0270407	0.000964278	0.00427663	0	0.021916	0.0198407	0.000481986	0	0	0.00136455	0	0	0	0.0128807	0	0.0027205	0.00367647	0	0	0	0	0.023273	0.00032661	0.00906849	0.00316454	0.000336932	0
CCGCGGTAATTCCAGCTCCAATAGCGTATCTTAAAGTTGCTGCAGTTAAAAAGCTCGTAGTTGGATCTCGGGATCGAGCTGGCGGTCCGCCGCGAGGCGAGCTACCGCCTGTCCCAGCCCCTGCCTCTCGGCGCCCCCTCGATGCTCTTAACTGAGTGTCCCGCGGGGTCCGAAGCGTTTACTTTGAAAAAATTAGAGTGTTCAAAGCAGGCCCGGTCGCCTGAATACCGCAGCTAGGAATAATGGAATAGGACTCCGGTTCTATTTTGTGGGTTTTTCTCCTGAACTGGGGCCATGATTAAGAGGGACGGCCGGGGGCATTCGTATTGTGCCGCTAGAGGTGAAATTCTTGGACCGGCGCAAGACGGAAGTTCGAAGACGATTAGAAACC	0	0	0	0	0	0	0.000608136	0	0	0.000366267	0	0.00140104	0	0	0	0	0.00109253	0.00132181	0	0	0.00126115	0.102658	0	0.00144642	0.00205278	0	0	0	0	0.00694302	0	0.00106132	0.000238623	0.00176354	0	0.00461762	0.00841715	0.00136025	0.0050905	0.0156443	0.000439794	0.00415206	0.00507584	0.0178326	0	0.000604566	0.00126582	0.00168466	0.00073752
GTGTCAGCCGCCGCGGTAATACGAGAGGCCCTAGTTGATAACTACCGGCGTAAAGAGTGGTTACGGAAAAATATTTAATAAAGCCGAACACCCCCTCAGCCGTCATACGCACCTGGGGGCACGAAGATCTACTACGAAAGCAGCTTTAATTATACCTGAACCCACGACAGCTACGACACAAACTGGGATTAGATACCCCAGTAGTCC	0	0	0.000191412	0.00073387	0	0	0	0.000992972	0	0.0010988	0	0.00017513	0	0	0	0	0.000409699	0.00110151	0	0	0	0.00215093	0	0	0.00205278	0	0	0.000175581	0.000481986	0.00150119	0	0	0	0.000220442	0	0.00388853	0.006151	0.00233185	0.00169683	0	0	0.00037746	0.251485	0.00423146	0	0	0	0.22507	0.0018438
CCGCGGTAATACGGAGGGTGCGAGCGTTAATCGGAATTACTGGGCGTAAAGCGCATGCAGGTGGTTCATTAAGTCAGATGTGAAAGCCCGGGGCTCAACCTCGGAACCGCATTTGAAACTGGTGAACTAGAGTGCTGTAGAGGGGGGTAGAATTTCAGGTGTAGCGGTGAAATGCGTAGAGATCTGAAGGAATACCAGAGGCGAAGGCGGCCCCCTGGACAGACACTGACACTCAGATGCGAAAGCGTGGGGAGCAAACAGGATTAGATACC	0.0195689	0.00924851	0.0264149	0	0	0.0179957	0.000608136	0.0204552	0.00128491	0.000366267	0.0022683	0.00507876	0.0281212	0	0.000225386	0	0	0.0143196	0.0105787	0.00807219	0	0	0.024762	0.00289283	0.0100929	0	0.0333958	0.0136953	0.000963972	0.000187649	0	0.00303233	0.000954492	0	0	0.00656189	0.000647473	0.00330346	0.00197964	0	0.000439794	0	0	0.00392921	0.00032661	0.00906849	0.0027426	0.000336932	0.00147504
CCGCGGTAATACAGAGGGTGCAAGCGTTAATCGGATTTACTGGGCGTAAAGCGTGCGTAGGTGGTCTTTTAAGTCGGATGCGAAATCCCTGAGCTTAACTTAGGAATTGCATTCGATACTGGGAGACTAGAGTATGGGAGAGGATGGTAGAATTCCAGGTGTAGCGGTGAAATGCGTAGAGATCTGGAGGAATACCGATGGCGAAGGCAGCCATCTGGCCTAATACTGACACTGAGGTACGAAAGCATGGGGAGCAAACAGGATTAGATACC	0	0	0	0	0	0	0.00425695	0	0	0	0	0	0	0	0	0	0.230114	0	0	0	0	0	0	0	0	0	0	0	0	0	0	0	0	0	0	0	0	0.00126309	0	0	0	0.000943649	0.00138432	0	0	0	0.00443036	0	0
CCGCGGTAATACGGTGGGTGCGAGCGTTAATCGGAATTACTGGGCGTAAAGCGCATGCAGGTGGTTCATTAAGTCAGATGTGAAAGCCCGGGGCTCAACCTCGGAACCGCATTTGAAACTGGTGAACTAGAGTGCTGTAGAGGGGGGTAGAATTTCAGGTGTAGCGGTGAAATGCGTAGAGATCTGAAGGAATACCAGTGGCGAAGGCGGCCCCCTGGACAGACACTGACACTCAGATGCGAAAGCGTGGGGAGCAAACAGGATTAGAAACC	0.0255901	0.0205522	0.0160786	0	0	0.0126917	0	0.0188665	0	0.00183133	0.0015122	0.00490363	0.0275662	0	0.000450771	0	0	0.0156414	0.0184372	0.00212426	0	0	0.0294714	0.00578567	0.00581622	0	0.0208723	0.0231767	0	0	0	0.00318395	0	0.000220442	0	0.0187135	0.000323737	0.00213753	0.00367647	0	0	0	0	0.00816067	0	0.013905	0.00400842	0.0010108	0.00073752
CCGCGGTAAGACAGAGGATGCAAGCGTTATCCGGAATGATTGGGCGTAAAGCGTCTGTAGGTGGCTTTTTAAGTTCGCCGTCAAATCCCAGGGCTCAACCCTGGACAGGCGGTGGAAACTACCAAGCTGGAATACGGTAGGGGCAGAGGGAATTTCCGGTGGAGCGGTGAAATGCGTAGAGATCGGAAAGAACACCAACGGCGAAAGCACTCTGCTGGGCCGACACTGACACTGAGAGACGAAAGCTAGGGGAGCGAATGGGATTAGAAACC	0	0.0190108	0	0	0	0	0	0	0.00321228	0	0	0	0	0.0293338	0	0	0	0	0.00755623	0	0	0	0	0	0	0.00962941	0	0	0.0178335	0	0.190036	0	0.000954492	0.000440884	0.0279688	0	0.006151	0	0	0	0	0	0	0	0	0	0	0	0.0036876
CCGCGGTAATACGTAGGTGGCAAGCGTTGTCCGGAATTATTGGGCGTAAAGGGCGCGCAGGCGGCGTCGTAAGTCGGTCTTAAAAGTGCGGGGCTTAACCCCGTGAGGGGACCGAAACTACGATGCTAGAGTATCGGAGAGGAAAGCGGAATTCCTAGTGTAGCGGTGAAATGCGTAGATATTAGGAGGAACACCAGTGGCGAAAGCGGCTTTCTGGACGACAACTGACGCTGAGGCGCGAAAGCCAGGGGAGCAAACGGGATTAGAAACC	0	0.00719328	0	0.00770563	0	0	0	0.0224412	0.196271	0	0	0	0	0.025197	0	0	0	0	0.00876522	0	0	0	0.0233948	0	0	0	0	0	0.0265092	0	0	0	0	0	0	0	0.122696	0	0.0859729	0	0	0	0	0	0	0	0	0	0.00258132
CCGCGGTAAGACAGAGGATGCAAGCGTTATCCGGAATGATTGGGCGTAAAGCGTCTGTAGGTGGCTTTTTAAGTTCGCCGTCAAATCCCAGGGCTCAACCCTGGACAGGCGGTGGAAACTACCAAGCTGGAGTACGGTAGGGGCAGAGGGAATTTCCGGTAGAGCGGTGAAATGCGTAGAGATCGGAAAGAACACCAACGGCGAAAGCACTCTGCTGGGCCGACACTGACACTGAGAGACGAAAGCTAGGGGAGCGAATGGGATTAGAAACC	0	0.00462425	0	0	0	0	0	0	0.00289106	0	0	0	0	0.0387356	0	0	0	0	0.00997422	0	0	0	0	0	0	0.105121	0	0	0.0240993	0	0.00205604	0	0.0136015	0.000661326	0.165322	0	0.0132732	0	0	0	0	0	0	0	0	0	0	0	0.0055314
CCGCGGTAATACGGGGGGGGCTAGCGTTATTCGGAATTATTGGGCGTAAAGGGCGCGCAGGCGGCATGGTAGGTCAAAGGTGAAATCCCTCAGCTCAACTGAGGAACTGCCTTTGAAACCACCTAGCTAGAGGCTGGGAGGGGATAGCGGAATTCCCGGTGTAGCGGTGAAATGCGTAGATATCGGGAGGAACACCAGTGGCGAAGGCGGCTATCTGGACCAGTTCTGACGCTGAGGCGCGAAAGCGTGGGGAGCAAACAGGATTAGAAACC	0	0	0	0	0	0	0	0	0	0	0	0	0	0	0	0	0	0	0	0	0	0	0	0	0.299364	0	0	0	0	0	0	0	0	0	0	0	0	0	0	0	0	0	0	0	0	0	0	0	0
CCGCGGTAATACGTAGGGCGCGAGCGTTGTCCGGAATTATTGGGCGTAAAGAGCTTGTAGGCGGTTTGTCGCGTCTGCTGTGAAAGGCCGGAGCTTAACTCCGTGTATTGCAGTGGGTACGGGCAGACTAGAGTGCAGTAGGGGAGACTGGAATTCCTGGTGTAGCGGTGGAATGCGCAGATATCAGGAGGAACACCGATGGCGAAGGCAGGTCTCTGGGCTGTAACTGACGCTGAGAAGCGAAAGCATGGGGAGCGAACAGGATTAGATACC	0	0	0	0	0	0	0	0	0	0.566615	0	0	0	0	0	0	0	0	0	0	0	0	0	0	0	0	0	0	0	0	0	0	0	0	0.000191567	0	0	0	0	0	0	0	0	0	0	0	0	0	0
CCGCGGTAATACATAGGGGTCAAGCGTTGTCCGGATTTATTGGGCGTAAAGAGCTCGTAGGCGGTTCAACAAGTCGGTCGTAAAAGTTTAGGGCTCAACCCTAAAATGTCGATCGATACTGTTGTGACTAGGATACGGTAGAGGTGAATGGAATTCCGAGTGTAGCGGTGAAATGCGTAGATATTCGGAGGAACACCAATTGCGAAGGCAGTTCACTGGACCGTGATCGACGCTGAGGAGCGAAAGCTAGGGGAGCAAACAGGATTAGAAACC	0	0	0	0	0.00181993	0	0	0	0	0	0	0	0	0.000376074	0	0	0	0	0	0.000849704	0	0	0	0	0	0	0	0	0	0	0	0	0	0	0	0	0	0	0	0	0	0	0	0	0	0	0	0	0
GTGTCAGCCGCCGCGGTAATACGAGAGGCCCTAGTTGATAACTACCGGCGTAAAGAGTGGTTACGGAAAAATATTTAATAAAGCCGAACACCCCCTCAGCCGTCATACGCACCTGGGGGCACGAAGATCTACTACGAAAGCAGCTTTAATTATACCTGAACCCACGACAGCTACGACACAAACTGGGATTAGATACCCGCGTAGTCC	0	0	0	0.00220161	0	0	0	0.00139016	0	0.000732534	0	0.000350259	0	0	0	0.000954569	0.000136566	0.000881207	0	0	0.000630577	0.00156431	0	0	0.00171065	0	0	0	0	0.00187649	0	0.000151617	0	0.000661326	0.000191567	0.00413156	0.011007	0.00204037	0.000565611	0	0	0	0.286093	0.00302247	0	0.000604566	0	0.202159	0.0018438
CCGCGGTAATTCCAGCTCCAATAGCGTATCTTAAAGTTGCTGCAGTTAAAAAGCTCGTAGTTGGATCTCGGGATCGAGCTGGCGGTCCGCCGCGAGGCGAGCTACCGCCTGTCCCAGCCCCTGCCTCTCGGCGCCCCCTCGATGCTCTTAACTGCGTGTCCTGCGGGGTCCGAAGCGTTTACTTTGAAAAAATTAGAGTGTTCAAAGCAGGCCCGGTCGCCTGAATACCGCAGCTAGGAATAATGGAATAGGACTCCGGTTCTATTTTGTGGGTTTTTCTCCTGAACGAAAGTCGGAGGTTCGAAGACGATTAGAAACC	0	0	0	0	0	0	0.0170278	0	0	0.0010988	0	0.0143606	0	0	0	0	0	0.000440603	0	0	0.00252231	0	0	0	0	0	0	0	0	0	0	0.00151617	0	0	0	0.00461762	0	0	0.00424208	0	0	0.0018873	0.034608	0.0547067	0	0	0.00168776	0.0279653	0
CCGCGGTAATACGGAGGGTGCGAGCGTTAATCGGAATTACTGGGCGTAAAGCGCATGCAGGTGGTTCATTAAGACAGATGTGAAAGCCCGGGGCTCAACCTCGGAACCGCATTTGAAACTGGTGAACTAGAGTGCTGTAGAGGGGGGTAGAATTTCAGGTGTAGCGGTGAAATGCGTAGAGATCTGAAGGAATACCAGTGGCGAAGGCGGCCCCCTGGACAGACACTGACACTCAGATGCGAAAGCGTGGGGAGCAAACAGGATTAGATACC	0.0232247	0.0164418	0.0256493	0	0	0.014586	0.00121627	0.0234341	0.000642457	0.0021976	0.000756101	0.0059544	0.0275662	0.000376074	0.000225386	0	0	0.0185053	0.00936972	0.00467337	0	0	0.0297752	0.00289283	0.00427663	0	0.0251959	0.0187872	0.000481986	0	0.000293719	0.00212263	0.000238623	0	0	0.00607582	0	0.0027205	0.00254525	0	0	0	0.00046144	0.0051382	0.000653219	0.0102776	0.00189873	0.0010108	0.0018438
CCGCGGTAATACGGAGGGTGCGAGCGTTAATCGGAATTACTGGGCGTAAAGCGCATGCAGGTGGTTCATTAAGTCAGATGTGAAAGCCCGGGGCTCAACCTCGGAACCGCATTTGAAACTGGTGAACTAGAGTGCTGTAGAGGGGGGTAGAATTTCAGGTGTAGCGGTGAAATGCGTAGAGATCTGAAGGAATACCAGTGGCGAAGGCGGCCCCCTGGACAGACACTGACACTCAGATGCGAAAGCGAGGGGAGCAAACAGGATTAGATACC	0.0212893	0.0113037	0.0216296	0	0.000181993	0.0140177	0	0.0196608	0.000321228	0.00146507	0.00037805	0.0047285	0.0318214	0	0	0	0	0.0215896	0.0166237	0.00594793	0	0	0.0268888	0.00192856	0.00273705	0	0.0262395	0.0219477	0	0	0	0.00303233	0	0	0	0.00826312	0	0.00349778	0.00311086	0	0.000879589	0	0	0.00332472	0.000653219	0.00665022	0.00527424	0	0.0018438
GTGTCAGCAGCCGCGGTAAGGCAGCGTCAGATGTGTATTAGAAACCCTCGTAGTCC	0	0	0	0	0	0	0.161156	0	0	0.0117205	0	0.000350259	0	0.00112822	0	0	0.000682832	0	0	0	0	0	0	0	0	0	0	0	0	0	0	0	0	0	0.0310338	0	0	0	0	0	0	0	0.00092288	0	0	0	0.0021097	0	0
[truncated: 6,601 more rows]
[truncated: 21 more columns]
